# Supplementary material for: Transcript Profiling of Paoenia ostii during Artificial Chilling Induced Dormancy Release Identifies Activation of GA Pathway and Carbohydrate Metabolism
Source: PLoS One. 2013 Feb 6;8(2):e55297. doi: 10.1371/journal.pone.0055297 (PMC3566188; doi:10.1371/journal.pone.0055297)
Supplement: File S1 — Primer sequences for Real-time PCR. Real-time PCR primers were designed using Premier Primer 5.0 software. Information on the name of the sequences containing homologue, primer sequences, Tm and expected length of PCR product was included. (XLS) [file pone.0055297.s001.xls]

## Sheet: Sheet1
Genbank	homologue	Symbol	primer1	primer2	Tm(℃）	PCR product size
JI454528	"DELLA domain GRAS family transcription factor, GA insensitive (GAI), GA1-3 1 (RGA1) repressor protein "	RGA1	TGGCAATGAGTGGACGAGTGTG	TCAGTGGCGATCAAGGTTAGGC	59.5	173
JI455547	predicted Gibberellin receptor	GID1A	TGAAGAACCTCCACCAAGCATCC	ATCCCCACAAGACGACGACAAAG	59.5	149
JI458380	hypothetical protein isoform 2	RGA2	AAGGGGCTGAGCGAGTTGAG	CAGGCGGATGTGGCGATGAG	59	219
JI456518	alpha-amylase-like 2	AMY2	CAATCATCGTGTTGGGACTACTCG	CACTATTTCGTAGCCATCGTAGCC	59.5	217
JI456233	SPINDLY	SPY	GGAGTTCCGTGTGTGACAATGG	GGTGACTTTGACATACGCTCTCG	59.5	196
JI457267	gibberellic acid mediated signaling/response to stress and hormaone	RGL1	TGTTCAGCAAGATAATCTCAAGTTGGC	GGTAGGGGCAGGTTTCATAGAAGTG	58	208
JI457343	Gibberellin receptor GID1	GID1B	GCGACCTACGATAGTTTACCGATAC	TGTAGACCTTGACAAACCCTTATGC	57.5	173
JI456918	gibberellin 2-beta-dioxygenase	GA2OX8	CAGACCCACCATTTCAAGAAACCTAC	ACTCTCGTGAAGTTCTGGCTATCTC	59.5	179
JI449645	ent-kaurene synthase/GA requiring 2	GA2	CCGAGTCTATTTGAATTAATGGAACCG	TCATTAGAGGGACATCTGAAGGACAC	59	166
JI450110	"gibberellin 20-oxidase"	GA20OX	GCAGATGTCACTACACTCCAAAGC	ACCACTTCAAGGGAATCAAGCAAATC	60	154
JI447977	"tubulin beta chain"	α TUBULIN	GTGTTCAAGGAGAGAATGCGTGGAG	ACTGGTTCTGGTTTGGGGTCTTTAC	59.6	158
JI451051	"tubulin beta chain"	histone H3	CTCAAACACTCCAACAAGATACGACTC	ACGGTGGCACTGAGGGAGATTAG	59	182
JI453988	cyclin B	CYCB2;3	GTGTGATCGGACCCTCAAATGTTC	AGATAAGCCTCGTTTGTTGACTGC	57.9	160
JI447872	CYC1	CYC1	TGCCCTGCGGTTTCTCACTTC	TGCTTGGAGGTTGGCGACTG	59.5	197
JI447353	CDC2/CDC2A/CDC2AAT/CDK2/CDKA1/CDKA;1	CDKA1	ATTCTGCGTGGTATTGCTTATTGTC	CTCGTGGGTAAATGTCCTAACTGG	56	158
JI443788	CDKB1;2	CDKB1;2	GCTCGTGACAAGTTTTGAGGTTCC	TGTGGATATGTGGTCTGTGGGATG	59.6	200
JI449420	cyclin d;CYCD2;1	CYCD2;1	CCGAGAATCCAAACTCCAGCGAAG	AAATCCCTCAATCCCGACCGTTC	59.6	184
JI449453	CDKC;1	CDKC;1	CCTTCTTTCTGTTCTCCCGCTTTC	TCGCCAATCTGTTCCAATTTCTCG	57	162
JI444716	CYCA3;2	CYCA3;2	CAGGGTTTGAATCGGTGAAGCC	CCGTCTCCATGTTGCGAAGATAATC	59.5	170
JI452006	TUB7	TUB7	CTGAGCTCCGGGACAGTCAGGT	CTCCCAGCTTCGGTGACTTGAATC	58	213
JI444527	beta actin	beta actin	GAGAGATTCCGTTGCCCTGA	CTCAGGAGGAGCAACCACC	58	227
