# Supplementary material for: Transcript Profiling of Paoenia ostii during Artificial Chilling Induced Dormancy Release Identifies Activation of GA Pathway and Carbohydrate Metabolism
Source: PLoS One. 2013 Feb 6;8(2):e55297. doi: 10.1371/journal.pone.0055297 (PMC3566188; doi:10.1371/journal.pone.0055297)
Supplement: File S2 — Significantly differentially-expressed genes were identified using Tukey's HSD (Honestly Significant Difference) test (P<0.05). Information of probename, Genbank accession number, description, E-value, objected, normalized expression value using Tukey’s HSD test was included. (XLS) [file pone.0055297.s002.xls]

## Sheet: group1 oneway p005
ProbeName	Gene ID	desc	evalue	objectid	[1](normalized)	[2](normalized)	[3](normalized)	[4](normalized)	[5](normalized)	[6](normalized)	p-value
CUST_11270_PI425249770	JI454950	PREDICTED: hypothetical protein [Vitis vinifera]	e-105	gi|225468969|ref|XP_002275178.1|	14.0842	13.7652	13.4687	13.7855	13.9781	13.8132	0.0174107
CUST_11272_PI425249770	JI454952	AP2/ERF domain-containing transcription factor [Populus trichocarpa]	6e-47	gi|224145414|ref|XP_002325634.1|	15.6225	15.1381	15.0091	14.6791	14.8693	15.1766	0.0472794
CUST_4214_PI425249770	JI447894	PREDICTED: hypothetical protein [Vitis vinifera]	e-154	gi|225459006|ref|XP_002285601.1|	9.11882	9.65053	9.62049	9.79458	9.78416	10.1609	5.4e-06
CUST_11274_PI425249770	JI454954	PREDICTED: hypothetical protein [Vitis vinifera]	3e-66	gi|225424829|ref|XP_002268324.1|	6.35636	6.73698	6.56384	7.11	8.14718	6.07421	0.0244721
CUST_11277_PI425249770	JI454957	PREDICTED: hypothetical protein [Vitis vinifera]	1e-70	gi|225435253|ref|XP_002284994.1|	13.3626	13.3084	13.1164	13.058	13.281	13.5797	0.0116049
CUST_11278_PI425249770	JI454958	PREDICTED: hypothetical protein [Vitis vinifera]	1e-17	gi|225444912|ref|XP_002282032.1|	14.335	14.4666	14.644	14.2268	14.6409	14.6545	0.0485855
CUST_4216_PI425249770	JI447896	PREDICTED: hypothetical protein [Vitis vinifera]	e-134	gi|225429416|ref|XP_002275926.1|	11.5793	12.0338	11.6	11.6997	11.5247	11.9993	0.00244893
CUST_11279_PI425249770	JI454959	PREDICTED: hypothetical protein isoform 1 [Vitis vinifera]	e-132	gi|225459633|ref|XP_002285876.1|	7.65506	7.6131	7.55547	8.25549	8.66959	8.1787	0.00588294
CUST_4223_PI425249770	JI447903	"tyrosyl-DNA phosphodiesterase, putative [Ricinus communis]"	0	gi|255554997|ref|XP_002518536.1|	16.3747	16.2034	16.1796	15.796	16.2571	16.2478	0.00956866
CUST_11245_PI425249770	JI454925	PREDICTED: hypothetical protein [Vitis vinifera]	3e-40	gi|225432502|ref|XP_002279802.1|	8.19739	6.40163	7.20814	7.18745	5.53562	6.34029	0.00215206
CUST_11248_PI425249770	JI454928	PREDICTED: hypothetical protein [Vitis vinifera]	1e-52	gi|225448385|ref|XP_002269465.1|	6.67224	6.85911	6.176	6.28713	5.90473	5.88552	0.00634265
CUST_11253_PI425249770	JI454933	"hmg-CoA reductase, putative [Ricinus communis]"	0	gi|255539334|ref|XP_002510732.1|	17.0015	16.1198	16.0115	15.8951	15.6266	15.9928	0.0327639
CUST_2250_PI425249770	JI445930	predicted protein [Populus trichocarpa]	e-127	gi|224136870|ref|XP_002322436.1|	7.00141	7.14133	6.8231	7.16154	7.52876	7.13554	0.0461715
CUST_2256_PI425249770	JI445936	PREDICTED: hypothetical protein [Vitis vinifera]	e-141	gi|225453776|ref|XP_002270426.1|	16.6682	16.8714	16.7623	17.0193	16.8871	16.6578	0.0060685
CUST_11312_PI425249770	JI454992	PREDICTED: hypothetical protein [Vitis vinifera]	3e-52	gi|225464962|ref|XP_002274348.1|	10.8119	10.0878	10.2709	10.1568	10.2879	10.3105	0.038357
CUST_11313_PI425249770	JI454993	PREDICTED: hypothetical protein [Vitis vinifera]	2e-34	gi|225436660|ref|XP_002276436.1|	6.98199	6.14728	6.90778	7.2589	5.83321	5.85906	0.00280455
CUST_4195_PI425249770	JI447875	PREDICTED: hypothetical protein [Vitis vinifera]	e-162	gi|225444537|ref|XP_002275370.1|	15.9933	16.1157	16.0788	15.9249	16.2501	15.7421	0.0362298
CUST_11314_PI425249770	JI454994	PREDICTED: hypothetical protein [Vitis vinifera]	1e-97	gi|225446168|ref|XP_002277581.1|	14.7237	14.9786	15.1161	15.065	15.1891	15.1356	0.0447278
CUST_4196_PI425249770	JI447876	PREDICTED: hypothetical protein [Vitis vinifera]	2e-58	gi|225467071|ref|XP_002266802.1|	13.2468	12.7832	12.2377	12.5911	12.5703	13.7196	0.0336786
CUST_4198_PI425249770	JI447878	PREDICTED: hypothetical protein [Vitis vinifera]	e-178	gi|225458782|ref|XP_002285152.1|	17.0557	17.2016	17.3301	17.7871	17.589	17.8913	0.00560004
CUST_11315_PI425249770	JI454995	PREDICTED: hypothetical protein isoform 1 [Vitis vinifera]	e-127	gi|225461660|ref|XP_002285441.1|	6.02189	6.39869	5.80465	5.73132	6.3159	5.76899	0.0227964
CUST_3908_PI425249770	JI447588	predicted protein [Populus trichocarpa]	0.097	gi|224054928|ref|XP_002298388.1|	4.72747	5.46125	5.2671	5.62825	5.87889	5.63208	0.0134847
CUST_11318_PI425249770	JI454998	PREDICTED: hypothetical protein [Vitis vinifera]	e-136	gi|225448390|ref|XP_002271416.1|	12.3536	12.7585	12.6993	13.0626	12.9466	12.8046	0.0349217
CUST_11321_PI425249770	JI455001	PREDICTED: hypothetical protein [Vitis vinifera]	2e-57	gi|225435482|ref|XP_002282923.1|	6.53288	6.76164	7.31284	6.05853	4.65893	5.26631	0.00395454
CUST_3921_PI425249770	JI447601	PREDICTED: hypothetical protein [Vitis vinifera]	0	gi|225468200|ref|XP_002274349.1|	14.4054	14.5702	14.6805	14.7067	14.6667	14.8916	0.0103818
CUST_11325_PI425249770	JI455005	PREDICTED: hypothetical protein [Vitis vinifera]	6e-96	gi|225461983|ref|XP_002271592.1|	15.7447	16.1126	16.1171	16.0012	15.8224	15.6081	0.0176017
CUST_11327_PI425249770	JI455007	PREDICTED: hypothetical protein [Vitis vinifera]	0	gi|225430151|ref|XP_002284747.1|	13.7008	14.2328	14.5059	14.5456	14.8401	14.4991	0.000938
CUST_11328_PI425249770	JI455008	PREDICTED: hypothetical protein [Vitis vinifera]	3e-94	gi|225470634|ref|XP_002265825.1|	12.3491	12.6937	12.6116	13.0222	12.8605	13.0133	0.0294779
CUST_11288_PI425249770	JI454968	PREDICTED: hypothetical protein [Vitis vinifera]	0	gi|225436081|ref|XP_002277148.1|	14.2629	14.0542	13.8165	13.9263	13.8857	13.7276	0.0342718
CUST_11289_PI425249770	JI454969	PREDICTED: hypothetical protein isoform 1 [Vitis vinifera]	0	gi|225457192|ref|XP_002283959.1|	6.08052	6.621	6.27134	6.04052	6.78814	5.67219	0.0350516
CUST_11290_PI425249770	JI454970	predicted protein [Populus trichocarpa]	e-124	gi|224131812|ref|XP_002328114.1|	9.81313	9.06151	8.52135	9.51692	9.62777	9.49838	0.025281
CUST_1184_PI425249770	JI444864	PREDICTED: similar to phospholipase D delta [Vitis vinifera]	0	gi|225459766|ref|XP_002284764.1|	8.28708	7.869	7.37318	7.2844	7.09488	6.93012	0.0056824
CUST_1020_PI425249770	JI444700	PREDICTED: hypothetical protein [Vitis vinifera]	5e-76	gi|225440005|ref|XP_002276355.1|	10.3927	10.3328	10.2238	10.0409	10.3658	10.4839	0.0362819
CUST_4275_PI425249770	JI447955	"lipid binding protein, putative [Ricinus communis]"	e-129	gi|255548658|ref|XP_002515385.1|	14.9995	15.4698	15.2565	15.401	15.3867	15.6588	0.0182494
CUST_11297_PI425249770	JI454977	PREDICTED: hypothetical protein [Vitis vinifera]	2e-69	gi|225463035|ref|XP_002267328.1|	8.66925	8.66458	8.34831	8.40747	8.46465	8.29477	0.0208631
CUST_11299_PI425249770	JI454979	PREDICTED: hypothetical protein [Vitis vinifera]	1e-63	gi|225442454|ref|XP_002283588.1|	12.8121	13.322	13.4044	13.6629	13.321	13.6406	0.00889166
CUST_11300_PI425249770	JI454980	"2-oxoglutarate/malate translocator, chloroplast precursor, putative [Ricinus communis]"	e-169	gi|255544892|ref|XP_002513507.1|	13.2773	13.9256	13.99	13.9095	14.0084	13.2399	0.0379015
CUST_11301_PI425249770	JI454981	PREDICTED: hypothetical protein [Vitis vinifera]	3e-76	gi|225434536|ref|XP_002276692.1|	15.6683	15.7859	15.7581	15.4965	15.5287	15.6899	0.0347824
CUST_751_PI425249770	JI444431	PREDICTED: hypothetical protein [Vitis vinifera]	1e-82	gi|225430214|ref|XP_002285000.1|	13.562	12.9888	12.7181	12.3343	12.4478	12.4151	0.00493631
CUST_11180_PI425249770	JI454860	"RNA binding protein, putative [Ricinus communis]"	4e-53	gi|255559360|ref|XP_002520700.1|	15.2866	15.6137	15.5343	15.5106	15.5384	15.0596	0.00346252
CUST_11181_PI425249770	JI454861	Cl-channel clc-7 [Populus trichocarpa]	e-116	gi|224120342|ref|XP_002331024.1|	7.08471	6.62817	6.70254	6.4901	6.26647	6.52117	0.00722588
CUST_1233_PI425249770	JI444913	PREDICTED: hypothetical protein isoform 1 [Vitis vinifera]	1e-60	gi|225425388|ref|XP_002276841.1|	16.3463	16.7301	16.803	16.8822	16.9211	17.1787	0.0399139
CUST_11185_PI425249770	JI454865	PREDICTED: hypothetical protein [Vitis vinifera]	4e-74	gi|225470583|ref|XP_002273705.1|	6.67569	5.13625	6.75731	6.34066	4.15719	4.86706	0.0217981
CUST_11188_PI425249770	JI454868	PREDICTED: hypothetical protein [Vitis vinifera]	e-112	gi|225446056|ref|XP_002271381.1|	13.3597	13.5365	13.747	13.986	13.6953	14.5378	0.00884473
CUST_11144_PI425249770	JI454824	PREDICTED: hypothetical protein [Vitis vinifera]	2e-20	gi|225451081|ref|XP_002263811.1|	7.54375	7.49134	8.27484	7.1671	6.50401	7.18319	0.0071003
CUST_11150_PI425249770	JI454830	predicted protein [Populus trichocarpa]	e-161	gi|224108567|ref|XP_002314894.1|	4.60033	5.30491	5.46441	5.74971	6.11329	5.69885	0.00842762
CUST_2112_PI425249770	JI445792	PREDICTED: hypothetical protein [Vitis vinifera]	e-138	gi|225429232|ref|XP_002263939.1|	6.18541	6.09706	6.50965	6.16799	5.74722	6.1837	0.0207553
CUST_11153_PI425249770	JI454833	PREDICTED: hypothetical protein [Vitis vinifera]	e-115	gi|225446040|ref|XP_002270586.1|	14.137	14.5694	14.7796	14.6188	14.7274	14.2968	0.0405287
CUST_11154_PI425249770	JI454834	PREDICTED: hypothetical protein [Vitis vinifera]	2e-33	gi|225450811|ref|XP_002283971.1|	9.77621	9.61644	10.0256	9.27035	9.30896	9.06118	0.0026597
CUST_11158_PI425249770	JI454838	PREDICTED: hypothetical protein [Vitis vinifera]	5e-81	gi|225430764|ref|XP_002266868.1|	7.59805	7.9256	7.71464	7.83756	8.65665	8.16722	0.00059
CUST_2037_PI425249770	JI445717	PREDICTED: hypothetical protein [Vitis vinifera]	e-116	gi|225433928|ref|XP_002268865.1|	11.5633	11.3502	11.3366	10.8508	11.1996	11.096	0.0262828
CUST_11165_PI425249770	JI454845	PREDICTED: hypothetical protein [Vitis vinifera]	e-117	gi|225459119|ref|XP_002285693.1|	14.4495	13.7187	13.4363	13.3174	13.3088	13.8509	0.0346021
CUST_4436_PI425249770	JI448116	"Transitional endoplasmic reticulum ATPase, putative [Ricinus communis]"	0	gi|255556934|ref|XP_002519500.1|	4.89455	5.74251	5.32201	6.04216	6.33497	5.88725	0.00938331
CUST_11219_PI425249770	JI454899	PREDICTED: hypothetical protein [Vitis vinifera]	e-166	gi|225446513|ref|XP_002278771.1|	6.14342	6.44574	6.72598	6.50293	6.79733	6.7185	0.0401714
CUST_11220_PI425249770	JI454900	PREDICTED: hypothetical protein [Vitis vinifera]	5e-44	gi|225438706|ref|XP_002277744.1|	12.9653	12.6887	12.9136	12.9841	13.2038	13.3117	0.04731
CUST_11222_PI425249770	JI454902	PREDICTED: hypothetical protein [Vitis vinifera]	6e-07	gi|225424474|ref|XP_002281677.1|	8.18391	6.91107	7.7039	7.45573	6.43875	6.89386	0.000208
CUST_11226_PI425249770	JI454906	PREDICTED: hypothetical protein [Vitis vinifera]	2e-82	gi|225434343|ref|XP_002276484.1|	12.542	13.3276	13.5321	13.6424	13.6285	13.1549	0.00337142
CUST_2064_PI425249770	JI445744	PREDICTED: hypothetical protein [Vitis vinifera]	e-112	gi|225439440|ref|XP_002266364.1|	16.236	16.7825	16.5805	17.2439	16.4262	16.811	0.0104914
CUST_11192_PI425249770	JI454872	PREDICTED: hypothetical protein [Vitis vinifera]	2e-07	gi|225449617|ref|XP_002279438.1|	7.3401	6.99269	7.0193	6.51762	6.7315	6.44008	0.0394463
CUST_11199_PI425249770	JI454879	conserved hypothetical protein [Ricinus communis]	0	gi|255561642|ref|XP_002521831.1|	6.4305	6.01808	6.07977	6.23937	6.71294	6.60775	0.0367067
CUST_2220_PI425249770	JI445900	PREDICTED: hypothetical protein [Vitis vinifera]	0	gi|225447846|ref|XP_002271199.1|	14.4661	14.6971	14.4654	14.8719	14.8445	14.5652	0.042856
CUST_4039_PI425249770	JI447719	BIM1; DNA binding / protein binding / transcription factor [Arabidopsis thaliana]	0.097	gi|186521214|ref|NP_001119190.1|	9.95265	8.81492	8.44549	8.31993	8.44447	8.00448	0.000682
CUST_11212_PI425249770	JI454892	PREDICTED: hypothetical protein isoform 1 [Vitis vinifera]	3e-64	gi|225444599|ref|XP_002274576.1|	6.47402	6.33957	6.17759	5.77921	5.4368	5.79682	0.0145848
CUST_11213_PI425249770	JI454893	PREDICTED: hypothetical protein [Vitis vinifera]	e-118	gi|225456598|ref|XP_002267386.1|	8.63062	8.86672	8.24919	8.51118	8.48367	8.15267	0.000581
CUST_3922_PI425249770	JI447602	PREDICTED: hypothetical protein [Vitis vinifera]	3e-46	gi|225428171|ref|XP_002281613.1|	9.09536	9.86512	9.7611	10.2602	10.2706	9.69272	0.000397
CUST_11457_PI425249770	JI455137	PREDICTED: hypothetical protein [Vitis vinifera]	0	gi|225443876|ref|XP_002270764.1|	5.49327	5.78662	5.22879	5.86924	6.19024	5.89124	0.0425071
CUST_3980_PI425249770	JI447660	PREDICTED: hypothetical protein isoform 1 [Vitis vinifera]	0	gi|225425053|ref|XP_002270984.1|	6.14718	7.02279	7.10034	7.4493	7.88802	7.26186	0.00248996
CUST_11469_PI425249770	JI455149	"oligopeptidase A, putative [Ricinus communis]"	0	gi|255572579|ref|XP_002527223.1|	15.6217	15.9053	15.9703	16.5565	16.3279	16.0972	0.0162877
CUST_3979_PI425249770	JI447659	6-phosphogluconate dehydrogenase family protein [Arabidopsis thaliana]	e-138	gi|30678559|ref|NP_850502.1|	8.12716	8.47871	8.37781	8.72553	8.77054	8.8492	0.0428508
CUST_11426_PI425249770	JI455106	PREDICTED: hypothetical protein [Vitis vinifera]	7e-32	gi|225458699|ref|XP_002284966.1|	8.88438	8.91334	8.58142	7.96946	8.75394	9.26869	0.0336856
CUST_11428_PI425249770	JI455108	"WD-repeat protein, putative [Ricinus communis]"	e-104	gi|255572487|ref|XP_002527178.1|	8.752	8.52754	8.89259	8.18356	7.3649	7.55467	0.0102385
CUST_11439_PI425249770	JI455119	conserved hypothetical protein [Ricinus communis]	8e-56	gi|255566213|ref|XP_002524094.1|	8.4575	7.79472	8.61029	7.72563	7.55702	7.1883	0.0278857
CUST_11444_PI425249770	JI455124	predicted protein [Populus trichocarpa]	3e-63	gi|224145705|ref|XP_002325737.1|	15.163	14.9766	14.8801	14.9313	14.8013	14.918	0.00263758
CUST_11445_PI425249770	JI455125	PREDICTED: hypothetical protein [Vitis vinifera]	4e-53	gi|225439633|ref|XP_002266471.1|	11.1547	11.7244	11.5514	11.4166	11.9949	11.6667	0.0235035
CUST_11447_PI425249770	JI455127	PREDICTED: hypothetical protein [Vitis vinifera]	2e-95	gi|225452342|ref|XP_002274196.1|	11.8789	12.7892	12.3782	12.6796	12.6358	12.0823	0.000806
CUST_11498_PI425249770	JI455178	PREDICTED: similar to putative ethylene response factor ERF3b [Vitis vinifera]	1e-25	gi|225461524|ref|XP_002285146.1|	7.42798	6.76119	7.34908	6.11228	6.19679	6.52374	0.0454867
CUST_11499_PI425249770	JI455179	PREDICTED: hypothetical protein [Vitis vinifera]	0	gi|225429582|ref|XP_002280239.1|	12.96	13.0866	12.9091	12.8981	12.1849	12.3834	0.0138445
CUST_11500_PI425249770	JI455180	PREDICTED: hypothetical protein [Vitis vinifera]	2e-68	gi|225438670|ref|XP_002282018.1|	12.0504	12.085	11.8394	11.9313	11.9656	12.0161	0.0491499
CUST_11502_PI425249770	JI455182	PREDICTED: hypothetical protein [Vitis vinifera]	5e-85	gi|225458179|ref|XP_002281188.1|	6.90497	6.4089	6.55416	6.64594	6.79464	7.12428	0.0180743
CUST_11505_PI425249770	JI455185	predicted protein [Populus trichocarpa]	e-172	gi|224138674|ref|XP_002322873.1|	5.65444	6.61689	6.03266	6.61523	6.93851	6.98292	0.0338317
CUST_11506_PI425249770	JI455186	hypothetical protein RCOM_1020410 [Ricinus communis]	3e-23	gi|255554166|ref|XP_002518123.1|	13.4059	13.6803	13.9317	13.6899	13.915	13.5334	0.0111704
CUST_11508_PI425249770	JI455188	predicted protein [Populus trichocarpa]	5e-54	gi|224105725|ref|XP_002313912.1|	16.9579	16.8311	16.8204	16.7551	16.7437	16.6701	0.0402579
CUST_4364_PI425249770	JI448044	predicted protein [Populus trichocarpa]	1e-61	gi|224110250|ref|XP_002315460.1|	10.5755	10.5378	10.3692	10.5307	10.5961	11.3204	0.0310751
CUST_11482_PI425249770	JI455162	PREDICTED: hypothetical protein [Vitis vinifera]	e-167	gi|225452378|ref|XP_002275628.1|	11.5725	9.34912	9.31558	9.34042	9.0171	9.6966	0.045463
CUST_11486_PI425249770	JI455166	PREDICTED: hypothetical protein [Vitis vinifera]	1e-51	gi|225453356|ref|XP_002271886.1|	6.41815	6.8718	6.07709	6.51888	6.69395	6.92869	0.0157742
CUST_11488_PI425249770	JI455168	PREDICTED: hypothetical protein [Vitis vinifera]	9e-90	gi|225431489|ref|XP_002274730.1|	9.54073	9.95078	10.1289	10.0719	10.3847	10.3381	0.0373213
CUST_11492_PI425249770	JI455172	PREDICTED: hypothetical protein [Vitis vinifera]	6e-82	gi|225440133|ref|XP_002283075.1|	5.55824	6.36354	6.19315	6.14577	6.78034	6.70782	0.00765052
CUST_11493_PI425249770	JI455173	PREDICTED: hypothetical protein [Vitis vinifera]	e-159	gi|225465607|ref|XP_002266715.1|	7.83958	7.68378	7.01106	7.61559	7.74306	7.44843	0.00711802
CUST_11356_PI425249770	JI455036	PREDICTED: hypothetical protein [Vitis vinifera]	1e-46	gi|225468891|ref|XP_002270693.1|	11.0974	11.0127	10.9316	10.365	11.0375	10.1495	0.0132841
CUST_11357_PI425249770	JI455037	"structural constituent of ribosome, putative [Ricinus communis]"	1e-69	gi|255573810|ref|XP_002527824.1|	5.78275	5.85568	5.78886	6.14709	6.81986	6.67374	0.044443
CUST_11359_PI425249770	JI455039	PREDICTED: hypothetical protein [Vitis vinifera]	0	gi|225427387|ref|XP_002262674.1|	13.0616	13.3724	13.2357	13.3486	13.5871	13.958	0.0200222
CUST_11361_PI425249770	JI455041	PREDICTED: hypothetical protein [Vitis vinifera]	0	gi|225435468|ref|XP_002285479.1|	6.0688	6.56423	6.58332	6.84557	7.247	6.78164	0.00137888
CUST_11364_PI425249770	JI455044	PREDICTED: hypothetical protein [Vitis vinifera]	6e-42	gi|225444784|ref|XP_002278273.1|	7.40644	6.31929	6.88442	7.2988	5.54215	6.25516	0.0414667
CUST_11365_PI425249770	JI455045	PREDICTED: hypothetical protein [Vitis vinifera]	6e-49	gi|225423737|ref|XP_002278479.1|	15.4498	15.5314	15.368	15.4286	15.3135	15.1477	0.0128306
CUST_11368_PI425249770	JI455048	PREDICTED: hypothetical protein [Vitis vinifera]	2e-15	gi|225457349|ref|XP_002281757.1|	6.89166	6.2095	6.44423	6.29494	5.44085	5.93338	0.0294808
CUST_2181_PI425249770	JI445861	PREDICTED: hypothetical protein [Vitis vinifera]	3e-16	gi|225427003|ref|XP_002270780.1|	14.7774	14.685	14.4589	14.4692	14.4735	14.4167	0.0209365
CUST_11373_PI425249770	JI455053	Os08g0488800 [Oryza sativa (japonica cultivar-group)]	2.6	gi|115477020|ref|NP_001062106.1|	15.075	14.4666	14.388	14.3298	13.724	14.7397	0.00211851
CUST_2188_PI425249770	JI445868	PREDICTED: hypothetical protein isoform 2 [Vitis vinifera]	4e-75	gi|225459546|ref|XP_002285851.1|	6.48357	6.97311	6.67508	7.12239	7.46467	7.27353	0.00490223
CUST_3624_PI425249770	JI447304	PREDICTED: hypothetical protein [Vitis vinifera]	e-112	gi|225446740|ref|XP_002282632.1|	6.25121	5.90384	5.61229	5.94959	6.43432	6.51374	0.0192925
CUST_11340_PI425249770	JI455020	YAB3 (YABBY3); protein binding / transcription factor [Arabidopsis thaliana]	5.1	gi|18411242|ref|NP_567154.1|	7.59109	8.2933	8.94234	8.06696	8.4603	8.04171	0.0306402
CUST_4354_PI425249770	JI448034	PREDICTED: hypothetical protein [Vitis vinifera]	e-177	gi|225427714|ref|XP_002264345.1|	7.36744	7.33569	7.82168	7.23282	6.45724	6.65901	0.0438132
CUST_4353_PI425249770	JI448033	"Heterogeneous nuclear ribonucleoprotein 27C, putative [Ricinus communis]"	e-109	gi|255574941|ref|XP_002528377.1|	17.5684	17.4343	17.2319	17.3108	16.9133	17.0075	0.0119053
CUST_11346_PI425249770	JI455026	predicted protein [Physcomitrella patens subsp. patens]	3e-13	gi|168017327|ref|XP_001761199.1|	6.61869	5.75542	6.55458	6.42276	5.89067	6.2416	0.00503498
CUST_11349_PI425249770	JI455029	PREDICTED: hypothetical protein [Vitis vinifera]	3e-48	gi|225438785|ref|XP_002283112.1|	14.3306	13.3841	13.3107	13.1041	12.9929	13.5666	0.000525
CUST_11350_PI425249770	JI455030	conserved hypothetical protein [Ricinus communis]	e-148	gi|255555087|ref|XP_002518581.1|	8.12552	7.61248	7.22438	7.50848	7.65912	8.04299	0.00431267
CUST_11352_PI425249770	JI455032	PREDICTED: hypothetical protein [Vitis vinifera]	3e-96	gi|225457759|ref|XP_002263592.1|	5.4247	5.77629	5.64299	5.98674	6.48534	6.36161	0.0147268
CUST_11402_PI425249770	JI455082	PREDICTED: hypothetical protein [Vitis vinifera]	e-157	gi|225470579|ref|XP_002273532.1|	8.44606	6.47368	7.66567	6.81748	6.05906	5.85822	0.00850526
CUST_11404_PI425249770	JI455084	PREDICTED: hypothetical protein [Vitis vinifera]	0	gi|225463876|ref|XP_002268996.1|	8.27368	6.66762	6.92808	7.29119	5.14432	6.57135	0.0445649
CUST_4341_PI425249770	JI448021	"skp1, putative [Ricinus communis]"	2e-70	gi|255539024|ref|XP_002510577.1|	8.8545	8.38081	8.99269	8.83279	8.88395	9.27874	0.00656139
CUST_2069_PI425249770	JI445749	"vacuolar sorting protein, putative [Ricinus communis]"	0	gi|255580677|ref|XP_002531161.1|	11.7744	12.2595	12.4479	12.614	12.5493	12.3039	0.0174728
CUST_11407_PI425249770	JI455087	PREDICTED: hypothetical protein [Vitis vinifera]	7e-70	gi|225423527|ref|XP_002271192.1|	14.1171	14.2778	14.2257	14.2492	14.2476	13.9885	0.00618044
CUST_11411_PI425249770	JI455091	predicted protein [Ostreococcus lucimarinus CCE9901]	2	gi|145355300|ref|XP_001421902.1|	5.09181	5.34052	5.30703	5.63411	5.18177	4.78431	0.0155355
CUST_11415_PI425249770	JI455095	predicted protein [Populus trichocarpa]	0	gi|224141215|ref|XP_002323970.1|	15.0244	14.9984	14.6219	14.6397	14.5151	14.6026	0.0345921
CUST_11420_PI425249770	JI455100	PREDICTED: hypothetical protein [Vitis vinifera]	2e-24	gi|225460937|ref|XP_002277963.1|	12.7893	12.8253	12.7508	12.6148	12.642	12.5554	0.0405267
CUST_11423_PI425249770	JI455103	PREDICTED: hypothetical protein [Vitis vinifera]	6e-60	gi|225425264|ref|XP_002267768.1|	15.2106	15.5275	15.471	15.5679	15.4629	15.068	0.00120739
CUST_11382_PI425249770	JI455062	PREDICTED: hypothetical protein [Vitis vinifera]	1e-58	gi|225434389|ref|XP_002276856.1|	4.43868	4.70141	5.1113	5.01868	5.15612	4.58671	0.0498554
CUST_11383_PI425249770	JI455063	PREDICTED: hypothetical protein [Vitis vinifera]	5e-54	gi|225449208|ref|XP_002279488.1|	12.9349	13.2759	13.4539	13.2449	13.4202	13.0812	0.0462088
CUST_11384_PI425249770	JI455064	PREDICTED: hypothetical protein [Vitis vinifera]	e-109	gi|225447793|ref|XP_002266692.1|	11.7821	12.409	12.8042	12.7191	12.555	12.3538	0.010713
CUST_11385_PI425249770	JI455065	PREDICTED: hypothetical protein [Vitis vinifera]	0	gi|225462384|ref|XP_002264394.1|	6.51363	5.49146	4.62146	4.93922	5.565	5.82521	0.0109785
CUST_11387_PI425249770	JI455067	PREDICTED: hypothetical protein [Vitis vinifera]	9e-62	gi|225428871|ref|XP_002282463.1|	14.0532	13.3256	13.7649	12.6159	12.1657	13.4134	0.0195803
CUST_11390_PI425249770	JI455070	PREDICTED: hypothetical protein [Vitis vinifera]	1e-11	gi|225425817|ref|XP_002265031.1|	12.6255	12.163	11.8924	11.8019	11.6406	11.5693	0.0319177
CUST_11391_PI425249770	JI455071	predicted protein [Populus trichocarpa]	5e-52	gi|224109332|ref|XP_002315162.1|	14.0604	14.193	14.2868	14.1639	14.4791	13.8384	0.0281463
CUST_3674_PI425249770	JI447354	PREDICTED: hypothetical protein [Vitis vinifera]	e-155	gi|225464305|ref|XP_002266125.1|	15.6568	15.7942	15.7511	15.8834	15.8019	15.4862	0.0256608
CUST_11398_PI425249770	JI455078	RNA polymerase beta'' subunit [Vitis vinifera]	0	gi|91983982|ref|YP_567066.1|	16.5883	16.0839	16.3225	16.6382	16.6428	16.8226	0.0208218
CUST_10884_PI425249770	JI454564	PREDICTED: hypothetical protein [Vitis vinifera]	1e-89	gi|225431364|ref|XP_002278653.1|	13.4555	13.0927	13.0563	13.3838	13.9403	13.3668	0.0262667
CUST_10886_PI425249770	JI454566	PREDICTED: hypothetical protein [Vitis vinifera]	3e-63	gi|225431998|ref|XP_002279307.1|	11.1526	12.2784	12.3564	12.4925	12.234	11.5831	0.00513621
CUST_10887_PI425249770	JI454567	PREDICTED: hypothetical protein [Vitis vinifera]	9e-17	gi|225438049|ref|XP_002271799.1|	5.25292	4.73333	5.29692	5.43545	5.48918	4.99553	0.0411656
CUST_10889_PI425249770	JI454569	PREDICTED: hypothetical protein [Vitis vinifera]	3e-42	gi|225430527|ref|XP_002285575.1|	7.25886	7.60532	6.79937	7.1575	6.87389	6.95631	0.00888452
CUST_10892_PI425249770	JI454572	conserved hypothetical protein [Ricinus communis]	3e-85	gi|255581584|ref|XP_002531597.1|	14.3705	14.0739	13.9476	13.73	14.0285	14.4781	0.0386687
CUST_10895_PI425249770	JI454575	PREDICTED: hypothetical protein [Vitis vinifera]	e-118	gi|225426552|ref|XP_002272303.1|	6.51754	7.11482	7.00253	7.60241	7.64925	7.95419	0.000692
CUST_10899_PI425249770	JI454579	PREDICTED: hypothetical protein [Vitis vinifera]	0	gi|225447572|ref|XP_002270014.1|	15.0107	15.6092	15.6952	15.8686	15.8796	15.4595	0.0204174
CUST_10862_PI425249770	JI454542	DNA polymerase alpha subunit one [Chlamydomonas reinhardtii]	1e-38	gi|159481277|ref|XP_001698708.1|	5.57351	6.1816	6.57493	6.50216	6.7321	5.83863	0.014128
CUST_674_PI425249770	JI444354	PREDICTED: hypothetical protein [Vitis vinifera]	3e-92	gi|225428302|ref|XP_002282835.1|	12.8231	12.8987	13.2335	13.4719	13.4043	13.775	0.0416024
CUST_10867_PI425249770	JI454547	PREDICTED: hypothetical protein [Vitis vinifera]	4e-48	gi|225465569|ref|XP_002263468.1|	12.793	12.9557	12.947	12.6919	11.9945	12.197	0.000141
CUST_10870_PI425249770	JI454550	PREDICTED: hypothetical protein [Vitis vinifera]	1e-32	gi|225460779|ref|XP_002274589.1|	13.0527	13.043	12.9221	13.3925	13.094	12.9734	0.0474353
CUST_10873_PI425249770	JI454553	"structural constituent of ribosome, putative [Ricinus communis]"	4e-44	gi|255536923|ref|XP_002509528.1|	8.82685	8.46526	9.00072	8.90682	8.91596	9.27553	0.000116
CUST_10875_PI425249770	JI454555	PREDICTED: hypothetical protein [Vitis vinifera]	e-160	gi|225448536|ref|XP_002276751.1|	14.8281	14.9497	14.9933	14.7291	14.8755	15.1621	0.019966
CUST_3649_PI425249770	JI447329	predicted protein [Populus trichocarpa]	6e-17	gi|224132238|ref|XP_002328219.1|	6.86614	6.73297	7.117	6.40549	6.41234	6.58232	0.00477411
CUST_10877_PI425249770	JI454557	PREDICTED: hypothetical protein [Vitis vinifera]	4e-78	gi|225426836|ref|XP_002283316.1|	7.71338	5.74041	6.99051	6.62497	5.71621	6.40546	0.0161903
CUST_10879_PI425249770	JI454559	PREDICTED: hypothetical protein [Vitis vinifera]	8e-28	gi|225438432|ref|XP_002276608.1|	14.8171	14.6192	14.4184	14.5225	13.8348	14.3444	0.0426486
CUST_4285_PI425249770	JI447965	"threonine dehydratase/deaminase, putative [Ricinus communis]"	0	gi|255575447|ref|XP_002528625.1|	14.3053	13.532	14.3884	13.0792	12.5419	14.033	0.0147286
CUST_10882_PI425249770	JI454562	PREDICTED: similar to SNF2 domain-containing protein / helicase domain-containing protein / RING finger domain-containing protein [Vitis vinifera]	2e-36	gi|225440123|ref|XP_002277489.1|	5.79294	6.49958	6.51951	6.45721	6.96321	6.80098	0.00112956
CUST_10931_PI425249770	JI454611	hypothetical protein POPTRDRAFT_816277 [Populus trichocarpa]	5e-90	gi|224063082|ref|XP_002300987.1|	14.7813	13.3433	13.731	13.3803	13.6072	14.0131	0.00339035
CUST_10934_PI425249770	JI454614	predicted protein [Populus trichocarpa]	6e-58	gi|224100099|ref|XP_002311743.1|	6.60278	6.78751	6.45702	6.635	6.99721	6.30427	0.00344126
CUST_10935_PI425249770	JI454615	"ATNAP8, putative [Ricinus communis]"	6e-21	gi|255539569|ref|XP_002510849.1|	6.41714	4.92769	5.91538	5.67298	3.7557	4.23956	0.0117877
CUST_10942_PI425249770	JI454622	PREDICTED: hypothetical protein [Vitis vinifera]	4e-65	gi|225464968|ref|XP_002276591.1|	8.43827	7.27151	8.4753	6.53642	6.72328	5.92139	0.0232586
CUST_3663_PI425249770	JI447343	PREDICTED: hypothetical protein isoform 1 [Vitis vinifera]	0	gi|225432872|ref|XP_002284013.1|	13.9494	14.2451	14.2966	14.5465	14.614	14.837	0.0296604
CUST_10948_PI425249770	JI454628	PREDICTED: hypothetical protein isoform 2 [Vitis vinifera]	0.36	gi|225441088|ref|XP_002263129.1|	13.151	13.4172	13.5626	13.3964	13.4328	12.9861	0.00545634
CUST_4326_PI425249770	JI448006	predicted protein [Populus trichocarpa]	0	gi|224142159|ref|XP_002324426.1|	5.5809	6.21931	6.32055	6.41094	6.68443	6.68691	0.02224
CUST_10954_PI425249770	JI454634	predicted protein [Populus trichocarpa]	0	gi|224107106|ref|XP_002314377.1|	14.2803	14.5987	14.4892	14.4057	15.0424	15.343	0.000144
CUST_10913_PI425249770	JI454593	predicted protein [Populus trichocarpa]	0	gi|224120174|ref|XP_002318262.1|	6.12485	5.91984	6.29628	5.79983	5.43828	5.52841	0.00349909
CUST_10914_PI425249770	JI454594	PREDICTED: hypothetical protein isoform 2 [Vitis vinifera]	6e-68	gi|225436888|ref|XP_002273727.1|	10.8309	11.1442	11.161	11.4694	11.3704	11.0314	0.00146527
CUST_1489_PI425249770	JI445169	PREDICTED: hypothetical protein [Vitis vinifera]	2e-75	gi|225469075|ref|XP_002268317.1|	13.8768	13.4978	13.3081	12.9661	13.0219	12.7204	0.0129096
CUST_10915_PI425249770	JI454595	conserved hypothetical protein [Ricinus communis]	3e-67	gi|255537659|ref|XP_002509896.1|	6.70755	6.85733	6.14784	6.50268	6.43924	6.28405	0.0232176
CUST_10916_PI425249770	JI454596	PREDICTED: hypothetical protein isoform 2 [Vitis vinifera]	e-157	gi|225456151|ref|XP_002282246.1|	10.7288	11.1449	11.533	11.4378	11.3039	11.3586	0.000137
CUST_3530_PI425249770	JI447210	"tuftelin interacting protein, putative [Ricinus communis]"	4e-13	gi|255566080|ref|XP_002524028.1|	8.30937	8.86412	8.58344	8.69642	9.1077	8.51574	0.0168821
CUST_3535_PI425249770	JI447215	PREDICTED: similar to UDP-glucuronic acid decarboxylase 1 isoform 1 [Vitis vinifera]	0	gi|225439840|ref|XP_002277802.1|	7.69714	8.48378	8.39069	8.75963	8.68391	8.4587	0.0361257
CUST_4306_PI425249770	JI447986	PREDICTED: hypothetical protein [Vitis vinifera]	0	gi|225455555|ref|XP_002267091.1|	7.88393	8.86422	8.79244	9.28404	9.28776	8.56169	0.0239921
CUST_10799_PI425249770	JI454479	predicted protein [Populus trichocarpa]	2e-88	gi|224058427|ref|XP_002299504.1|	6.02006	5.31627	6.57363	5.73424	5.87111	6.12046	0.0159633
CUST_10802_PI425249770	JI454482	PREDICTED: hypothetical protein [Vitis vinifera]	1e-62	gi|225433455|ref|XP_002263181.1|	5.73592	5.9238	6.12864	5.99933	6.34035	6.12717	0.0235628
CUST_10805_PI425249770	JI454485	PREDICTED: hypothetical protein [Vitis vinifera]	2e-08	gi|225449722|ref|XP_002267087.1|	7.60062	7.03912	7.74954	7.85207	7.19065	7.82837	0.0393775
CUST_10813_PI425249770	JI454493	PREDICTED: hypothetical protein [Vitis vinifera]	1e-20	gi|225468349|ref|XP_002270939.1|	10.1564	11.0995	10.937	9.73757	10.1754	9.71655	0.00570065
CUST_10769_PI425249770	JI454449	predicted protein [Physcomitrella patens subsp. patens]	9.8	gi|168061301|ref|XP_001782628.1|	7.09055	7.90007	7.8686	7.13445	7.27851	7.61347	0.0288429
CUST_3517_PI425249770	JI447197	predicted protein [Physcomitrella patens subsp. patens]	0.47	gi|168005525|ref|XP_001755461.1|	8.3174	8.63575	8.52492	8.72087	9.17814	9.0715	0.027598
CUST_2274_PI425249770	JI445954	PREDICTED: hypothetical protein [Vitis vinifera]	e-150	gi|225464186|ref|XP_002263334.1|	7.66131	7.76952	7.78129	7.93102	8.04963	8.07473	0.0156145
CUST_10783_PI425249770	JI454463	PREDICTED: hypothetical protein [Vitis vinifera]	7e-67	gi|225432173|ref|XP_002268095.1|	6.68967	6.46755	6.24991	6.61969	6.88707	6.89772	0.0254152
CUST_10788_PI425249770	JI454468	PREDICTED: hypothetical protein [Vitis vinifera]	2e-93	gi|225451239|ref|XP_002271987.1|	14.4914	15.1778	15.0349	15.354	15.0561	15.3568	0.0120456
CUST_3581_PI425249770	JI447261	conserved hypothetical protein [Ricinus communis]	3e-85	gi|255555773|ref|XP_002518922.1|	7.40993	8.45804	7.69037	8.41424	8.67416	7.91687	0.0073689
CUST_10843_PI425249770	JI454523	predicted protein [Micromonas sp. RCC299]	8e-60	gi|255078850|ref|XP_002503005.1|	15.4171	15.505	15.3937	15.4555	15.3062	15.2676	0.0235255
CUST_10848_PI425249770	JI454528	"DELLA domain GRAS family transcription factor, GA insensitive (GAI), GA1-3 1 (RGA1) repressor protein [Populus trichocarpa]"	0	gi|224101865|ref|XP_002312450.1|	9.71105	9.18213	8.90356	8.93091	8.7565	8.59052	0.00705105
CUST_10849_PI425249770	JI454529	PREDICTED: hypothetical protein [Vitis vinifera]	0	gi|225423779|ref|XP_002277341.1|	10.6042	11.3924	11.8271	11.9258	11.9981	11.8128	0.0207094
CUST_10853_PI425249770	JI454533	conserved hypothetical protein [Ricinus communis]	3e-35	gi|255547712|ref|XP_002514913.1|	14.0845	13.1044	12.831	12.698	12.2043	12.9188	0.00433635
CUST_3586_PI425249770	JI447266	PREDICTED: hypothetical protein [Vitis vinifera]	4e-53	gi|225430808|ref|XP_002271291.1|	6.34836	6.90446	6.65063	6.94625	7.54546	7.19247	0.00113055
CUST_10860_PI425249770	JI454540	PREDICTED: hypothetical protein [Vitis vinifera]	e-178	gi|225428342|ref|XP_002283154.1|	5.0527	5.80715	6.03228	5.8575	6.16771	5.91089	0.0325084
CUST_10821_PI425249770	JI454501	PREDICTED: hypothetical protein [Vitis vinifera]	e-127	gi|225425428|ref|XP_002271611.1|	6.75456	7.31499	7.1557	7.08325	7.58379	6.78237	0.0358399
CUST_10824_PI425249770	JI454504	PREDICTED: hypothetical protein [Vitis vinifera]	e-108	gi|225424079|ref|XP_002282768.1|	12.7048	13.345	13.4131	13.4615	13.7054	13.3395	0.00696757
CUST_2325_PI425249770	JI446005	PREDICTED: hypothetical protein [Vitis vinifera]	1e-51	gi|225436079|ref|XP_002272646.1|	8.83263	8.54359	7.9471	8.1596	7.86787	7.59218	0.000908
CUST_10827_PI425249770	JI454507	PREDICTED: hypothetical protein [Vitis vinifera]	0	gi|225431902|ref|XP_002276533.1|	13.9127	13.543	13.958	14.0817	14.0647	14.0451	0.0057522
CUST_10830_PI425249770	JI454510	PREDICTED: hypothetical protein [Vitis vinifera]	3e-37	gi|225431930|ref|XP_002277268.1|	6.47307	6.35506	6.16725	6.37192	5.56194	5.6983	0.0225613
CUST_3552_PI425249770	JI447232	PREDICTED: hypothetical protein [Vitis vinifera]	3e-33	gi|225439894|ref|XP_002275070.1|	7.72423	7.25648	6.82483	6.62743	6.5902	7.04643	0.0277168
CUST_387_PI425249770	JI444067	PREDICTED: hypothetical protein [Vitis vinifera]	4e-82	gi|225433483|ref|XP_002264429.1|	5.66128	5.78745	5.89414	6.25852	6.61956	6.81787	0.0162183
CUST_4474_PI425249770	JI448154	predicted protein [Populus trichocarpa]	e-160	gi|224067278|ref|XP_002302444.1|	16.2875	16.4957	16.3702	16.5505	16.5125	16.4157	0.0278404
CUST_11076_PI425249770	JI454756			nohit	8.31392	2.95458	4.06772	6.3018	4.77472	4.88324	0.000689
CUST_11078_PI425249770	JI454758	PREDICTED: hypothetical protein [Vitis vinifera]	e-173	gi|225426621|ref|XP_002280827.1|	15.0814	15.2369	15.2135	14.6874	15.0209	14.9561	0.00521619
CUST_11079_PI425249770	JI454759	PREDICTED: hypothetical protein [Vitis vinifera]	2e-88	gi|225428947|ref|XP_002263235.1|	14.0398	13.8681	14.3576	14.139	14.208	14.4401	0.0261076
CUST_11082_PI425249770	JI454762	PREDICTED: similar to ATSMC3 (ARABIDOPSIS THALIANA STRUCTURAL MAINTENANCE OF CHROMOSOME 3); ATP binding [Vitis vinifera]	0	gi|225452807|ref|XP_002278154.1|	4.62217	6.37121	6.50488	6.49121	7.33446	6.37251	0.0400809
CUST_11084_PI425249770	JI454764	PREDICTED: hypothetical protein [Vitis vinifera]	5e-80	gi|225438452|ref|XP_002277212.1|	8.63308	8.9645	8.41543	8.33272	7.83908	7.91783	0.00655508
CUST_11085_PI425249770	JI454765	PREDICTED: hypothetical protein [Vitis vinifera]	1e-92	gi|225431207|ref|XP_002271892.1|	8.34568	8.54763	8.27064	9.14049	8.91422	8.83137	0.0467533
CUST_11089_PI425249770	JI454769	predicted protein [Populus trichocarpa]	1e-18	gi|224138596|ref|XP_002326642.1|	9.62107	9.37946	8.7596	9.19885	9.06892	9.4971	0.0064905
CUST_3952_PI425249770	JI447632	PREDICTED: hypothetical protein [Vitis vinifera]	1e-32	gi|225442196|ref|XP_002276861.1|	13.1122	12.6467	12.4755	12.4344	12.2215	12.4483	0.00275359
CUST_11095_PI425249770	JI454775	predicted protein [Populus trichocarpa]	e-161	gi|224101557|ref|XP_002312329.1|	14.8343	14.5246	14.4528	14.4104	14.191	14.3463	0.00145286
CUST_3569_PI425249770	JI447249	"cation-transporting atpase plant, putative [Ricinus communis]"	0	gi|255554448|ref|XP_002518263.1|	10.5299	8.51536	8.35658	8.54625	8.49665	9.03029	0.000869
CUST_832_PI425249770	JI444512	PREDICTED: hypothetical protein [Vitis vinifera]	e-134	gi|225423585|ref|XP_002273557.1|	15.347	14.3858	14.2298	13.8665	13.7926	13.8973	0.00979816
CUST_11054_PI425249770	JI454734	PREDICTED: hypothetical protein [Vitis vinifera]	e-161	gi|225440296|ref|XP_002262606.1|	6.92017	5.85861	6.18683	6.07142	5.50066	5.49223	0.0370075
CUST_1844_PI425249770	JI445524	PREDICTED: hypothetical protein [Vitis vinifera]	8e-92	gi|225462066|ref|XP_002276099.1|	14.8338	14.9072	15.1648	15.1307	15.2676	15.2246	0.00426581
CUST_11061_PI425249770	JI454741	PREDICTED: hypothetical protein [Vitis vinifera]	7e-89	gi|225446366|ref|XP_002274123.1|	12.9276	12.879	12.9914	12.972	12.8176	12.6736	0.00555886
CUST_1855_PI425249770	JI445535	PREDICTED: hypothetical protein [Vitis vinifera]	2e-59	gi|225448597|ref|XP_002274097.1|	15.6084	14.8484	14.2756	14.3219	14.2358	14.5435	0.0317967
CUST_11120_PI425249770	JI454800	predicted protein [Populus trichocarpa]	5e-27	gi|224105055|ref|XP_002313669.1|	6.07498	6.65879	6.27915	6.64147	7.21554	6.67694	0.0207489
CUST_3846_PI425249770	JI447526	PREDICTED: hypothetical protein [Vitis vinifera]	5e-11	gi|225451150|ref|XP_002266568.1|	6.93753	7.29608	6.49018	6.77437	6.89034	6.13623	0.0357429
CUST_3798_PI425249770	JI447478	SCL30a; RNA binding / nucleic acid binding / nucleotide binding [Arabidopsis thaliana]	5e-45	gi|15231285|ref|NP_187966.1|	14.28	14.7799	14.7897	14.8885	15.0361	14.6792	0.00580414
CUST_11125_PI425249770	JI454805	PREDICTED: hypothetical protein [Vitis vinifera]	1e-27	gi|225456309|ref|XP_002279988.1|	7.10477	6.68223	6.83117	6.77399	5.85257	6.33069	0.000934
CUST_11126_PI425249770	JI454806	PREDICTED: hypothetical protein [Vitis vinifera]	e-130	gi|225468710|ref|XP_002271018.1|	13.404	13.8055	13.8891	14.0191	14.0782	14.1448	0.00633517
CUST_11128_PI425249770	JI454808	PREDICTED: hypothetical protein [Vitis vinifera]	2e-64	gi|225459294|ref|XP_002285791.1|	11.0071	10.4141	10.793	11.0338	10.6382	11.4882	0.0235943
CUST_11135_PI425249770	JI454815	PREDICTED: hypothetical protein [Vitis vinifera]	0	gi|225436522|ref|XP_002273792.1|	6.25373	5.88533	6.36005	6.1965	4.87573	4.99622	0.000946
CUST_11141_PI425249770	JI454821	"LOB domain-containing protein, putative [Ricinus communis]"	2e-82	gi|255568563|ref|XP_002525255.1|	15.106	14.4916	14.7318	14.9107	14.2391	15.3566	0.0192227
CUST_11142_PI425249770	JI454822	pyruvate dehydrogenase E1 beta subunit [Chlamydomonas reinhardtii]	2e-46	gi|159482300|ref|XP_001699209.1|	10.2348	10.486	10.3996	10.3462	10.0673	10.2664	0.0410776
CUST_11143_PI425249770	JI454823	chitinase [Arabidopsis thaliana]	3e-28	gi|145338613|ref|NP_188317.2|	6.64794	6.15331	7.44565	6.07593	5.54312	6.07016	0.0453852
CUST_11097_PI425249770	JI454777	predicted protein [Populus trichocarpa]	1e-99	gi|224131522|ref|XP_002321105.1|	10.3516	9.98935	10.2352	10.282	10.0852	10.5617	0.0384697
CUST_11108_PI425249770	JI454788	PREDICTED: hypothetical protein [Vitis vinifera]	2.4	gi|225441680|ref|XP_002277152.1|	11.1753	10.6223	10.386	10.5577	10.3005	10.0406	0.0187391
CUST_4147_PI425249770	JI447827	heavy-metal-associated domain-containing protein [Arabidopsis thaliana]	5e-33	gi|18397481|ref|NP_566273.1|	15.7258	16.2952	16.4797	16.6986	16.5261	16.3168	0.00782832
CUST_11109_PI425249770	JI454789	PREDICTED: hypothetical protein isoform 1 [Vitis vinifera]	3e-80	gi|225450825|ref|XP_002284019.1|	11.9229	11.7967	12.0508	11.6906	12.0571	11.5182	0.0481174
CUST_11114_PI425249770	JI454794	PREDICTED: hypothetical protein [Vitis vinifera]	7e-27	gi|225459431|ref|XP_002285824.1|	8.28372	7.19211	7.86045	8.4332	6.60284	7.59247	0.0422732
CUST_11116_PI425249770	JI454796	"triacylglycerol lipase, putative [Ricinus communis]"	5e-34	gi|255583167|ref|XP_002532349.1|	6.46175	5.65706	4.6634	6.79692	4.00559	4.84801	0.00707753
CUST_10978_PI425249770	JI454658	"symplekin, putative [Ricinus communis]"	1e-37	gi|255574351|ref|XP_002528089.1|	6.6923	6.59621	5.82369	6.05705	6.01467	6.0701	0.00841469
CUST_10986_PI425249770	JI454666	PREDICTED: similar to putative LON3 protease [Vitis vinifera]	0	gi|225450599|ref|XP_002277956.1|	6.93879	5.57277	6.27196	6.06843	5.55525	5.2936	0.0110641
CUST_10999_PI425249770	JI454679	PREDICTED: similar to Os07g0681600 [Vitis vinifera]	7e-39	gi|225434287|ref|XP_002275696.1|	8.1234	8.66981	8.8316	9.02526	8.96866	8.57591	0.001925
CUST_3991_PI425249770	JI447671	predicted protein [Populus trichocarpa]	e-169	gi|224087891|ref|XP_002308259.1|	9.59716	9.55488	9.52728	9.20239	9.57635	9.65798	0.0473395
CUST_10955_PI425249770	JI454635	PREDICTED: hypothetical protein [Vitis vinifera]	2e-27	gi|225457279|ref|XP_002281347.1|	7.33449	7.68284	7.82175	7.93918	8.30126	8.53749	0.00540096
CUST_10965_PI425249770	JI454645	PREDICTED: hypothetical protein [Vitis vinifera]	4e-49	gi|225424867|ref|XP_002268965.1|	11.3818	10.6694	10.2857	10.4148	10.3306	10.4345	0.04
CUST_10967_PI425249770	JI454647	PREDICTED: hypothetical protein [Vitis vinifera]	2e-40	gi|225432286|ref|XP_002272904.1|	7.05582	6.76067	6.35657	6.43817	5.75565	6.49714	0.0481774
CUST_10971_PI425249770	JI454651	hypothetical protein POPTRDRAFT_571997 [Populus trichocarpa]	0.67	gi|224127196|ref|XP_002320011.1|	11.1067	11.1104	10.8646	10.7839	10.7701	10.9521	0.029257
CUST_10974_PI425249770	JI454654	"50S ribosomal protein L19, putative [Ricinus communis]"	2e-59	gi|255557847|ref|XP_002519953.1|	14.1247	14.0881	14.0905	13.9675	14.1962	14.093	0.00164428
CUST_1300_PI425249770	JI444980	"Qa-SNARE, SYP4/Tlg2p/Syntaxin 16-type [Physcomitrella patens subsp. patens]"	0.49	gi|168010193|ref|XP_001757789.1|	12.6545	12.3057	11.9629	11.3137	11.2818	11.7856	0.0239504
CUST_11026_PI425249770	JI454706	PREDICTED: hypothetical protein [Vitis vinifera]	3e-78	gi|225457038|ref|XP_002282800.1|	7.16009	5.88591	5.45049	6.28271	5.18457	6.0374	0.0194299
CUST_11031_PI425249770	JI454711	PREDICTED: hypothetical protein [Vitis vinifera]	e-109	gi|225462193|ref|XP_002267779.1|	11.2751	11.1998	11.1365	11.1056	10.8947	10.9486	0.00854564
CUST_11035_PI425249770	JI454715	"chromosome region maintenance protein 1/exportin, putative [Ricinus communis]"	e-116	gi|255557979|ref|XP_002520018.1|	6.44277	6.81115	6.94735	6.85131	7.17849	6.48155	0.00231469
CUST_11040_PI425249770	JI454720	conserved hypothetical protein [Ricinus communis]	1e-26	gi|255576046|ref|XP_002528918.1|	5.42993	5.32338	4.71347	5.5928	6.09602	6.03442	0.0296799
CUST_11041_PI425249770	JI454721	PREDICTED: hypothetical protein [Vitis vinifera]	e-169	gi|225459152|ref|XP_002283927.1|	6.89572	5.90898	7.65803	7.01526	5.22521	5.12953	0.0136673
CUST_11047_PI425249770	JI454727	predicted protein [Populus trichocarpa]	5e-49	gi|224144836|ref|XP_002325432.1|	7.18673	8.51578	8.51487	8.82709	9.25623	8.58159	0.00928911
CUST_315_PI425249770	JI443995	Os04g0442900 [Oryza sativa (japonica cultivar-group)]	9e-25	gi|115458570|ref|NP_001052885.1|	12.0741	11.8625	11.6971	11.4775	11.7967	12.0764	0.0183608
CUST_3852_PI425249770	JI447532	conserved hypothetical protein [Ricinus communis]	5e-15	gi|255537689|ref|XP_002509911.1|	6.18263	5.04443	4.70124	5.4797	6.45077	4.99192	0.0367518
CUST_11019_PI425249770	JI454699	predicted protein [Populus trichocarpa]	5e-81	gi|224081110|ref|XP_002306297.1|	7.0027	6.41035	5.78826	6.29483	6.60513	6.76109	0.00734918
CUST_11020_PI425249770	JI454700	"DNA binding protein, putative [Ricinus communis]"	e-144	gi|255555565|ref|XP_002518819.1|	15.5118	15.1781	15.0149	15.0319	14.876	14.9191	0.0174048
CUST_11022_PI425249770	JI454702	PREDICTED: hypothetical protein [Vitis vinifera]	e-116	gi|225447570|ref|XP_002270767.1|	15.4482	15.5476	15.207	15.1381	15.1069	15.6287	0.0250059
CUST_12015_PI425249770	JI455695	"ATP binding protein, putative [Ricinus communis]"	2e-85	gi|255545124|ref|XP_002513623.1|	14.4822	14.3523	14.3533	13.8061	13.8058	13.8088	0.0013992
CUST_12016_PI425249770	JI455696	PREDICTED: hypothetical protein isoform 1 [Vitis vinifera]	2e-08	gi|225458757|ref|XP_002285074.1|	11.7027	11.9865	12.0809	11.4217	12.2919	10.7615	0.0324472
CUST_12022_PI425249770	JI455702	PREDICTED: hypothetical protein [Vitis vinifera]	3e-72	gi|225432358|ref|XP_002275331.1|	14.2538	14.5553	14.0858	14.459	14.6703	14.4214	0.0277234
CUST_1882_PI425249770	JI445562	PREDICTED: hypothetical protein [Vitis vinifera]	e-141	gi|225424254|ref|XP_002280818.1|	15.1074	15.2457	15.1059	15.6333	15.1307	16.0073	0.0290981
CUST_12026_PI425249770	JI455706	PREDICTED: hypothetical protein [Vitis vinifera]	0	gi|225458291|ref|XP_002281468.1|	13.2103	13.9116	13.7552	14.0266	14.003	14.1674	0.0192549
CUST_12027_PI425249770	JI455707	predicted protein [Populus trichocarpa]	0	gi|224128908|ref|XP_002328996.1|	17.9426	17.7092	17.6067	17.6627	17.6409	18.0119	0.037339
CUST_12036_PI425249770	JI455716	PREDICTED: hypothetical protein isoform 1 [Vitis vinifera]	2e-41	gi|225464337|ref|XP_002272657.1|	8.19678	8.49904	8.34433	8.85438	8.51929	8.4132	0.0332212
CUST_875_PI425249770	JI444555	predicted protein [Populus trichocarpa]	e-112	gi|224076244|ref|XP_002304912.1|	5.68259	6.35258	6.0042	6.47088	6.91707	6.46036	0.00516955
CUST_3870_PI425249770	JI447550	PREDICTED: hypothetical protein [Vitis vinifera]	4e-52	gi|225463008|ref|XP_002264906.1|	5.53558	5.75745	4.99844	5.55894	6.30304	6.34743	0.0292079
CUST_3725_PI425249770	JI447405	PREDICTED: hypothetical protein [Vitis vinifera]	0	gi|225442673|ref|XP_002284773.1|	14.2837	14.3644	14.4108	14.1642	14.3739	13.972	0.00823029
CUST_861_PI425249770	JI444541	PREDICTED: hypothetical protein [Vitis vinifera]	e-117	gi|225427890|ref|XP_002273006.1|	14.7056	14.9278	15.1735	14.904	15.1131	14.9869	0.0193029
CUST_12008_PI425249770	JI455688	PREDICTED: hypothetical protein [Vitis vinifera]	0	gi|225463556|ref|XP_002268265.1|	15.7102	15.6981	15.4548	15.3922	15.3543	15.2211	0.012612
CUST_4274_PI425249770	JI447954	"chlorophyll A/B binding protein, putative [Ricinus communis]"	e-144	gi|255581778|ref|XP_002531690.1|	11.1041	9.97319	9.51618	9.4385	9.28781	10.0229	0.000677
CUST_12062_PI425249770	JI455742	predicted protein [Populus trichocarpa]	e-135	gi|224086351|ref|XP_002307859.1|	6.48782	6.95953	6.23902	6.86695	6.86741	6.79327	0.0351324
CUST_12064_PI425249770	JI455744	PREDICTED: hypothetical protein [Vitis vinifera]	2e-62	gi|225437352|ref|XP_002266159.1|	14.6588	14.3518	14.76	14.6406	14.3854	14.0541	0.00700189
CUST_811_PI425249770	JI444491	predicted protein [Physcomitrella patens subsp. patens]	0.1	gi|168020974|ref|XP_001763017.1|	16.6051	17.3513	17.6855	16.8772	17.3519	16.6573	0.0308969
CUST_12065_PI425249770	JI455745	PREDICTED: hypothetical protein [Vitis vinifera]	2e-08	gi|225430247|ref|XP_002285050.1|	6.80512	5.98769	6.45952	6.41568	4.88145	5.44808	0.0160465
CUST_12072_PI425249770	JI455752	PREDICTED: hypothetical protein [Vitis vinifera]	2e-80	gi|225449941|ref|XP_002270421.1|	10.4879	10.9463	11.2032	11.0703	10.8913	10.8084	0.0383041
CUST_12073_PI425249770	JI455753	predicted protein [Populus trichocarpa]	4e-35	gi|224093880|ref|XP_002310032.1|	6.40314	6.08612	7.72561	7.53164	7.4323	7.89772	0.0235236
CUST_12075_PI425249770	JI455755	unknown protein [Arabidopsis thaliana]	0.013	gi|145324899|ref|NP_001077696.1|	11.5218	11.3792	10.8352	10.9176	11.1053	10.4727	0.000353
CUST_167_PI425249770	JI443847	"UDP-glucuronic acid/UDP-N-acetylgalactosamine transporter, putative [Ricinus communis]"	e-140	gi|255554489|ref|XP_002518283.1|	13.6861	13.9008	14.0093	14.016	13.9792	13.8791	0.0274463
CUST_4259_PI425249770	JI447939	PREDICTED: hypothetical protein isoform 1 [Vitis vinifera]	9e-72	gi|225451561|ref|XP_002274525.1|	15.8984	15.9745	15.8687	16.0903	15.7595	16.2027	0.0413496
CUST_12085_PI425249770	JI455765	PREDICTED: similar to KEA1 (K EFFLUX ANTIPORTER 1); potassium:hydrogen antiporter [Vitis vinifera]	0.0006	gi|225454115|ref|XP_002269352.1|	7.65073	7.35602	7.63403	7.86794	7.47865	7.85412	0.0266818
CUST_12041_PI425249770	JI455721	hypothetical protein SORBIDRAFT_02g004900 [Sorghum bicolor]	0.5	gi|242043172|ref|XP_002459457.1|	15.2324	15.5676	15.2026	15.5145	15.6453	15.3945	0.0125641
CUST_12042_PI425249770	JI455722	PREDICTED: hypothetical protein [Vitis vinifera]	e-125	gi|225457293|ref|XP_002284470.1|	12.2521	12.9413	13.1955	13.0248	13.3578	13.1363	0.000777
CUST_12043_PI425249770	JI455723	PREDICTED: hypothetical protein [Vitis vinifera]	5e-71	gi|225437513|ref|XP_002269995.1|	15.386	14.3073	14.2519	14.2508	13.9464	14.5867	0.00704456
CUST_12045_PI425249770	JI455725	hypothetical protein RCOM_1509910 [Ricinus communis]	7e-23	gi|255540597|ref|XP_002511363.1|	11.1148	10.8461	10.8756	10.7186	10.5204	10.3386	0.0285568
CUST_12047_PI425249770	JI455727	PREDICTED: hypothetical protein [Vitis vinifera]	6e-56	gi|225430722|ref|XP_002265594.1|	14.0302	14.2423	14.1181	14.5088	14.8141	14.8487	0.000782
CUST_1949_PI425249770	JI445629	PREDICTED: hypothetical protein [Vitis vinifera]	e-155	gi|225442217|ref|XP_002277513.1|	15.2084	15.3597	15.3897	15.4788	15.4292	15.2668	0.0285302
CUST_11921_PI425249770	JI455601	PREDICTED: hypothetical protein [Vitis vinifera]	2e-64	gi|225435104|ref|XP_002281519.1|	15.0973	13.6209	13.226	13.2723	12.1699	13.4946	0.0120825
CUST_664_PI425249770	JI444344	predicted protein [Populus trichocarpa]	1.4	gi|224090783|ref|XP_002309080.1|	12.438	12.9195	12.9421	13.0316	13.0624	12.7808	0.0327644
CUST_11923_PI425249770	JI455603	"glycosyltransferase, putative [Ricinus communis]"	3e-57	gi|255574530|ref|XP_002528176.1|	13.5288	13.1813	13.1246	13.0757	13.158	12.9657	0.0190553
CUST_11936_PI425249770	JI455616	PREDICTED: hypothetical protein [Vitis vinifera]	6e-73	gi|225451627|ref|XP_002275991.1|	5.86186	6.21589	6.05783	5.98559	6.51262	6.36268	0.0109866
CUST_11941_PI425249770	JI455621	conserved hypothetical protein [Ricinus communis]	2e-29	gi|255547207|ref|XP_002514661.1|	14.6992	15.1267	15.1249	15.2737	15.3299	15.4071	0.0136788
CUST_11898_PI425249770	JI455578	PREDICTED: hypothetical protein [Vitis vinifera]	4e-77	gi|225454014|ref|XP_002280967.1|	8.49042	7.1285	7.28812	7.88768	5.97341	6.81438	0.000124
CUST_3795_PI425249770	JI447475	PREDICTED: hypothetical protein [Vitis vinifera]	5e-48	gi|225453444|ref|XP_002275584.1|	8.90449	8.39723	8.18464	7.71899	8.28584	8.32843	0.0196812
CUST_4224_PI425249770	JI447904	PREDICTED: hypothetical protein [Vitis vinifera]	e-119	gi|225426245|ref|XP_002264255.1|	5.78017	6.14041	5.70399	6.67923	6.73399	6.11064	0.041696
CUST_11903_PI425249770	JI455583	unknown protein [Arabidopsis thaliana]	9.7	gi|18395310|ref|NP_564206.1|	5.77504	5.82915	5.30947	5.81581	4.76242	6.33633	0.0369221
CUST_11906_PI425249770	JI455586	PREDICTED: hypothetical protein [Vitis vinifera]	e-147	gi|225457805|ref|XP_002265920.1|	7.90628	8.52958	8.2519	8.85513	8.72334	9.02133	0.0495648
CUST_2005_PI425249770	JI445685	"amino acid transporter, putative [Ricinus communis]"	2e-37	gi|255538442|ref|XP_002510286.1|	10.179	10.7662	11.254	11.0639	11.1664	10.6971	0.00518551
CUST_11907_PI425249770	JI455587	"leucine-rich repeat containing protein, putative [Ricinus communis]"	e-113	gi|255547259|ref|XP_002514687.1|	7.32711	7.65948	7.15891	6.79157	6.40828	6.54613	0.0184352
CUST_11915_PI425249770	JI455595	PREDICTED: hypothetical protein [Vitis vinifera]	1e-25	gi|225456284|ref|XP_002279798.1|	6.36628	6.61898	6.48828	6.73965	7.07021	6.87413	0.0366332
CUST_11917_PI425249770	JI455597	"cation:chloride symporter, putative [Ricinus communis]"	5e-79	gi|255571328|ref|XP_002526613.1|	3.92971	4.59281	4.46943	5.39398	5.36806	5.2157	0.0243599
CUST_11970_PI425249770	JI455650	PREDICTED: hypothetical protein [Vitis vinifera]	0	gi|225461724|ref|XP_002285514.1|	16.0518	16.4267	16.4689	16.4707	16.5908	16.132	0.0185583
CUST_11971_PI425249770	JI455651	"RNA polymerase sigma factor rpoD, putative [Ricinus communis]"	e-102	gi|255556952|ref|XP_002519509.1|	12.9648	13.3026	13.0096	13.242	13.2543	13.6077	0.0265834
CUST_11973_PI425249770	JI455653	"beta-fructofuranosidase, putative / invertase, putative / saccharase, putative / beta-fructosidase, putative [Arabidopsis thaliana]"	e-100	gi|79326306|ref|NP_001031790.1|	12.558	13.4753	13.7349	13.6889	13.8838	13.1506	0.0106579
CUST_11974_PI425249770	JI455654	PREDICTED: hypothetical protein [Vitis vinifera]	0.16	gi|225444563|ref|XP_002277111.1|	11.4822	11.4098	11.7357	11.3125	9.91322	10.9091	0.0198471
CUST_1418_PI425249770	JI445098	PREDICTED: hypothetical protein [Vitis vinifera]	4e-76	gi|225430178|ref|XP_002284900.1|	12.0637	12.6771	12.8386	12.861	13.0266	13.0588	0.0345041
CUST_11980_PI425249770	JI455660	PREDICTED: hypothetical protein [Vitis vinifera]	1e-49	gi|225445732|ref|XP_002271684.1|	12.3121	12.3214	12.2831	11.6853	11.0704	11.4664	0.0138374
CUST_11981_PI425249770	JI455661	PREDICTED: hypothetical protein [Vitis vinifera]	7e-63	gi|225441240|ref|XP_002273311.1|	8.03935	8.41409	8.23414	8.72871	8.72672	8.26543	0.0134328
CUST_11983_PI425249770	JI455663	predicted protein [Populus trichocarpa]	1e-28	gi|224126295|ref|XP_002329519.1|	7.37849	7.15265	6.94706	7.06668	6.60251	6.91852	0.0390424
CUST_11987_PI425249770	JI455667	unknown protein [Arabidopsis thaliana]	0.37	gi|22329777|ref|NP_173863.2|	10.7882	11.0851	10.9293	10.6553	10.6359	10.527	0.00787892
CUST_11991_PI425249770	JI455671	PREDICTED: hypothetical protein [Vitis vinifera]	2e-74	gi|225461872|ref|XP_002264338.1|	7.44345	7.62994	7.29117	8.01398	8.15458	7.87981	0.0161778
CUST_11947_PI425249770	JI455627	PREDICTED: hypothetical protein [Vitis vinifera]	e-103	gi|225428096|ref|XP_002280484.1|	5.61095	5.89729	5.98189	6.37987	6.38492	5.88653	0.000985
CUST_11953_PI425249770	JI455633	PREDICTED: hypothetical protein [Vitis vinifera]	3e-54	gi|225453104|ref|XP_002270459.1|	13.4527	13.4638	13.4444	13.3965	13.024	13.0851	0.0227858
CUST_11958_PI425249770	JI455638	PREDICTED: hypothetical protein [Vitis vinifera]	1e-13	gi|225438910|ref|XP_002283956.1|	8.60295	9.72579	9.38753	9.88074	9.96788	10.0382	0.0109988
CUST_11959_PI425249770	JI455639	PREDICTED: hypothetical protein [Vitis vinifera]	3e-41	gi|225455571|ref|XP_002268371.1|	7.6368	7.12923	7.03608	6.66844	7.20267	6.78233	0.0257076
CUST_11962_PI425249770	JI455642	"L-ascorbate peroxidase 1, cytosolic, putative [Ricinus communis]"	e-145	gi|255579977|ref|XP_002530823.1|	6.24214	6.17582	5.96317	6.37305	6.44526	6.62357	0.000657
CUST_11966_PI425249770	JI455646	predicted protein [Populus trichocarpa]	2.1	gi|224095970|ref|XP_002310513.1|	12.6669	12.7626	12.637	12.3478	11.233	11.7556	0.00100757
CUST_12205_PI425249770	JI455885	PREDICTED: hypothetical protein [Vitis vinifera]	3e-54	gi|225429886|ref|XP_002281044.1|	13.0557	12.8126	12.5385	12.1113	12.3618	12.4717	0.00619203
CUST_12207_PI425249770	JI455887	PREDICTED: hypothetical protein [Vitis vinifera]	2e-72	gi|225456311|ref|XP_002283737.1|	12.7289	12.8142	12.5216	12.3795	12.9414	12.6262	0.0457397
CUST_12210_PI425249770	JI455890	pseudo response regulator [Populus trichocarpa]	3e-92	gi|224132554|ref|XP_002321349.1|	9.69977	9.25019	9.1833	8.76031	8.57974	8.61424	0.000635
CUST_130_PI425249770	JI443810	predicted protein [Populus trichocarpa]	3e-50	gi|224056837|ref|XP_002299048.1|	10.7871	10.5319	10.5083	10.2612	10.0659	9.84383	0.0399789
CUST_225_PI425249770	JI443905	PREDICTED: similar to HSC70-1 (heat shock cognate 70 kDa protein 1); ATP binding isoform 2 [Vitis vinifera]	1e-63	gi|225440326|ref|XP_002263672.1|	14.8843	15.1601	14.8263	14.5797	14.4743	14.4392	0.0130538
CUST_12220_PI425249770	JI455900	PREDICTED: hypothetical protein [Vitis vinifera]	4e-62	gi|225461389|ref|XP_002284800.1|	7.23829	6.85359	8.22083	7.03301	6.11349	7.12375	0.037955
CUST_12221_PI425249770	JI455901	PREDICTED: hypothetical protein [Vitis vinifera]	e-142	gi|225426356|ref|XP_002270880.1|	14.7344	14.3976	14.6825	14.1117	14.0277	14.1584	0.0314593
CUST_12223_PI425249770	JI455903	PREDICTED: hypothetical protein [Vitis vinifera]	4e-86	gi|225425392|ref|XP_002276961.1|	14.0291	13.7693	13.7363	13.6078	13.6933	13.6919	0.0184835
CUST_12182_PI425249770	JI455862				9.2787	9.03442	8.3532	8.12935	8.4292	8.38795	0.000527
CUST_12184_PI425249770	JI455864	predicted protein [Physcomitrella patens subsp. patens]	2e-45	gi|168017618|ref|XP_001761344.1|	13.1815	13.188	13.7034	13.3497	12.7734	13.2676	0.00906398
CUST_12195_PI425249770	JI455875	"pentatricopeptide repeat-containing protein, putative [Ricinus communis]"	7e-29	gi|255583417|ref|XP_002532468.1|	15.1984	15.5029	15.4627	15.3113	15.1816	14.9125	0.0185136
CUST_12198_PI425249770	JI455878	PREDICTED: hypothetical protein [Vitis vinifera]	e-172	gi|225427011|ref|XP_002266783.1|	4.33116	4.65915	4.50794	5.03866	5.55572	4.52178	0.000264
CUST_12251_PI425249770	JI455931	predicted protein [Populus trichocarpa]	2e-60	gi|224117538|ref|XP_002317602.1|	7.56436	9.08381	8.3209	8.35387	9.41063	7.68182	0.0391632
CUST_12254_PI425249770	JI455934	PREDICTED: hypothetical protein [Vitis vinifera]	9e-30	gi|225442894|ref|XP_002263827.1|	12.5519	12.4016	12.2253	12.3023	12.2991	12.4674	0.031793
CUST_12255_PI425249770	JI455935	"fatty acid desaturase, putative [Ricinus communis]"	0	gi|255550764|ref|XP_002516430.1|	6.28985	5.99688	6.13178	5.73654	5.50873	5.46815	0.0422207
CUST_12256_PI425249770	JI455936	PREDICTED: hypothetical protein [Vitis vinifera]	2e-19	gi|225460737|ref|XP_002272640.1|	9.50958	9.1594	8.99318	9.17973	9.37713	9.65187	0.035329
CUST_12257_PI425249770	JI455937	PREDICTED: hypothetical protein [Vitis vinifera]	0	gi|225452708|ref|XP_002277137.1|	15.1149	15.4097	15.187	15.419	15.1901	14.7262	0.00411
CUST_12260_PI425249770	JI455940	"PREDICTED: similar to eukaryotic translation initiation factor 3 subunit 7, putative / eIF-3 zeta, putative / eIF3d, putative, partial [Vitis vinifera]"	4e-42	gi|225443658|ref|XP_002274322.1|	7.62984	7.95654	7.3287	8.37526	8.17997	8.52268	0.00241665
CUST_12266_PI425249770	JI455946	PREDICTED: hypothetical protein [Vitis vinifera]	2e-74	gi|225425938|ref|XP_002267857.1|	6.61192	6.03074	6.65738	5.79809	4.62423	5.49155	0.00416227
CUST_12270_PI425249770	JI455950	PREDICTED: hypothetical protein [Vitis vinifera]	4e-25	gi|225457965|ref|XP_002275494.1|	6.55275	6.8549	6.54899	6.94744	7.55908	7.21318	0.00421257
CUST_1897_PI425249770	JI445577	PREDICTED: hypothetical protein [Vitis vinifera]	1e-54	gi|225451373|ref|XP_002263589.1|	15.7329	14.1334	13.3681	13.0352	13.3107	14.0417	0.0260943
CUST_12274_PI425249770	JI455954	PREDICTED: similar to vacuolar protein sorting 13C protein-like [Vitis vinifera]	e-113	gi|225432116|ref|XP_002274451.1|	6.38426	6.13272	6.21657	6.44862	6.82257	6.69103	0.0116861
CUST_4552_PI425249770	JI448232	"NADH dehydrogenase, putative [Ricinus communis]"	7e-77	gi|255545146|ref|XP_002513634.1|	15.9454	15.9919	15.908	16.001	16.2183	16.3477	0.017843
CUST_12231_PI425249770	JI455911	"plant RNA cleavage stimulation factor, putative [Ricinus communis]"	6e-79	gi|255556727|ref|XP_002519397.1|	8.57915	8.47748	8.23795	8.55825	8.42608	7.9682	0.0192255
CUST_1941_PI425249770	JI445621	elongation factor 1-alpha / EF-1-alpha [Arabidopsis thaliana]	2e-18	gi|79331520|ref|NP_001032107.1|	16.5574	16.6728	16.6215	16.498	16.4891	16.6539	0.0396529
CUST_12241_PI425249770	JI455921	PREDICTED: hypothetical protein [Vitis vinifera]	2e-80	gi|225462868|ref|XP_002270647.1|	6.35847	6.61783	7.95621	7.329	4.92863	5.72854	0.00499988
CUST_12244_PI425249770	JI455924	PREDICTED: hypothetical protein [Vitis vinifera]	4e-56	gi|225437050|ref|XP_002278902.1|	5.4058	5.63449	5.24158	5.7641	6.16283	5.60813	0.049272
CUST_12249_PI425249770	JI455929	hypothetical protein CHLREDRAFT_175264 [Chlamydomonas reinhardtii]	1.3	gi|159475028|ref|XP_001695625.1|	13.5213	13.4727	13.2957	12.6406	13.4806	14.5386	0.0438945
CUST_12112_PI425249770	JI455792	hypothetical protein LOC100279955 [Zea mays]	4e-84	gi|226491320|ref|NP_001146377.1|	5.7759	4.34907	5.58445	4.99912	3.07184	3.79109	0.00164219
CUST_12115_PI425249770	JI455795	hypothetical protein SORBIDRAFT_10g029830 [Sorghum bicolor]	2.9	gi|242097028|ref|XP_002439004.1|	11.785	10.9271	10.6783	10.1807	10.9467	10.6817	0.0446941
CUST_12116_PI425249770	JI455796	PREDICTED: hypothetical protein [Vitis vinifera]	e-142	gi|225464882|ref|XP_002273260.1|	13.1921	13.3708	13.309	13.4056	13.6758	13.6898	0.0162414
CUST_1953_PI425249770	JI445633	PREDICTED: hypothetical protein [Vitis vinifera]	2e-61	gi|225451581|ref|XP_002275325.1|	12.2705	13.0642	13.2397	13.0487	13.4533	13.0204	0.000695
CUST_12117_PI425249770	JI455797	"Acid phosphatase 1 precursor, putative [Ricinus communis]"	2e-43	gi|255539863|ref|XP_002510996.1|	6.33031	5.23216	5.73212	5.74327	4.74108	5.19802	0.0325891
CUST_12119_PI425249770	JI455799	predicted protein [Populus trichocarpa]	8e-09	gi|224071509|ref|XP_002303494.1|	4.00473	4.0724	4.87016	4.21106	5.26176	4.04906	0.0212679
CUST_12120_PI425249770	JI455800	PREDICTED: hypothetical protein [Vitis vinifera]	e-136	gi|225465253|ref|XP_002268311.1|	4.54861	5.00488	4.9144	5.21483	5.83409	5.45393	0.0124461
CUST_3572_PI425249770	JI447252	PREDICTED: hypothetical protein [Vitis vinifera]	e-100	gi|225451823|ref|XP_002281555.1|	14.6655	14.4452	14.8594	15.1374	14.9329	15.2094	0.0346207
CUST_12121_PI425249770	JI455801	predicted protein [Populus trichocarpa]	3e-35	gi|224065739|ref|XP_002301947.1|	15.0167	14.8938	15.0372	15.3726	14.5316	14.6125	0.0498227
CUST_12126_PI425249770	JI455806	PREDICTED: hypothetical protein [Vitis vinifera]	5e-66	gi|225432062|ref|XP_002280604.1|	13.4224	13.291	13.6086	13.4372	13.6176	13.8087	0.0395554
CUST_12086_PI425249770	JI455766	"AMP deaminase, putative [Ricinus communis]"	3e-09	gi|255558258|ref|XP_002520156.1|	7.82462	8.01864	8.61455	7.10454	7.34304	6.25727	0.0296992
CUST_12090_PI425249770	JI455770	predicted protein [Populus trichocarpa]	8e-86	gi|224082097|ref|XP_002306565.1|	12.0279	11.6874	11.8937	12.1964	12.353	12.6324	0.0494445
CUST_12092_PI425249770	JI455772	"triacylglycerol lipase, putative [Ricinus communis]"	e-108	gi|255571402|ref|XP_002526649.1|	7.60125	5.35775	6.55747	7.88293	5.4306	6.28811	0.00854376
CUST_12095_PI425249770	JI455775	predicted protein [Populus trichocarpa]	e-128	gi|224069904|ref|XP_002303080.1|	14.1612	14.2543	14.4504	14.5245	14.5226	14.6669	0.0360286
CUST_12098_PI425249770	JI455778	PREDICTED: hypothetical protein [Vitis vinifera]	0.73	gi|225457323|ref|XP_002281604.1|	8.75974	8.41699	7.48171	7.45697	8.47854	8.75016	0.0149447
CUST_12107_PI425249770	JI455787	PREDICTED: hypothetical protein [Vitis vinifera]	4e-99	gi|225459683|ref|XP_002285887.1|	5.1832	5.57401	4.92533	5.6792	6.02151	5.63346	0.0354285
CUST_4516_PI425249770	JI448196	PREDICTED: hypothetical protein [Vitis vinifera]	4e-45	gi|225429803|ref|XP_002282858.1|	14.5755	14.6216	14.7106	14.7095	14.544	15.245	0.00175234
CUST_12158_PI425249770	JI455838	PREDICTED: hypothetical protein [Vitis vinifera]	7e-36	gi|225450759|ref|XP_002279364.1|	8.87437	8.72165	9.16097	7.55101	7.67436	7.59566	0.0165579
CUST_12160_PI425249770	JI455840	PREDICTED: hypothetical protein [Vitis vinifera]	3e-42	gi|225452966|ref|XP_002279146.1|	13.3971	13.2029	13.4524	13.7595	13.6218	13.9785	0.00570064
CUST_3509_PI425249770	JI447189	"ubiquitin-protein ligase, putative [Ricinus communis]"	4e-55	gi|255569956|ref|XP_002525941.1|	14.2569	13.7428	13.6862	13.7368	13.5605	13.6472	0.0103574
CUST_3501_PI425249770	JI447181	predicted protein [Populus trichocarpa]	2e-47	gi|224139844|ref|XP_002323304.1|	12.1015	11.4217	11.3603	11.2344	10.7181	11.2129	0.0406444
CUST_12172_PI425249770	JI455852	PREDICTED: hypothetical protein [Vitis vinifera]	e-113	gi|225462297|ref|XP_002265514.1|	6.63801	6.93993	6.70864	7.10772	7.65202	8.01118	0.00421157
CUST_3541_PI425249770	JI447221	PREDICTED: hypothetical protein isoform 2 [Vitis vinifera]	e-115	gi|225441781|ref|XP_002283564.1|	11.1273	11.3933	11.5635	11.6695	11.6644	11.9878	0.00486236
CUST_12175_PI425249770	JI455855	PREDICTED: hypothetical protein [Vitis vinifera]	2e-55	gi|225441183|ref|XP_002266033.1|	3.79325	4.35294	4.92799	5.04124	5.33309	5.43353	0.039494
CUST_12177_PI425249770	JI455857	PREDICTED: hypothetical protein [Vitis vinifera]	6e-69	gi|225439024|ref|XP_002263305.1|	15.4818	14.7419	14.8057	14.6385	14.6348	15.048	0.0274748
CUST_12137_PI425249770	JI455817	PREDICTED: hypothetical protein [Vitis vinifera]	e-136	gi|225444647|ref|XP_002276637.1|	11.7107	11.3065	10.989	11.1989	10.8448	11.0578	0.0230773
CUST_3526_PI425249770	JI447206	"chloroplast inner envelope protein, putative [Ricinus communis]"	e-165	gi|255552017|ref|XP_002517053.1|	14.399	14.9799	15.252	14.896	15.3088	15.1256	0.0432261
CUST_12140_PI425249770	JI455820	predicted protein [Populus trichocarpa]	1e-51	gi|224130494|ref|XP_002320851.1|	14.3696	13.9943	13.7328	14.2529	14.1434	14.7764	0.0448093
CUST_12145_PI425249770	JI455825	PREDICTED: hypothetical protein [Vitis vinifera]	1e-63	gi|225431667|ref|XP_002263740.1|	12.869	12.6576	12.8276	12.5355	12.6253	12.2713	0.00694056
CUST_11641_PI425249770	JI455321	"PREDICTED: hypothetical protein, partial [Vitis vinifera]"	e-111	gi|225469590|ref|XP_002272402.1|	5.76432	5.84036	5.99862	6.12661	6.56237	6.39411	0.0104115
CUST_11642_PI425249770	JI455322	PREDICTED: hypothetical protein [Vitis vinifera]	2e-39	gi|225439936|ref|XP_002280406.1|	13.2706	13.8943	13.5848	13.4901	13.6108	13.2964	0.0205042
CUST_11645_PI425249770	JI455325	PREDICTED: hypothetical protein [Vitis vinifera]	2e-34	gi|225438545|ref|XP_002279670.1|	5.40916	6.29256	7.69467	6.73593	6.74535	7.35074	0.0134089
CUST_11646_PI425249770	JI455326	PREDICTED: hypothetical protein [Vitis vinifera]	2e-57	gi|225426781|ref|XP_002282844.1|	7.44929	6.66091	6.82624	6.35978	6.09633	6.90072	0.03321
CUST_2339_PI425249770	JI446019	"phosphoglucomutase, putative [Ricinus communis]"	e-147	gi|255573724|ref|XP_002527783.1|	9.14395	9.35008	8.99793	9.81257	9.42705	9.69886	0.000564
CUST_11650_PI425249770	JI455330	"succinate dehydrogenase, putative [Ricinus communis]"	0	gi|255579273|ref|XP_002530482.1|	7.36309	7.98879	8.02666	8.0314	8.40123	8.10819	0.0137806
CUST_11653_PI425249770	JI455333	PREDICTED: hypothetical protein [Vitis vinifera]	e-121	gi|225456197|ref|XP_002278967.1|	6.69189	6.88161	6.76631	7.56057	7.33635	7.54704	0.0301792
CUST_11654_PI425249770	JI455334	plastidial glycerol-phosphate acyltransferase [Ricinus communis]	4e-11	gi|255555915|ref|XP_002518993.1|	12.4741	12.7229	12.7322	13.1604	13.0278	13.0643	0.00111521
CUST_4588_PI425249770	JI448268	predicted protein [Populus trichocarpa]	0	gi|224141011|ref|XP_002323868.1|	16.0608	16.3853	16.0901	15.9416	15.9196	15.879	0.00996677
CUST_11637_PI425249770	JI455317	"2-hydroxyphytanoyl-CoA lyase, putative [Ricinus communis]"	2e-80	gi|255574292|ref|XP_002528060.1|	8.61777	8.07146	8.84755	7.35436	6.8582	7.04436	0.0260109
CUST_11686_PI425249770	JI455366	PREDICTED: hypothetical protein isoform 2 [Vitis vinifera]	1e-54	gi|225438291|ref|XP_002269767.1|	14.1875	14.4185	14.4792	14.4477	14.6183	14.5669	0.0366575
CUST_11687_PI425249770	JI455367	DNA binding / transcription factor [Arabidopsis thaliana]	0.84	gi|79523308|ref|NP_198113.2|	12.7197	11.9884	11.617	11.4326	11.482	11.5541	0.000342
CUST_3634_PI425249770	JI447314	PREDICTED: hypothetical protein [Vitis vinifera]	1e-42	gi|225464327|ref|XP_002271840.1|	5.22417	5.67399	4.55497	5.07062	5.96794	5.58005	0.0239083
CUST_11689_PI425249770	JI455369	predicted protein [Populus trichocarpa]	e-112	gi|224074217|ref|XP_002304305.1|	6.33674	6.23355	6.99852	6.6186	4.67867	5.09399	0.0140469
CUST_11694_PI425249770	JI455374	"pentatricopeptide repeat-containing protein, putative [Ricinus communis]"	8.6	gi|255556466|ref|XP_002519267.1|	11.4966	11.1945	10.8283	10.8658	11.0907	11.1824	0.000741
CUST_11695_PI425249770	JI455375	predicted protein [Populus trichocarpa]	e-160	gi|224087768|ref|XP_002308227.1|	4.68493	4.55184	5.20576	5.37436	5.85699	5.95789	0.000341
CUST_11698_PI425249770	JI455378	PREDICTED: hypothetical protein [Vitis vinifera]	e-141	gi|225445585|ref|XP_002285365.1|	14.1445	14.8837	14.9209	14.9508	14.9463	14.8784	4.07e-05
CUST_11701_PI425249770	JI455381	"DELLA protein RGL1, putative [Ricinus communis]"	3e-63	gi|255537295|ref|XP_002509714.1|	6.90943	7.00752	6.40607	6.47419	6.95672	6.0329	0.0218669
CUST_4056_PI425249770	JI447736	hypothetical protein SORBIDRAFT_01g035130 [Sorghum bicolor]	3e-98	gi|242035739|ref|XP_002465264.1|	7.79146	7.87908	7.91284	8.29276	8.3667	8.06064	0.040618
CUST_2092_PI425249770	JI445772	"Chitin-inducible gibberellin-responsive protein, putative [Ricinus communis]"	0	gi|255561178|ref|XP_002521601.1|	14.0302	14.0443	13.813	13.321	13.6318	14.2642	0.00300255
CUST_11704_PI425249770	JI455384	PREDICTED: hypothetical protein [Vitis vinifera]	e-175	gi|225455848|ref|XP_002275304.1|	14.8082	15.1763	15.0176	14.835	14.9882	14.7282	0.0454234
CUST_2102_PI425249770	JI445782	PREDICTED: similar to CBF4 transcription factor [Vitis vinifera]	5e-58	gi|225455477|ref|XP_002280097.1|	8.34428	7.52395	6.87282	6.58795	6.82744	7.25064	0.0345378
CUST_11707_PI425249770	JI455387	predicted protein [Populus trichocarpa]	3e-94	gi|224138274|ref|XP_002322773.1|	5.78574	6.74712	7.75059	6.06392	6.65466	6.4336	0.024328
CUST_11663_PI425249770	JI455343	PREDICTED: hypothetical protein [Vitis vinifera]	8e-98	gi|225434909|ref|XP_002283389.1|	15.0522	14.6382	14.4794	14.3939	14.4052	14.7043	0.0369359
CUST_11667_PI425249770	JI455347	predicted protein [Populus trichocarpa]	0	gi|224101561|ref|XP_002312331.1|	6.40746	7.12419	6.9415	7.0933	7.65824	7.57205	0.0377598
CUST_2122_PI425249770	JI445802	PREDICTED: hypothetical protein [Vitis vinifera]	2e-49	gi|225459089|ref|XP_002283825.1|	6.79026	7.04778	6.02637	6.49697	7.21055	6.35677	0.00260142
CUST_11670_PI425249770	JI455350	PREDICTED: hypothetical protein [Vitis vinifera]	e-102	gi|225459530|ref|XP_002284460.1|	7.48574	7.28079	7.48159	7.64633	8.34562	7.85144	0.0169432
CUST_11672_PI425249770	JI455352	"NADH-ubiquinone oxidoreductase flavoprotein, putative [Ricinus communis]"	0	gi|255547796|ref|XP_002514955.1|	8.00951	7.05682	7.29456	7.90438	6.56369	6.83317	0.0270815
CUST_11677_PI425249770	JI455357	PREDICTED: hypothetical protein [Vitis vinifera]	7e-29	gi|225436863|ref|XP_002272540.1|	15.3059	15.321	15.3422	15.3291	15.1412	15.0877	0.0268011
CUST_11549_PI425249770	JI455229	"catalytic, putative [Ricinus communis]"	4e-30	gi|255546931|ref|XP_002514523.1|	5.44264	5.51753	6.43879	5.97993	6.2912	5.74664	0.0199763
CUST_11551_PI425249770	JI455231	PREDICTED: hypothetical protein [Vitis vinifera]	e-150	gi|225424339|ref|XP_002281148.1|	6.8373	6.8701	6.16253	6.39654	6.13497	6.00792	0.00417573
CUST_64_PI425249770	JI443744	PREDICTED: hypothetical protein [Vitis vinifera]	8e-38	gi|225433011|ref|XP_002280852.1|	9.56146	9.17252	8.62701	8.85638	8.80087	8.49196	0.00618064
CUST_11563_PI425249770	JI455243	PREDICTED: hypothetical protein [Vitis vinifera]	3e-33	gi|225428863|ref|XP_002282447.1|	14.9594	15.1527	14.8937	14.9862	15.2199	15.5411	0.00756505
CUST_11564_PI425249770	JI455244	PREDICTED: hypothetical protein [Vitis vinifera]	2e-39	gi|225464015|ref|XP_002265615.1|	7.64996	6.92744	7.27137	7.63475	5.95113	7.01501	0.0151831
CUST_11566_PI425249770	JI455246	PREDICTED: hypothetical protein [Vitis vinifera]	6e-55	gi|225470545|ref|XP_002270484.1|	15.1982	13.5082	13.6449	13.6592	13.0884	13.8349	0.049572
CUST_11567_PI425249770	JI455247	PREDICTED: hypothetical protein [Vitis vinifera]	1e-85	gi|225459280|ref|XP_002285784.1|	12.381	11.9566	11.8176	11.4342	11.692	11.7007	0.00360254
CUST_11524_PI425249770	JI455204	PREDICTED: hypothetical protein [Vitis vinifera]	8e-64	gi|225431217|ref|XP_002272644.1|	8.81471	9.48822	9.34247	9.14706	8.56248	8.77784	0.0463951
CUST_11528_PI425249770	JI455208	predicted protein [Populus trichocarpa]	0	gi|224104643|ref|XP_002313512.1|	16.2375	16.6266	16.6003	16.5647	16.6549	16.1213	0.000903
CUST_11531_PI425249770	JI455211	PREDICTED: hypothetical protein [Vitis vinifera]	2e-07	gi|225449068|ref|XP_002275232.1|	8.63509	12.7888	11.8353	12.3616	12.7859	11.6944	0.0166415
CUST_11533_PI425249770	JI455213	"lysosomal alpha-mannosidase, putative [Ricinus communis]"	3e-46	gi|255540059|ref|XP_002511094.1|	7.02124	6.54023	6.7266	7.69026	7.17988	7.64634	0.0127339
CUST_11536_PI425249770	JI455216	"aldo/keto reductase, putative [Ricinus communis]"	6e-62	gi|255542314|ref|XP_002512220.1|	12.8773	13.2599	13.3473	13.5839	13.5474	13.3305	0.0404692
CUST_4660_PI425249770	JI448340	PREDICTED: hypothetical protein [Vitis vinifera]	0	gi|225440045|ref|XP_002282146.1|	16.5534	17.0566	17.037	17.2369	17.234	17.0484	0.0406299
CUST_11537_PI425249770	JI455217	PREDICTED: hypothetical protein isoform 1 [Vitis vinifera]	6e-87	gi|225431663|ref|XP_002265210.1|	6.24013	5.62456	5.13675	5.90372	4.40084	4.84647	0.00036
CUST_11542_PI425249770	JI455222	"WD-repeat protein, putative [Ricinus communis]"	2e-41	gi|255554146|ref|XP_002518113.1|	14.551	14.6122	14.4708	14.7707	14.6458	14.7737	0.0436498
CUST_11592_PI425249770	JI455272	PREDICTED: hypothetical protein [Vitis vinifera]	1e-94	gi|225445051|ref|XP_002283385.1|	13.0494	12.5967	12.6908	12.4039	12.362	12.5397	0.000241
CUST_1629_PI425249770	JI445309	PREDICTED: hypothetical protein [Vitis vinifera]	0.005	gi|225438271|ref|XP_002271965.1|	13.3534	13.1119	12.8918	12.8637	12.7754	12.75	0.0264976
CUST_871_PI425249770	JI444551	PREDICTED: hypothetical protein isoform 2 [Vitis vinifera]	e-155	gi|225447149|ref|XP_002275341.1|	17.7749	17.56	17.7579	17.8128	17.7676	17.99	0.0045334
CUST_11594_PI425249770	JI455274	predicted protein [Ostreococcus lucimarinus CCE9901]	e-101	gi|145345519|ref|XP_001417255.1|	12.2257	12.5229	12.0233	12.2733	12.8154	12.5176	0.0303874
CUST_11596_PI425249770	JI455276	PREDICTED: hypothetical protein [Vitis vinifera]	e-150	gi|225436555|ref|XP_002274487.1|	13.8403	13.8112	13.7436	13.8755	13.5514	13.4831	0.0424911
CUST_11597_PI425249770	JI455277	PREDICTED: hypothetical protein [Vitis vinifera]	1e-69	gi|225429462|ref|XP_002278761.1|	4.95153	5.17129	4.12579	4.09456	5.52025	4.65078	0.0258278
CUST_1195_PI425249770	JI444875	predicted protein [Populus trichocarpa]	1e-41	gi|224066951|ref|XP_002302295.1|	14.022	14.1258	13.9279	13.7275	13.8494	13.4668	0.00043
CUST_11601_PI425249770	JI455281	PREDICTED: hypothetical protein [Vitis vinifera]	5e-82	gi|225436212|ref|XP_002271467.1|	7.16974	6.93266	6.95265	6.57303	6.40421	6.67825	0.0113548
CUST_11607_PI425249770	JI455287	PREDICTED: hypothetical protein [Vitis vinifera]	4e-69	gi|225443377|ref|XP_002266396.1|	7.02414	6.48077	6.45038	6.56093	6.08657	6.17341	0.0174711
CUST_156_PI425249770	JI443836	"zinc finger protein, putative [Ricinus communis]"	e-158	gi|255549762|ref|XP_002515932.1|	12.8486	12.6055	12.775	12.8141	12.6159	13.5387	0.0493533
CUST_11609_PI425249770	JI455289	PREDICTED: hypothetical protein [Vitis vinifera]	e-102	gi|225443802|ref|XP_002266486.1|	11.2843	11.5915	11.1386	11.3219	11.2821	11.2664	0.0266271
CUST_11610_PI425249770	JI455290	PREDICTED: hypothetical protein [Vitis vinifera]	e-125	gi|225453152|ref|XP_002272930.1|	5.8946	5.95322	5.81183	5.26212	5.91198	5.30225	0.043864
CUST_11570_PI425249770	JI455250	PREDICTED: hypothetical protein [Vitis vinifera]	4e-17	gi|225435462|ref|XP_002282837.1|	7.36762	7.28418	7.5275	6.92032	5.46246	6.16876	0.0430913
CUST_11577_PI425249770	JI455257	predicted protein [Populus trichocarpa]	2e-81	gi|224108409|ref|XP_002314838.1|	11.5219	10.9963	10.9387	10.538	11.2575	11.6272	0.0388633
CUST_1767_PI425249770	JI445447	"pentatricopeptide repeat-containing protein, putative [Ricinus communis]"	5.8	gi|255562765|ref|XP_002522388.1|	4.40806	4.88743	4.08347	4.46474	5.63389	4.80277	0.00585566
CUST_11586_PI425249770	JI455266	PREDICTED: hypothetical protein isoform 2 [Vitis vinifera]	1e-68	gi|225439635|ref|XP_002268662.1|	15.515	15.3429	15.341	15.508	15.4475	15.7318	0.0407234
CUST_1768_PI425249770	JI445448	conserved hypothetical protein [Ricinus communis]	1e-44	gi|255572069|ref|XP_002526975.1|	5.84822	6.37048	6.72699	6.4771	7.13844	6.32483	0.0247729
CUST_11826_PI425249770	JI455506	PREDICTED: similar to DNA-binding protein [Vitis vinifera]	1e-66	gi|225434421|ref|XP_002272040.1|	12.7357	10.8007	11.1282	11.076	9.52986	11.4121	0.0415063
CUST_11832_PI425249770	JI455512	predicted protein [Populus trichocarpa]	e-147	gi|224106303|ref|XP_002314121.1|	6.7777	6.52928	6.27808	7.21118	7.23352	7.62714	0.00632167
CUST_11834_PI425249770	JI455514	hypothetical protein SORBIDRAFT_10g022620 [Sorghum bicolor]	4e-38	gi|242093394|ref|XP_002437187.1|	6.73696	5.82851	5.94702	6.42336	5.72267	6.00742	0.0214958
CUST_11835_PI425249770	JI455515	PREDICTED: hypothetical protein [Vitis vinifera]	4e-58	gi|225447340|ref|XP_002280526.1|	13.7978	13.3375	13.586	13.4022	13.4606	13.4067	0.0196772
CUST_11836_PI425249770	JI455516	PREDICTED: hypothetical protein isoform 1 [Vitis vinifera]	e-180	gi|225429422|ref|XP_002276103.1|	5.82843	6.49151	6.54975	6.8034	6.82229	6.07722	0.0120964
CUST_11837_PI425249770	JI455517	PREDICTED: hypothetical protein [Vitis vinifera]	3e-35	gi|225436361|ref|XP_002271257.1|	5.46844	5.52333	5.16284	5.41175	5.22032	4.99013	0.0096525
CUST_11842_PI425249770	JI455522	PREDICTED: hypothetical protein [Vitis vinifera]	3e-45	gi|225436079|ref|XP_002272646.1|	6.86982	6.33078	6.08096	6.50469	6.73197	6.75294	6.41e-05
CUST_11843_PI425249770	JI455523	predicted protein [Populus trichocarpa]	e-124	gi|224146319|ref|XP_002325963.1|	7.59367	8.00146	7.38032	7.65018	7.63982	7.39461	0.0210275
CUST_11844_PI425249770	JI455524	PREDICTED: hypothetical protein [Vitis vinifera]	e-101	gi|225440494|ref|XP_002273794.1|	14.6813	14.8643	14.7988	14.8849	15.109	14.9378	0.0293304
CUST_4591_PI425249770	JI448271	PREDICTED: hypothetical protein [Vitis vinifera]	0	gi|225454389|ref|XP_002279227.1|	16.5388	16.121	15.8892	15.7064	15.7733	15.9281	0.0411409
CUST_3954_PI425249770	JI447634	"Vesicle-associated membrane protein, putative [Ricinus communis]"	2e-99	gi|255565693|ref|XP_002523836.1|	5.7351	5.77562	6.5856	6.58559	7.05015	6.64396	0.0156212
CUST_3955_PI425249770	JI447635	predicted protein [Populus trichocarpa]	0.38	gi|224104591|ref|XP_002313491.1|	6.4569	6.49246	6.33114	6.545	6.87999	7.25379	0.0237702
CUST_11849_PI425249770	JI455529	hypothetical protein SORBIDRAFT_09g000420 [Sorghum bicolor]	4e-68	gi|242086527|ref|XP_002439096.1|	9.91191	10.702	10.6939	10.7616	10.8732	10.6448	0.0329337
CUST_11804_PI425249770	JI455484	"Xyloglucan endotransglucosylase/hydrolase protein A precursor, putative [Ricinus communis]"	6e-95	gi|255543280|ref|XP_002512703.1|	8.23893	8.8644	8.69637	8.44783	8.75663	8.02895	0.00826575
CUST_11809_PI425249770	JI455489	PREDICTED: hypothetical protein [Vitis vinifera]	e-168	gi|225442797|ref|XP_002285258.1|	14.5663	15.102	15.538	15.2258	15.4889	14.7574	0.0278457
CUST_11810_PI425249770	JI455490	PREDICTED: hypothetical protein [Vitis vinifera]	e-104	gi|225454470|ref|XP_002276755.1|	2.94785	4.32971	4.00419	4.84114	5.06311	5.32787	0.0308099
CUST_11814_PI425249770	JI455494	PREDICTED: hypothetical protein [Vitis vinifera]	3e-73	gi|225450687|ref|XP_002278737.1|	13.047	13.3049	13.3157	13.5636	13.4782	13.5246	0.00527004
CUST_11816_PI425249770	JI455496	PREDICTED: hypothetical protein [Vitis vinifera]	e-111	gi|225441724|ref|XP_002283060.1|	6.97452	6.17621	7.87037	6.28463	4.72732	5.31134	0.00578841
CUST_11817_PI425249770	JI455497	"26S protease regulatory subunit, putative [Ricinus communis]"	2e-46	gi|255585245|ref|XP_002533324.1|	16.067	16.3458	16.5298	16.4498	16.6034	16.42	0.0056718
CUST_11818_PI425249770	JI455498	PREDICTED: hypothetical protein [Vitis vinifera]	4e-54	gi|225439685|ref|XP_002271473.1|	14.0973	12.9264	12.8919	11.9401	10.4307	12.744	0.0414972
CUST_11820_PI425249770	JI455500	PREDICTED: hypothetical protein [Vitis vinifera]	2e-42	gi|225440021|ref|XP_002276488.1|	14.2602	13.9405	13.8888	13.8325	13.8564	13.963	0.00117924
CUST_1803_PI425249770	JI445483	predicted protein [Populus trichocarpa]	0	gi|224106818|ref|XP_002314296.1|	14.0608	13.3126	13.0462	13.063	13.0589	13.3451	0.0218018
CUST_11874_PI425249770	JI455554	PREDICTED: hypothetical protein [Vitis vinifera]	6e-26	gi|225425922|ref|XP_002267575.1|	6.22112	6.13669	6.10461	6.60013	6.26897	5.7963	0.0235926
CUST_11878_PI425249770	JI455558	"cleavage and polyadenylation specificity factor, putative [Ricinus communis]"	9e-42	gi|255537347|ref|XP_002509740.1|	15.0272	15.0475	14.8631	14.7664	14.6888	14.7783	0.0481285
CUST_11883_PI425249770	JI455563	predicted protein [Populus trichocarpa]	e-146	gi|224132720|ref|XP_002327864.1|	15.1413	15.5241	16.0661	16.7369	15.7564	16.1213	0.00462252
CUST_2424_PI425249770	JI446104	PREDICTED: hypothetical protein [Vitis vinifera]	e-124	gi|225440823|ref|XP_002282029.1|	14.5944	14.5661	14.5362	14.6682	14.759	14.2428	0.00671477
CUST_11887_PI425249770	JI455567	protein kinase family protein [Arabidopsis thaliana]	5e-68	gi|42568145|ref|NP_198447.2|	15.8007	15.962	16.0727	16.1046	15.8929	15.8604	0.0446497
CUST_11892_PI425249770	JI455572	PREDICTED: hypothetical protein [Vitis vinifera]	7e-64	gi|225434135|ref|XP_002277631.1|	12.147	12.5559	12.6564	12.7914	12.5337	12.5894	0.0104483
CUST_259_PI425249770	JI443939	hypothetical protein SORBIDRAFT_06g019340 [Sorghum bicolor]	1.5	gi|242073400|ref|XP_002446636.1|	9.84582	9.03987	3.97156	6.84963	12.2939	6.74223	4.28e-06
CUST_11859_PI425249770	JI455539	PREDICTED: hypothetical protein [Vitis vinifera]	4e-72	gi|225426684|ref|XP_002281623.1|	8.07879	7.19331	7.26148	7.28214	7.67149	7.5777	0.00190196
CUST_11860_PI425249770	JI455540	PREDICTED: hypothetical protein [Vitis vinifera]	2e-12	gi|225461736|ref|XP_002285529.1|	8.40037	8.99186	8.89022	8.47544	8.5814	8.54377	0.0371071
CUST_11864_PI425249770	JI455544	Os12g0621300 [Oryza sativa (japonica cultivar-group)]	4.7	gi|115489626|ref|NP_001067300.1|	7.7607	8.67023	8.42268	8.98368	9.12697	8.80602	0.0322397
CUST_11868_PI425249770	JI455548	PREDICTED: hypothetical protein [Vitis vinifera]	3e-55	gi|225428137|ref|XP_002281120.1|	4.18435	4.71042	4.91345	5.13339	5.88903	5.53712	0.00333617
CUST_11870_PI425249770	JI455550	"poly(p)/ATP NAD kinase, putative [Ricinus communis]"	e-147	gi|255544910|ref|XP_002513516.1|	13.4913	13.2302	13.2298	13.3601	13.3263	13.7573	0.0469866
CUST_11871_PI425249770	JI455551	PREDICTED: hypothetical protein [Vitis vinifera]	7e-63	gi|225452408|ref|XP_002273877.1|	13.4362	13.8534	13.7981	13.6814	13.7316	13.2233	0.00120681
CUST_2289_PI425249770	JI445969	"transcription factor, putative [Ricinus communis]"	e-116	gi|255539340|ref|XP_002510735.1|	15.673	15.606	15.3591	15.4812	15.5001	15.5332	0.0476474
CUST_11735_PI425249770	JI455415	Os03g0144500 [Oryza sativa (japonica cultivar-group)]	3e-14	gi|115450687|ref|NP_001048944.1|	11.7553	11.1575	11.2817	11.2186	10.994	11.1441	0.0165667
CUST_11736_PI425249770	JI455416	PREDICTED: hypothetical protein [Vitis vinifera]	2e-20	gi|225452988|ref|XP_002262784.1|	6.7797	6.50008	6.26215	6.42457	4.65515	4.96396	0.014122
CUST_2467_PI425249770	JI446147	PREDICTED: hypothetical protein [Vitis vinifera]	2e-16	gi|225435648|ref|XP_002283355.1|	7.91203	8.79229	8.70561	8.40963	8.94561	7.88416	0.0126935
CUST_1228_PI425249770	JI444908	Os11g0141900 [Oryza sativa (japonica cultivar-group)]	0.4	gi|115484111|ref|NP_001065717.1|	5.71235	7.01677	7.19611	6.1869	6.61989	6.46302	0.00563436
CUST_11739_PI425249770	JI455419	PREDICTED: hypothetical protein isoform 1 [Vitis vinifera]	2e-43	gi|225464519|ref|XP_002270615.1|	12.7303	13.0994	12.8947	13.0832	13.1576	12.5227	0.027306
CUST_3503_PI425249770	JI447183	PREDICTED: hypothetical protein [Vitis vinifera]	1e-85	gi|225425202|ref|XP_002265030.1|	6.16551	6.36232	6.06679	6.5087	7.25428	6.99126	0.00785409
CUST_2419_PI425249770	JI446099	hypothetical protein SORBIDRAFT_10g001106 [Sorghum bicolor]	6e-19	gi|242094430|ref|XP_002437705.1|	11.3741	11.7184	10.9546	11.1896	11.5033	11.4513	0.0178869
CUST_11748_PI425249770	JI455428	PREDICTED: hypothetical protein [Vitis vinifera]	7e-57	gi|225460837|ref|XP_002276623.1|	13.1065	13.4783	13.5988	13.6941	13.742	13.4772	0.0363661
CUST_11749_PI425249770	JI455429	predicted protein [Populus trichocarpa]	6e-44	gi|224060033|ref|XP_002300031.1|	12.4215	12.5362	12.6707	12.864	12.7149	13.0703	0.0105679
CUST_2407_PI425249770	JI446087	PREDICTED: hypothetical protein isoform 1 [Vitis vinifera]	4e-86	gi|225450135|ref|XP_002279466.1|	15.21	15.3365	15.3285	15.2108	15.554	15.4772	0.0270487
CUST_11710_PI425249770	JI455390	nuclear SR-like RNA binding protein [Chlamydomonas reinhardtii]	9e-07	gi|159482094|ref|XP_001699108.1|	12.1751	11.8934	11.7557	11.5669	11.7764	12.0203	0.012427
CUST_11721_PI425249770	JI455401	predicted protein [Populus trichocarpa]	e-114	gi|224079694|ref|XP_002305915.1|	6.46142	7.3044	7.49501	6.7017	7.38235	6.6226	0.00128997
CUST_11722_PI425249770	JI455402	PREDICTED: hypothetical protein [Vitis vinifera]	e-149	gi|225455706|ref|XP_002266571.1|	12.8304	12.8672	13.0629	13.1406	13.4973	13.5672	0.0386913
CUST_11729_PI425249770	JI455409	predicted protein [Populus trichocarpa]	2e-38	gi|224083978|ref|XP_002307193.1|	10.6225	10.523	10.6225	10.7487	10.1155	10.3319	0.038174
CUST_3629_PI425249770	JI447309	PREDICTED: similar to T5E21.11 [Vitis vinifera]	1e-26	gi|225455479|ref|XP_002275092.1|	13.5288	13.8167	13.9146	13.7846	13.6183	13.2942	0.0456397
CUST_11731_PI425249770	JI455411	PREDICTED: hypothetical protein [Vitis vinifera]	e-133	gi|225439709|ref|XP_002272768.1|	10.441	9.82768	9.6638	9.68616	9.97237	9.85126	0.0456921
CUST_11788_PI425249770	JI455468	PREDICTED: hypothetical protein [Vitis vinifera]	3e-65	gi|225463317|ref|XP_002267748.1|	14.3533	14.7714	14.7627	14.0998	14.461	13.7453	0.0227874
CUST_11794_PI425249770	JI455474	predicted protein [Populus trichocarpa]	e-166	gi|224121108|ref|XP_002318498.1|	8.06019	6.6311	7.55025	8.24856	5.15502	6.06444	0.00708666
CUST_11797_PI425249770	JI455477	PREDICTED: hypothetical protein [Vitis vinifera]	4e-11	gi|225454148|ref|XP_002273023.1|	4.64533	5.49801	5.71826	5.43442	5.94588	5.62069	0.0430025
CUST_11800_PI425249770	JI455480	conserved hypothetical protein [Ricinus communis]	e-112	gi|255584826|ref|XP_002533130.1|	14.6877	15.2265	15.0214	15.1597	15.245	14.6453	0.0188777
CUST_11756_PI425249770	JI455436	PREDICTED: hypothetical protein [Vitis vinifera]	e-108	gi|225458958|ref|XP_002285550.1|	12.1102	12.4314	12.337	12.8502	12.4766	12.5313	0.00957538
CUST_11757_PI425249770	JI455437	hypothetical protein LOC100191504 [Zea mays]	8e-49	gi|212274733|ref|NP_001130408.1|	9.29891	9.77341	9.3531	9.04778	9.27716	8.99912	0.0345898
CUST_11773_PI425249770	JI455453	predicted protein [Populus trichocarpa]	1e-17	gi|224064092|ref|XP_002301384.1|	12.4812	12.7175	12.9086	12.8847	12.9673	12.7779	0.00303979
CUST_4088_PI425249770	JI447768	Os01g0372700 [Oryza sativa (japonica cultivar-group)]	2e-53	gi|115436616|ref|NP_001043066.1|	5.44225	6.10979	5.47483	5.58763	6.23939	5.65898	0.0277076
CUST_898_PI425249770	JI444578	PREDICTED: hypothetical protein [Vitis vinifera]	2e-82	gi|225468923|ref|XP_002273212.1|	6.37984	5.75891	5.01605	6.75487	5.13962	5.20913	0.0316345
CUST_9756_PI425249770	JI453436	PREDICTED: hypothetical protein [Vitis vinifera]	2e-51	gi|225432396|ref|XP_002277190.1|	5.49625	5.35544	5.74	5.46071	4.97709	5.85227	0.0134398
CUST_9759_PI425249770	JI453439	Os03g0211600 [Oryza sativa (japonica cultivar-group)]	0.67	gi|115451497|ref|NP_001049349.1|	5.3741	5.89868	5.9277	4.74495	6.64607	4.41738	0.0453171
CUST_9762_PI425249770	JI453442	PREDICTED: hypothetical protein [Vitis vinifera]	5e-25	gi|225458265|ref|XP_002281371.1|	14.2529	14.8017	14.7857	14.5183	15.2806	14.2375	0.0424832
CUST_9764_PI425249770	JI453444	PREDICTED: hypothetical protein [Vitis vinifera]	1e-73	gi|225461912|ref|XP_002265434.1|	11.8423	11.8565	11.5651	11.6919	11.7455	12.0107	0.0333541
CUST_9766_PI425249770	JI453446	PREDICTED: hypothetical protein [Vitis vinifera]	1e-63	gi|225425276|ref|XP_002271441.1|	12.226	11.3844	11.9413	11.95	11.829	12.0218	0.0413162
CUST_9771_PI425249770	JI453451	predicted protein [Physcomitrella patens subsp. patens]	0.55	gi|168049263|ref|XP_001777083.1|	5.95648	5.77621	5.59426	6.28805	3.08103	4.71972	0.000256
CUST_9774_PI425249770	JI453454	cytochrome P450 [Populus trichocarpa]	3e-83	gi|224111880|ref|XP_002316010.1|	6.25182	6.99223	7.37072	7.43646	7.4591	7.22324	0.00422861
CUST_9776_PI425249770	JI453456	PREDICTED: hypothetical protein [Vitis vinifera]	6e-57	gi|225442260|ref|XP_002279117.1|	7.53366	7.69779	7.58492	7.86407	7.55952	7.3237	0.0396936
CUST_9730_PI425249770	JI453410	PREDICTED: hypothetical protein [Vitis vinifera]	1e-32	gi|225454028|ref|XP_002274837.1|	5.63989	6.35653	6.13885	6.24192	6.41911	5.94619	0.00120058
CUST_9738_PI425249770	JI453418	predicted protein [Populus trichocarpa]	6e-16	gi|224058283|ref|XP_002299476.1|	12.273	12.1191	12.203	12.2054	12.0592	12.3425	0.0230739
CUST_9740_PI425249770	JI453420	PREDICTED: hypothetical protein [Vitis vinifera]	0.02	gi|225428659|ref|XP_002281590.1|	13.4958	11.1788	4.89974	11.645	7.90596	12.8233	0.00748827
CUST_2638_PI425249770	JI446318	"Xyloglucan galactosyltransferase KATAMARI1, putative [Ricinus communis]"	e-106	gi|255539657|ref|XP_002510893.1|	9.83386	9.37117	9.40623	9.0347	9.55949	9.4891	0.027128
CUST_9801_PI425249770	JI453481	LTA3; ATP binding / dihydrolipoyllysine-residue acetyltransferase [Arabidopsis thaliana]	5e-06	gi|15231159|ref|NP_190788.1|	12.7317	13.0353	12.929	12.6604	13.1203	13.2367	0.00601251
CUST_9811_PI425249770	JI453491	PREDICTED: hypothetical protein [Vitis vinifera]	2e-57	gi|225447346|ref|XP_002274384.1|	7.0122	7.19682	6.6086	6.48063	6.36351	6.52853	0.00595244
CUST_4633_PI425249770	JI448313	PREDICTED: hypothetical protein isoform 1 [Vitis vinifera]	e-104	gi|225464166|ref|XP_002269134.1|	11.117	11.4851	11.5745	11.3999	11.3875	11.0121	0.00530917
CUST_9813_PI425249770	JI453493	"kinesin heavy chain, putative [Ricinus communis]"	2e-49	gi|255579037|ref|XP_002530370.1|	5.48348	5.40721	5.16332	5.65125	5.91571	5.8068	0.0209713
CUST_9823_PI425249770	JI453503	oligopeptide transporter OPT family [Populus trichocarpa]	2e-88	gi|224089577|ref|XP_002308764.1|	8.92308	10.0448	10.5444	10.739	10.9196	10.7633	0.00462033
CUST_9778_PI425249770	JI453458	predicted protein [Populus trichocarpa]	0.001	gi|224066925|ref|XP_002302282.1|	14.8187	14.3679	14.0926	14.2261	14.206	14.1561	0.0338965
CUST_9783_PI425249770	JI453463	PREDICTED: similar to midasin-related [Vitis vinifera]	6e-67	gi|225442190|ref|XP_002274489.1|	14.1595	13.7317	13.5068	13.4339	13.0238	13.1158	0.00510467
CUST_9793_PI425249770	JI453473	predicted protein [Populus trichocarpa]	6e-25	gi|224121602|ref|XP_002318624.1|	13.9424	13.5977	14.1658	14.1305	13.8578	14.3869	0.0322654
CUST_9795_PI425249770	JI453475	PREDICTED: hypothetical protein [Vitis vinifera]	e-102	gi|225444145|ref|XP_002268852.1|	6.0825	6.56026	6.35574	6.69211	6.84608	6.69542	0.0129456
CUST_9663_PI425249770	JI453343	"preprotein translocase secA subunit, putative [Arabidopsis thaliana]"	5.8	gi|15234320|ref|NP_192089.1|	6.41915	6.08279	5.82291	6.2366	6.06048	5.66378	0.00629678
CUST_9666_PI425249770	JI453346	PREDICTED: hypothetical protein [Vitis vinifera]	e-132	gi|225457997|ref|XP_002280079.1|	5.39795	6.41145	5.84033	6.40878	7.41613	5.63696	0.0212528
CUST_9667_PI425249770	JI453347	conserved hypothetical protein [Ricinus communis]	2e-24	gi|255561618|ref|XP_002521819.1|	8.29223	7.61182	7.68611	7.49939	7.14365	6.73743	0.0271277
CUST_9672_PI425249770	JI453352	predicted protein [Populus trichocarpa]	e-103	gi|224123818|ref|XP_002330216.1|	5.17173	4.64644	4.92196	4.79295	5.68602	5.49706	0.0077322
CUST_2535_PI425249770	JI446215	predicted protein [Populus trichocarpa]	6e-54	gi|224055591|ref|XP_002298555.1|	7.91411	7.84766	7.48833	7.91943	8.02105	8.23588	0.0113233
CUST_9681_PI425249770	JI453361	PREDICTED: hypothetical protein [Vitis vinifera]	5e-72	gi|225430416|ref|XP_002285410.1|	8.41673	9.05487	8.76099	9.34876	9.08598	9.05206	0.0355996
CUST_9641_PI425249770	JI453321	PREDICTED: hypothetical protein [Vitis vinifera]	e-137	gi|225429728|ref|XP_002282161.1|	4.60046	4.71194	5.46858	5.06495	5.95818	5.44321	0.0025203
CUST_9651_PI425249770	JI453331	PREDICTED: hypothetical protein [Vitis vinifera]	6e-39	gi|225429420|ref|XP_002275998.1|	10.7711	10.3948	10.6342	10.7893	10.8446	11.2042	0.0421679
CUST_9652_PI425249770	JI453332	PREDICTED: hypothetical protein isoform 1 [Vitis vinifera]	1e-15	gi|225464573|ref|XP_002273368.1|	15.7436	15.4629	15.4695	15.515	15.3973	15.5941	0.0326017
CUST_9656_PI425249770	JI453336	PREDICTED: hypothetical protein [Vitis vinifera]	1e-30	gi|225432374|ref|XP_002276206.1|	13.1309	11.5561	12.1328	12.1635	12.3981	13.0969	0.037799
CUST_9657_PI425249770	JI453337	PREDICTED: hypothetical protein [Vitis vinifera]	0	gi|225449018|ref|XP_002272669.1|	4.88592	4.97703	5.3544	5.30586	5.69125	5.44576	0.0139362
CUST_9709_PI425249770	JI453389	PREDICTED: hypothetical protein [Vitis vinifera]	2e-94	gi|225470678|ref|XP_002269786.1|	4.4678	5.02764	5.26277	4.89485	5.47506	4.76762	0.0219283
CUST_9710_PI425249770	JI453390	PREDICTED: hypothetical protein [Vitis vinifera]	1e-55	gi|225466968|ref|XP_002267887.1|	14.0054	13.9703	14.2143	14.1325	13.9134	13.7256	0.0419729
CUST_9714_PI425249770	JI453394	conserved hypothetical protein [Ricinus communis]	8e-36	gi|255552273|ref|XP_002517181.1|	14.2532	13.8097	13.7965	13.931	13.7851	14.1154	0.0182253
CUST_9715_PI425249770	JI453395	predicted protein [Populus trichocarpa]	9e-59	gi|224066821|ref|XP_002302232.1|	15.8143	16.316	16.2625	16.4005	16.3264	16.2419	0.0222323
CUST_9721_PI425249770	JI453401	"Serine/threonine-protein kinase PBS1, putative [Ricinus communis]"	2e-17	gi|255536831|ref|XP_002509482.1|	13.2441	12.9398	12.7717	12.5839	12.4155	12.4985	0.00189463
CUST_9725_PI425249770	JI453405	predicted protein [Physcomitrella patens subsp. patens]	e-126	gi|168018547|ref|XP_001761807.1|	11.7949	12.2989	12.4107	12.2206	12.4339	11.921	0.0361545
CUST_9688_PI425249770	JI453368	PREDICTED: similar to EMB2394 (EMBRYO DEFECTIVE 2394); structural constituent of ribosome [Vitis vinifera]	e-104	gi|225447290|ref|XP_002279657.1|	7.61965	7.43845	7.49165	7.90183	7.86596	7.99688	0.0117058
CUST_9689_PI425249770	JI453369	PREDICTED: hypothetical protein [Vitis vinifera]	e-154	gi|225457221|ref|XP_002280848.1|	13.0817	13.5151	13.6361	13.3525	13.6198	13.2169	0.0429767
CUST_9691_PI425249770	JI453371	PREDICTED: hypothetical protein [Vitis vinifera]	5e-24	gi|225425124|ref|XP_002273373.1|	12.006	10.4909	10.4531	9.7523	11.6584	9.29869	0.0103256
CUST_9694_PI425249770	JI453374	predicted protein [Populus trichocarpa]	3e-54	gi|224119888|ref|XP_002331087.1|	15.7534	15.984	15.7428	15.8212	15.7633	15.5462	0.0201295
CUST_9696_PI425249770	JI453376	predicted protein [Physcomitrella patens subsp. patens]	1.6	gi|168042799|ref|XP_001773874.1|	13.8279	13.9968	13.9596	13.8989	14.0997	13.7185	5.33e-05
CUST_9697_PI425249770	JI453377	unknown protein [Arabidopsis thaliana]	1e-54	gi|30679390|ref|NP_850751.1|	8.56727	8.23007	7.75693	7.90636	7.57075	8.09328	0.0221476
CUST_9699_PI425249770	JI453379	PREDICTED: hypothetical protein [Vitis vinifera]	2e-13	gi|225455374|ref|XP_002272755.1|	13.291	13.3053	13.2494	13.0281	12.9516	12.7474	0.0109226
CUST_9700_PI425249770	JI453380	predicted protein [Populus trichocarpa]	2e-96	gi|224145654|ref|XP_002325719.1|	13.1983	12.594	12.4043	12.2831	12.2233	12.2964	0.00711166
CUST_9702_PI425249770	JI453382	PREDICTED: hypothetical protein [Vitis vinifera]	1e-59	gi|225456315|ref|XP_002283742.1|	5.57311	5.94607	5.12029	6.16217	6.40342	6.51299	0.0380977
CUST_9942_PI425249770	JI453622	PREDICTED: similar to heat shock protein binding [Vitis vinifera]	1e-37	gi|225469780|ref|XP_002272554.1|	7.83881	7.75812	7.90531	8.22425	8.13286	8.50414	0.0309523
CUST_9950_PI425249770	JI453630	conserved hypothetical protein [Ricinus communis]	4e-91	gi|255581738|ref|XP_002531671.1|	15.3987	15.5194	15.3415	15.4026	15.4402	15.2975	0.000405
CUST_9954_PI425249770	JI453634	PREDICTED: hypothetical protein [Vitis vinifera]	0	gi|225432808|ref|XP_002279408.1|	6.66583	7.062	7.06811	7.46872	7.43079	6.98371	0.030738
CUST_9955_PI425249770	JI453635	PREDICTED: hypothetical protein [Vitis vinifera]	6e-72	gi|225457118|ref|XP_002280276.1|	9.38634	9.22294	8.86791	8.52675	9.32734	9.00226	0.00696765
CUST_9959_PI425249770	JI453639	predicted protein [Populus trichocarpa]	e-111	gi|224066793|ref|XP_002302218.1|	12.2355	12.1076	12.0916	12.236	12.0051	11.6675	0.034361
CUST_9920_PI425249770	JI453600	unknown protein [Arabidopsis thaliana]	0.004	gi|30681829|ref|NP_850032.1|	14.1081	13.3374	13.098	13.1214	13.2902	13.3976	0.00464269
CUST_2567_PI425249770	JI446247	hypothetical protein RCOM_0852460 [Ricinus communis]	2e-29	gi|255552710|ref|XP_002517398.1|	6.65272	6.32463	6.27428	6.07862	5.78018	5.91563	0.00304403
CUST_9923_PI425249770	JI453603	PREDICTED: hypothetical protein [Vitis vinifera]	e-149	gi|225463924|ref|XP_002267287.1|	14.949	15.1427	15.3551	15.4627	15.4492	15.5912	0.000765
CUST_9928_PI425249770	JI453608	PREDICTED: hypothetical protein [Vitis vinifera]	1e-97	gi|225454054|ref|XP_002264510.1|	6.01826	6.0651	6.77816	6.04041	5.57232	5.104	0.0380118
CUST_9930_PI425249770	JI453610	PREDICTED: hypothetical protein [Vitis vinifera]	e-148	gi|225457433|ref|XP_002262701.1|	6.27009	6.8943	7.11705	7.31677	7.48642	7.47062	0.00257956
CUST_9936_PI425249770	JI453616	predicted protein [Populus trichocarpa]	2e-82	gi|224137372|ref|XP_002322541.1|	13.3881	14.3152	14.5657	14.7902	14.2667	14.4871	0.0448428
CUST_9939_PI425249770	JI453619	PREDICTED: hypothetical protein [Vitis vinifera]	6e-55	gi|225443728|ref|XP_002267990.1|	6.38196	6.59248	6.26238	6.77171	6.95924	6.88259	0.0184954
CUST_9989_PI425249770	JI453669	PREDICTED: hypothetical protein [Vitis vinifera]	e-117	gi|225466119|ref|XP_002267755.1|	8.68762	8.1015	8.23485	7.68133	7.30233	7.13559	0.00205747
CUST_9994_PI425249770	JI453674	PREDICTED: hypothetical protein [Vitis vinifera]	0	gi|225435754|ref|XP_002285720.1|	6.32135	6.41704	5.84546	6.40021	6.81017	6.65781	0.0490768
CUST_9998_PI425249770	JI453678	"ubiquitin-protein ligase, putative [Ricinus communis]"	e-100	gi|255567955|ref|XP_002524955.1|	12.3789	12.3145	12.2448	12.1009	11.9966	12.2759	0.031199
CUST_9999_PI425249770	JI453679	PREDICTED: hypothetical protein isoform 1 [Vitis vinifera]	1e-22	gi|225424817|ref|XP_002271941.1|	10.8988	11.5368	11.8634	11.5394	11.9806	12.244	0.012197
CUST_10003_PI425249770	JI453683	conserved hypothetical protein [Ricinus communis]	e-125	gi|255544908|ref|XP_002513515.1|	6.0172	6.17642	6.35549	6.39783	6.95031	6.66651	0.000434
CUST_10004_PI425249770	JI453684	"fimbrin, putative [Ricinus communis]"	e-110	gi|255572648|ref|XP_002527257.1|	9.94356	11.2386	11.0398	11.3436	11.6614	11.0174	3.74e-05
CUST_10005_PI425249770	JI453685	PREDICTED: hypothetical protein [Vitis vinifera]	2e-19	gi|225453606|ref|XP_002265121.1|	8.80624	9.53245	9.66007	9.66851	9.95971	9.88636	0.00498606
CUST_1451_PI425249770	JI445131	PREDICTED: hypothetical protein [Vitis vinifera]	e-143	gi|225424621|ref|XP_002285476.1|	5.66972	5.66172	5.27524	5.67031	6.18321	6.69536	0.0112784
CUST_1148_PI425249770	JI444828	PREDICTED: hypothetical protein [Vitis vinifera]	2e-42	gi|225454278|ref|XP_002276013.1|	7.27952	7.49776	7.50978	7.54281	7.76844	8.22398	0.0359019
CUST_9970_PI425249770	JI453650	"PREDICTED: hypothetical protein, partial [Vitis vinifera]"	6.2	gi|225426054|ref|XP_002271694.1|	5.58879	6.28781	7.71665	5.34074	4.78797	4.80476	0.0188744
CUST_9974_PI425249770	JI453654	"Protein YME1, putative [Ricinus communis]"	0	gi|255550758|ref|XP_002516427.1|	5.6859	6.04948	5.77088	5.90359	6.2549	5.93482	0.0293618
CUST_9975_PI425249770	JI453655	"Magnesium-chelatase subunit chlD, chloroplast precursor, putative [Ricinus communis]"	9e-78	gi|255544946|ref|XP_002513534.1|	12.7168	12.7927	12.822	13.3217	13.159	13.2061	0.00532568
CUST_9979_PI425249770	JI453659	hypothetical protein SORBIDRAFT_09g022830 [Sorghum bicolor]	1e-61	gi|242088195|ref|XP_002439930.1|	6.42041	7.03386	7.26945	7.6229	7.95377	7.41943	0.00116853
CUST_9981_PI425249770	JI453661	PREDICTED: hypothetical protein [Vitis vinifera]	1e-64	gi|225444983|ref|XP_002282760.1|	7.20952	7.09706	7.37327	7.24011	7.55187	6.94918	0.0369457
CUST_4556_PI425249770	JI448236	PREDICTED: hypothetical protein [Vitis vinifera]	e-119	gi|225457114|ref|XP_002283469.1|	12.4463	12.9752	13.2199	13.1402	13.5309	13.0992	0.0169052
CUST_9857_PI425249770	JI453537	Os02g0184500 [Oryza sativa (japonica cultivar-group)]	2e-59	gi|115444659|ref|NP_001046109.1|	5.45185	6.0467	5.52593	6.32052	6.65375	5.96574	0.0434897
CUST_9860_PI425249770	JI453540	PREDICTED: hypothetical protein [Vitis vinifera]	5e-49	gi|225458215|ref|XP_002281680.1|	6.89134	6.1708	6.40219	6.16428	5.65555	5.88698	2.01e-05
CUST_9861_PI425249770	JI453541	Os03g0719800 [Oryza sativa (japonica cultivar-group)]	0.41	gi|115454991|ref|NP_001051096.1|	5.9225	5.79047	6.80926	5.83407	5.48357	5.21685	0.0349738
CUST_2533_PI425249770	JI446213	PREDICTED: hypothetical protein [Vitis vinifera]	1e-46	gi|225440171|ref|XP_002283400.1|	15.2904	15.5166	15.536	15.693	15.6015	15.8084	0.0310289
CUST_9828_PI425249770	JI453508	predicted protein [Populus trichocarpa]	e-150	gi|224057551|ref|XP_002299263.1|	15.6704	14.7547	14.6764	14.7133	14.5346	14.7564	0.000143
CUST_9832_PI425249770	JI453512	PREDICTED: hypothetical protein [Vitis vinifera]	3e-82	gi|225426858|ref|XP_002276880.1|	7.41271	8.89815	7.93566	8.77144	9.55594	7.58376	0.0350613
CUST_2674_PI425249770	JI446354	predicted protein [Populus trichocarpa]	2e-36	gi|224115272|ref|XP_002316988.1|	10.0498	9.94779	9.68007	9.26284	10.0143	10.1966	0.00175368
CUST_9840_PI425249770	JI453520	"GAUT4 (Galacturonosyltransferase 4); polygalacturonate 4-alpha-galacturonosyltransferase/ transferase, transferring glycosyl groups [Arabidopsis thaliana]"	5e-86	gi|18422837|ref|NP_568688.1|	13.4279	13.3343	13.4703	13.4816	13.332	13.1878	0.000437
CUST_9841_PI425249770	JI453521	predicted protein [Populus trichocarpa]	2e-56	gi|224125038|ref|XP_002319487.1|	13.1612	12.9458	13.1207	12.8978	13.0379	12.5534	0.00155033
CUST_9843_PI425249770	JI453523	predicted protein [Populus trichocarpa]	8e-15	gi|224102943|ref|XP_002312863.1|	7.09559	6.76922	6.80363	6.34818	5.46325	5.36701	0.00130384
CUST_9844_PI425249770	JI453524	PREDICTED: hypothetical protein [Vitis vinifera]	9e-21	gi|225468055|ref|XP_002263309.1|	8.91894	8.37089	8.5072	8.71169	8.03703	8.08958	0.0159388
CUST_1372_PI425249770	JI445052	PREDICTED: hypothetical protein [Vitis vinifera]	0.001	gi|225435419|ref|XP_002282734.1|	10.0068	9.37097	9.16983	8.97223	8.94904	9.09683	0.00226038
CUST_9911_PI425249770	JI453591	predicted protein [Populus trichocarpa]	1e-80	gi|224069326|ref|XP_002302956.1|	6.98491	6.97416	6.40146	6.28454	6.11401	6.27229	0.000112
CUST_9914_PI425249770	JI453594	PREDICTED: hypothetical protein [Vitis vinifera]	1e-44	gi|225434961|ref|XP_002283909.1|	6.11609	5.45152	6.21128	5.81646	6.20094	5.81175	0.0392706
CUST_9915_PI425249770	JI453595	PREDICTED: hypothetical protein [Vitis vinifera]	7e-77	gi|225426761|ref|XP_002275946.1|	11.9443	12.1941	12.1249	12.2937	12.5422	12.2125	0.0488981
CUST_9916_PI425249770	JI453596	"phosphoglycerate mutase, putative [Ricinus communis]"	2e-14	gi|255543587|ref|XP_002512856.1|	5.52706	4.50371	6.18005	5.34763	3.62462	3.4764	0.00136187
CUST_9917_PI425249770	JI453597	PREDICTED: hypothetical protein [Vitis vinifera]	e-103	gi|225469782|ref|XP_002274517.1|	14.9015	15.3534	15.1983	15.5604	15.2849	15.372	0.00391897
CUST_9872_PI425249770	JI453552	"arginine/serine-rich splicing factor, putative [Ricinus communis]"	1e-82	gi|255564609|ref|XP_002523299.1|	14.436	14.3122	14.3209	14.1502	14.1729	13.9581	0.0498168
CUST_9875_PI425249770	JI453555	predicted protein [Populus trichocarpa]	3e-43	gi|224120268|ref|XP_002331006.1|	15.2635	14.342	13.6914	14.2178	13.7263	14.2648	0.0486753
CUST_9877_PI425249770	JI453557	PREDICTED: hypothetical protein [Vitis vinifera]	5e-46	gi|225465447|ref|XP_002266086.1|	7.28703	7.67949	7.8897	7.98969	8.08417	8.27954	0.0481831
CUST_9885_PI425249770	JI453565	predicted protein [Populus trichocarpa]	2e-24	gi|224106996|ref|XP_002314337.1|	11.616	11.7691	11.635	11.4577	11.6435	11.8292	0.0401233
CUST_9888_PI425249770	JI453568	PREDICTED: hypothetical protein [Vitis vinifera]	6e-59	gi|225435441|ref|XP_002282785.1|	5.96161	6.31434	6.05916	6.51495	6.98512	6.91356	0.000932
CUST_4650_PI425249770	JI448330	PREDICTED: hypothetical protein [Vitis vinifera]	1e-74	gi|225464049|ref|XP_002268063.1|	16.1794	16.3168	16.0984	16.1402	16.0742	16.0816	0.045617
CUST_9891_PI425249770	JI453571	"WD-repeat protein, putative [Ricinus communis]"	1e-27	gi|255544005|ref|XP_002513065.1|	14.5718	14.8012	14.9422	14.9438	15.0933	14.7041	0.000288
CUST_9893_PI425249770	JI453573	predicted protein [Populus trichocarpa]	5e-05	gi|224138480|ref|XP_002326613.1|	12.1184	11.9372	11.7512	11.8317	11.7489	11.51	0.0138581
CUST_9376_PI425249770	JI453056	conserved hypothetical protein [Ricinus communis]	9e-44	gi|255558924|ref|XP_002520485.1|	14.0241	13.2296	13.3603	13.7607	13.6494	13.8718	0.0180243
CUST_9378_PI425249770	JI453058	predicted protein [Populus trichocarpa]	5e-49	gi|224083690|ref|XP_002307086.1|	7.2455	7.88922	7.48153	8.12578	8.06427	8.01417	0.0473122
CUST_9380_PI425249770	JI453060	PREDICTED: hypothetical protein [Vitis vinifera]	4e-60	gi|225448705|ref|XP_002275301.1|	5.07751	5.2241	5.14536	5.64976	6.13686	5.23314	0.00491163
CUST_2643_PI425249770	JI446323	PREDICTED: hypothetical protein [Vitis vinifera]	3e-79	gi|225427185|ref|XP_002279685.1|	12.5742	12.6843	12.6846	12.8027	12.4119	12.7732	0.0176428
CUST_9396_PI425249770	JI453076	PREDICTED: hypothetical protein [Vitis vinifera]	4e-98	gi|225438432|ref|XP_002276608.1|	6.958	6.28885	6.5601	6.73284	6.82008	6.32635	0.0394133
CUST_9398_PI425249770	JI453078	PREDICTED: hypothetical protein [Vitis vinifera]	0	gi|225431503|ref|XP_002281363.1|	6.43594	6.22835	6.85462	5.83006	6.3643	6.21162	0.0411652
CUST_9360_PI425249770	JI453040	predicted protein [Populus trichocarpa]	8e-53	gi|224088736|ref|XP_002308521.1|	13.5107	13.5695	14.2672	13.9883	14.0868	14.0764	0.0337885
CUST_9362_PI425249770	JI453042	PREDICTED: hypothetical protein [Vitis vinifera]	5e-23	gi|225457019|ref|XP_002279103.1|	14.1386	14.0156	13.8676	13.7855	13.8726	14.1801	0.0049574
CUST_9368_PI425249770	JI453048	"PREDICTED: similar to DNA gyrase subunit A, chloroplastic/mitochondrial [Vitis vinifera]"	e-136	gi|225465333|ref|XP_002271674.1|	4.874	4.77907	4.84794	5.26724	5.63589	6.02025	0.0323638
CUST_9370_PI425249770	JI453050	"triacylglycerol lipase, putative [Ricinus communis]"	2e-71	gi|255548495|ref|XP_002515304.1|	13.2808	12.199	11.9251	12.0262	11.5577	12.1236	0.00258555
CUST_1334_PI425249770	JI445014	PREDICTED: hypothetical protein [Vitis vinifera]	0	gi|225463414|ref|XP_002272126.1|	10.9796	11.3392	11.1909	10.9826	11.2755	10.6206	0.00046
CUST_9411_PI425249770	JI453091	predicted protein [Populus trichocarpa]	e-161	gi|224142824|ref|XP_002324742.1|	13.6826	13.7351	13.8836	13.8783	14.077	14.1212	0.00571368
CUST_1983_PI425249770	JI445663	predicted protein [Populus trichocarpa]	e-152	gi|224131740|ref|XP_002321166.1|	13.9586	14.3826	14.4585	14.6251	14.6678	14.5389	0.016388
CUST_9412_PI425249770	JI453092	PREDICTED: hypothetical protein [Vitis vinifera]	6e-57	gi|225440874|ref|XP_002282520.1|	6.77981	6.35208	5.87705	6.95351	5.97693	6.52065	0.0188395
CUST_9414_PI425249770	JI453094	PREDICTED: hypothetical protein [Vitis vinifera]	5e-79	gi|225426206|ref|XP_002262601.1|	14.8668	14.7792	14.7136	14.6509	14.8177	14.4318	0.0318616
CUST_9415_PI425249770	JI453095	PREDICTED: hypothetical protein [Vitis vinifera]	3e-34	gi|225446627|ref|XP_002280878.1|	13.2557	13.7074	13.768	13.8517	13.8184	13.957	0.0213127
CUST_9417_PI425249770	JI453097	PREDICTED: hypothetical protein [Vitis vinifera]	2e-87	gi|225446751|ref|XP_002278295.1|	11.3418	11.7831	11.8099	11.858	11.9653	11.6429	0.0321752
CUST_9418_PI425249770	JI453098	PREDICTED: hypothetical protein [Vitis vinifera]	9e-57	gi|225448599|ref|XP_002278734.1|	14.1481	14.2496	14.4407	14.3639	14.4881	13.999	0.0364276
CUST_139_PI425249770	JI443819	PREDICTED: hypothetical protein [Vitis vinifera]	1e-23	gi|225443260|ref|XP_002272912.1|	12.8675	13.4479	13.5855	14.2498	13.7342	13.8929	0.012046
CUST_9283_PI425249770	JI452963	hypothetical protein SORBIDRAFT_04g002840 [Sorghum bicolor]	8e-26	gi|242063962|ref|XP_002453270.1|	11.1704	12.2387	12.2294	11.9182	12.3774	11.2743	0.00683039
CUST_9286_PI425249770	JI452966	"radical sam protein, putative [Ricinus communis]"	8e-89	gi|255561612|ref|XP_002521816.1|	11.7583	12.0101	11.9396	11.9537	12.0861	12.2404	0.0341995
CUST_9287_PI425249770	JI452967	PREDICTED: hypothetical protein [Vitis vinifera]	e-132	gi|225462719|ref|XP_002267695.1|	8.00713	8.85291	8.04467	8.50251	8.24597	7.96684	0.0262596
CUST_1601_PI425249770	JI445281	PREDICTED: similar to cinnamoyl-CoA reductase family [Vitis vinifera]	1e-42	gi|225457658|ref|XP_002275562.1|	6.44536	6.31175	5.59956	6.51477	6.93334	7.41505	0.00159822
CUST_9290_PI425249770	JI452970	PREDICTED: hypothetical protein [Vitis vinifera]	0.71	gi|225465004|ref|XP_002263875.1|	14.4043	14.571	14.5419	14.6849	14.5541	14.7382	0.0157864
CUST_9293_PI425249770	JI452973	PREDICTED: hypothetical protein isoform 1 [Vitis vinifera]	e-162	gi|225436114|ref|XP_002278363.1|	6.17671	6.89801	6.88164	6.92027	7.4236	6.7891	0.0213747
CUST_9294_PI425249770	JI452974	PREDICTED: hypothetical protein [Vitis vinifera]	e-106	gi|225453032|ref|XP_002266145.1|	6.36425	6.82068	6.37747	7.05814	7.14432	6.97096	0.0297354
CUST_100_PI425249770	JI443780	predicted protein [Populus trichocarpa]	5e-94	gi|224082832|ref|XP_002306858.1|	13.9417	13.6497	13.5605	13.4063	13.2808	13.3301	0.019656
CUST_801_PI425249770	JI444481	60S ribosomal protein L35a (RPL35aC) [Arabidopsis thaliana]	4e-24	gi|15221191|ref|NP_177567.1|	7.64705	7.29561	7.19428	7.67847	6.80048	7.21137	0.0346379
CUST_9263_PI425249770	JI452943	PREDICTED: hypothetical protein [Vitis vinifera]	1e-28	gi|225431535|ref|XP_002275383.1|	7.46337	11.0448	9.75966	12.787	8.68282	9.28285	0.00377656
CUST_9266_PI425249770	JI452946	PREDICTED: hypothetical protein [Vitis vinifera]	2e-75	gi|225431423|ref|XP_002280019.1|	6.35338	5.65421	5.9252	5.76647	5.31909	5.37233	0.00324276
CUST_9273_PI425249770	JI452953	PREDICTED: hypothetical protein [Vitis vinifera]	3e-28	gi|225445001|ref|XP_002279951.1|	5.90338	5.80991	7.21254	5.75057	5.05656	5.74416	0.00409785
CUST_3249_PI425249770	JI446929	PREDICTED: hypothetical protein [Vitis vinifera]	1e-29	gi|225465441|ref|XP_002265677.1|	10.8066	10.9193	10.731	11.0813	10.9185	10.9544	0.00921333
CUST_3253_PI425249770	JI446933	PREDICTED: hypothetical protein [Vitis vinifera]	0.29	gi|225464635|ref|XP_002276170.1|	10.5955	10.3078	10.1333	9.31369	10.4079	10.8351	0.0054666
CUST_2627_PI425249770	JI446307	"glycerate dehydrogenase, putative [Ricinus communis]"	4e-64	gi|255549954|ref|XP_002516028.1|	6.75762	6.88964	7.20294	7.24042	7.18234	7.29162	0.0362767
CUST_9347_PI425249770	JI453027	"zinc finger protein, putative [Ricinus communis]"	2e-20	gi|255538976|ref|XP_002510553.1|	7.59154	7.97542	7.95802	8.05289	8.11713	8.17749	0.0108534
CUST_9307_PI425249770	JI452987	conserved hypothetical protein [Ricinus communis]	5e-81	gi|255572632|ref|XP_002527249.1|	14.281	14.0692	14.0565	13.8377	13.7937	13.6807	0.0398832
CUST_4619_PI425249770	JI448299	PREDICTED: hypothetical protein [Vitis vinifera]	0	gi|225430508|ref|XP_002285559.1|	6.86319	6.65671	6.73634	6.54193	7.05568	7.30235	0.0340611
CUST_9314_PI425249770	JI452994	predicted protein [Micromonas sp. RCC299]	2.1	gi|255072199|ref|XP_002499774.1|	10.2793	9.43027	8.58044	8.4714	8.83575	8.7821	0.00442557
CUST_9318_PI425249770	JI452998	predicted protein [Populus trichocarpa]	0.0001	gi|224076984|ref|XP_002305080.1|	5.39038	5.82928	5.78455	5.91429	6.10241	6.19817	0.0214699
CUST_9321_PI425249770	JI453001	PREDICTED: hypothetical protein [Vitis vinifera]	2e-24	gi|225441423|ref|XP_002279058.1|	6.19655	7.31633	7.29943	7.48288	7.76059	7.65153	0.0152317
CUST_9322_PI425249770	JI453002	predicted protein [Populus trichocarpa]	1e-45	gi|224091078|ref|XP_002309171.1|	8.76936	9.66623	9.75644	10.0978	10.0009	9.47095	0.0146664
CUST_9323_PI425249770	JI453003	PREDICTED: hypothetical protein [Vitis vinifera]	1e-52	gi|225423621|ref|XP_002275843.1|	11.5566	11.2086	11.226	11.0503	11.3531	11.3038	0.0277059
CUST_1978_PI425249770	JI445658	PREDICTED: hypothetical protein [Vitis vinifera]	9e-10	gi|225440151|ref|XP_002277884.1|	6.89633	5.39998	7.22259	6.84862	4.67589	5.6218	0.00116148
CUST_9328_PI425249770	JI453008	PREDICTED: hypothetical protein [Vitis vinifera]	e-144	gi|225428356|ref|XP_002283271.1|	5.10883	5.54237	5.29423	5.44513	6.03251	5.7085	0.0223312
CUST_9564_PI425249770	JI453244	PREDICTED: hypothetical protein [Vitis vinifera]	0.074	gi|225448180|ref|XP_002264760.1|	11.5576	11.2232	11.0031	10.6966	10.9314	10.9408	0.02344
CUST_9569_PI425249770	JI453249	PREDICTED: hypothetical protein [Vitis vinifera]	4e-19	gi|225458862|ref|XP_002283378.1|	13.1386	12.973	12.6583	12.626	12.8732	13.0742	0.0111694
CUST_9585_PI425249770	JI453265	Os01g0846900 [Oryza sativa (japonica cultivar-group)]	2e-27	gi|115441027|ref|NP_001044793.1|	12.7067	12.541	12.4087	12.3333	12.1888	11.9008	0.000689
CUST_9586_PI425249770	JI453266	predicted protein [Populus trichocarpa]	2e-13	gi|224114764|ref|XP_002316851.1|	8.16879	7.1265	7.06738	7.71423	6.31805	6.94641	0.00099
CUST_9545_PI425249770	JI453225	ribosomal protein L22 [Megaleranthis saniculifolia]	3e-18	gi|229577794|ref|YP_002836130.1|	5.98461	5.9526	5.78091	6.25931	6.72864	6.62351	0.00332519
CUST_9551_PI425249770	JI453231	PREDICTED: hypothetical protein [Vitis vinifera]	e-125	gi|225438458|ref|XP_002275101.1|	5.13421	5.59882	4.95368	5.29627	5.47409	5.74423	0.00385585
CUST_9560_PI425249770	JI453240	conserved hypothetical protein [Ricinus communis]	4e-52	gi|255571608|ref|XP_002526750.1|	7.71443	7.46647	6.84292	7.1445	7.2514	7.34466	0.0385725
CUST_2019_PI425249770	JI445699	"ATP binding protein, putative [Ricinus communis]"	8e-16	gi|255585216|ref|XP_002533310.1|	13.0402	12.2359	12.125	11.8597	11.9051	12.2648	0.00152477
CUST_4218_PI425249770	JI447898	PREDICTED: hypothetical protein [Vitis vinifera]	0	gi|225438479|ref|XP_002278202.1|	6.93256	8.13449	8.61176	8.11073	8.49369	7.60455	0.0469446
CUST_9617_PI425249770	JI453297	PREDICTED: hypothetical protein [Vitis vinifera]	1e-50	gi|225465536|ref|XP_002273826.1|	13.5869	13.132	12.5128	12.7012	12.8907	13.0086	0.0261722
CUST_9620_PI425249770	JI453300	"ceramidase, putative [Ricinus communis]"	2e-83	gi|255558846|ref|XP_002520446.1|	9.57659	9.83572	9.81855	9.94487	9.97951	10.1521	0.00382126
CUST_9622_PI425249770	JI453302	conserved hypothetical protein [Ricinus communis]	3e-26	gi|255560305|ref|XP_002521169.1|	3.68263	3.91608	5.48383	4.12808	5.00422	4.2792	0.00726588
CUST_9628_PI425249770	JI453308	PREDICTED: hypothetical protein [Vitis vinifera]	6e-86	gi|225439809|ref|XP_002274040.1|	7.19239	5.71563	6.75149	5.33243	5.41189	5.57546	0.0387688
CUST_9629_PI425249770	JI453309	PREDICTED: hypothetical protein [Vitis vinifera]	e-135	gi|225458011|ref|XP_002280149.1|	15.1732	15.5638	15.5998	15.6411	15.5485	15.5104	0.0284431
CUST_9635_PI425249770	JI453315	predicted protein [Populus trichocarpa]	1e-80	gi|224092282|ref|XP_002309542.1|	8.00528	6.5829	7.79011	7.75438	5.39543	6.42762	0.00019
CUST_9591_PI425249770	JI453271	PREDICTED: hypothetical protein [Vitis vinifera]	5e-64	gi|225448273|ref|XP_002274470.1|	14.6671	14.9111	14.9448	14.9765	14.9357	14.8304	0.0181078
CUST_9592_PI425249770	JI453272	"heat shock protein 70 (HSP70)-interacting protein, putative [Ricinus communis]"	e-110	gi|255545490|ref|XP_002513805.1|	5.33225	5.76171	5.79336	5.53459	5.86822	5.76213	0.0072773
CUST_9593_PI425249770	JI453273	PREDICTED: hypothetical protein [Vitis vinifera]	3e-23	gi|225464942|ref|XP_002275521.1|	13.4143	12.1064	11.6079	11.6684	11.1849	12.3291	0.0417366
CUST_9594_PI425249770	JI453274	Os02g0556900 [Oryza sativa (japonica cultivar-group)]	6e-46	gi|115446709|ref|NP_001047134.1|	15.1317	15.0987	15.1743	14.8515	14.8034	14.5131	0.00279966
CUST_3291_PI425249770	JI446971	PREDICTED: hypothetical protein [Vitis vinifera]	1e-62	gi|225451858|ref|XP_002278535.1|	11.4453	10.6625	10.3878	10.1694	10.1244	9.86495	0.0100155
CUST_9598_PI425249770	JI453278	"symplekin, putative [Ricinus communis]"	3e-13	gi|255574351|ref|XP_002528089.1|	14.4016	14.2583	14.0788	13.9587	13.8995	14.1862	0.0197176
CUST_9602_PI425249770	JI453282	PREDICTED: hypothetical protein [Vitis vinifera]	e-154	gi|225432051|ref|XP_002280268.1|	7.16853	6.05353	6.92107	7.50955	5.77303	6.10619	0.000556
CUST_3293_PI425249770	JI446973	predicted protein [Populus trichocarpa]	1e-32	gi|224080385|ref|XP_002306121.1|	12.0049	12.9618	13.3876	13.6416	13.6438	13.1326	0.00141216
CUST_9603_PI425249770	JI453283	conserved hypothetical protein [Ricinus communis]	1e-20	gi|255553943|ref|XP_002518012.1|	13.8776	14.2219	14.6037	14.7489	14.8324	14.2918	0.0366016
CUST_9604_PI425249770	JI453284	PREDICTED: hypothetical protein [Vitis vinifera]	3e-74	gi|225457987|ref|XP_002275922.1|	6.36546	6.40142	6.7004	6.88476	6.83113	6.64684	0.00745045
CUST_9606_PI425249770	JI453286	hypothetical protein RCOM_1211540 [Ricinus communis]	5e-31	gi|255567182|ref|XP_002524572.1|	5.83431	6.02	5.62557	6.07736	6.35164	5.85543	0.0344891
CUST_9609_PI425249770	JI453289	predicted protein [Populus trichocarpa]	1e-60	gi|224065020|ref|XP_002301633.1|	12.3379	12.0355	12.1996	12.0181	12.0071	12.1125	0.0232317
CUST_9479_PI425249770	JI453159	predicted protein [Populus trichocarpa]	8e-29	gi|224127029|ref|XP_002319989.1|	11.6302	11.5214	11.2219	11.5394	12.0214	12.3655	0.0215235
CUST_9480_PI425249770	JI453160	predicted protein [Ostreococcus lucimarinus CCE9901]	2e-44	gi|145352044|ref|XP_001420369.1|	13.0552	13.5523	13.6505	13.6863	13.6688	13.3221	0.0428378
CUST_9481_PI425249770	JI453161	PREDICTED: hypothetical protein [Vitis vinifera]	e-108	gi|225463552|ref|XP_002267156.1|	13.6385	14.2126	14.2437	14.235	14.2037	14.0134	4.11e-05
CUST_9482_PI425249770	JI453162	PREDICTED: hypothetical protein [Vitis vinifera]	2e-27	gi|225430824|ref|XP_002268445.1|	7.97351	8.03546	8.06207	8.24011	8.18857	7.6635	0.0353199
CUST_9485_PI425249770	JI453165	predicted protein [Populus trichocarpa]	4e-34	gi|224116450|ref|XP_002317304.1|	4.69022	5.12871	5.50241	4.90852	5.601	5.10947	0.0236908
CUST_9486_PI425249770	JI453166	PREDICTED: hypothetical protein [Vitis vinifera]	5e-67	gi|225429187|ref|XP_002275857.1|	13.1646	12.9444	12.7653	12.4577	13.0813	12.9583	0.016461
CUST_9487_PI425249770	JI453167	PREDICTED: hypothetical protein [Vitis vinifera]	5e-55	gi|225439858|ref|XP_002278186.1|	13.9447	14.0334	14.427	14.3485	14.3899	14.4973	0.0416369
CUST_9450_PI425249770	JI453130	PREDICTED: hypothetical protein [Vitis vinifera]	2e-85	gi|225461965|ref|XP_002270559.1|	7.75604	7.44265	7.71403	6.92582	5.68486	5.11502	0.00380265
CUST_3298_PI425249770	JI446978	conserved hypothetical protein [Ricinus communis]	2e-98	gi|255561156|ref|XP_002521590.1|	5.0205	5.72943	5.07472	5.73994	6.18447	5.89337	0.0391922
CUST_1777_PI425249770	JI445457	predicted protein [Populus trichocarpa]	3e-65	gi|224135683|ref|XP_002327279.1|	7.51891	7.40704	7.20419	7.67486	8.09923	8.08961	0.0036545
CUST_9457_PI425249770	JI453137	predicted protein [Populus trichocarpa]	2e-58	gi|224064366|ref|XP_002301440.1|	10.901	11.5739	11.1299	11.27	11.2538	11.5361	0.00642106
CUST_9458_PI425249770	JI453138	PREDICTED: hypothetical protein [Vitis vinifera]	4e-22	gi|225464121|ref|XP_002264164.1|	7.47993	6.9241	6.99394	6.59718	5.46247	5.89669	0.00430088
CUST_9462_PI425249770	JI453142	predicted protein [Populus trichocarpa]	0.007	gi|224092095|ref|XP_002309470.1|	13.8798	14.1964	14.4705	14.6768	14.7182	15.1182	0.012164
CUST_9464_PI425249770	JI453144	predicted protein [Physcomitrella patens subsp. patens]	2e-52	gi|168033720|ref|XP_001769362.1|	5.15466	5.52506	5.48761	5.5053	6.18774	6.12277	0.000792
CUST_9465_PI425249770	JI453145	PREDICTED: hypothetical protein [Vitis vinifera]	1e-59	gi|225434638|ref|XP_002279476.1|	6.27272	6.66778	6.12315	6.61823	7.00935	6.89333	0.0162249
CUST_3134_PI425249770	JI446814	predicted protein [Populus trichocarpa]	2e-48	gi|224053018|ref|XP_002297666.1|	13.3146	13.2594	13.3872	13.5869	13.3688	13.4438	0.0282766
CUST_9517_PI425249770	JI453197	PREDICTED: hypothetical protein [Vitis vinifera]	3e-81	gi|225443654|ref|XP_002280261.1|	4.98154	5.54227	5.47336	5.45808	5.97008	5.18914	0.0213332
CUST_3704_PI425249770	JI447384	predicted protein [Populus trichocarpa]	3e-45	gi|224125824|ref|XP_002329726.1|	7.25011	6.46364	7.37175	6.74038	5.8416	6.23628	0.000324
CUST_9530_PI425249770	JI453210	PREDICTED: hypothetical protein [Vitis vinifera]	e-135	gi|225430430|ref|XP_002285435.1|	14.8595	14.9986	14.6146	14.3577	14.3999	15.2701	0.031691
CUST_9532_PI425249770	JI453212	predicted protein [Populus trichocarpa]	1e-25	gi|224080085|ref|XP_002306011.1|	13.9129	13.9153	13.7512	13.8285	13.7638	14.2047	0.00506171
CUST_9536_PI425249770	JI453216	PREDICTED: hypothetical protein [Vitis vinifera]	3e-16	gi|225426534|ref|XP_002278777.1|	10.3229	9.36234	9.13205	9.44164	9.09909	9.55035	0.0364227
CUST_759_PI425249770	JI444439	"syntaxin, putative [Ricinus communis]"	e-117	gi|255566161|ref|XP_002524068.1|	16.3705	15.0926	15.0502	14.8412	14.5188	15.2063	0.0152228
CUST_9500_PI425249770	JI453180	haloacid dehalogenase-like hydrolase family protein [Arabidopsis thaliana]	2e-15	gi|30682927|ref|NP_850072.1|	8.84995	9.30194	9.10627	9.32109	9.78434	9.57256	0.0285104
CUST_9501_PI425249770	JI453181	PREDICTED: hypothetical protein [Vitis vinifera]	0	gi|225456266|ref|XP_002283475.1|	15.1526	15.3731	15.2967	15.6034	15.6561	15.5948	0.0198799
CUST_4270_PI425249770	JI447950	PREDICTED: similar to UBC9 (UBIQUITIN CONJUGATING ENZYME 9); ubiquitin-protein ligase isoform 2 [Vitis vinifera]	2e-83	gi|225454442|ref|XP_002280366.1|	14.8739	14.7923	14.7136	14.9017	14.6938	15.1492	0.00248145
CUST_10511_PI425249770	JI454191	predicted protein [Chlamydomonas reinhardtii]	4.1	gi|159489882|ref|XP_001702920.1|	14.831	15.015	14.6774	14.6051	14.5255	14.3689	0.0144439
CUST_10514_PI425249770	JI454194	PREDICTED: hypothetical protein [Vitis vinifera]	e-179	gi|225427242|ref|XP_002278544.1|	11.1678	11.2448	11.0432	10.6153	11.1409	11.2824	0.0450057
CUST_10515_PI425249770	JI454195	"glutathione peroxidase, putative [Ricinus communis]"	2e-81	gi|255577761|ref|XP_002529755.1|	12.9295	12.6735	13.168	13.0755	13.3319	13.5362	0.0240492
CUST_10519_PI425249770	JI454199	PREDICTED: hypothetical protein [Vitis vinifera]	e-128	gi|225434935|ref|XP_002283671.1|	13.6136	13.8829	14.1644	14.1197	14.3031	14.0805	0.0152892
CUST_1933_PI425249770	JI445613	predicted protein [Populus trichocarpa]	9e-58	gi|224093048|ref|XP_002309786.1|	7.45224	7.48741	7.1869	7.90615	7.70024	7.5163	0.00473412
CUST_10521_PI425249770	JI454201	PREDICTED: hypothetical protein [Vitis vinifera]	9e-93	gi|225448359|ref|XP_002267908.1|	12.9768	13.3435	13.4739	13.3581	13.5828	12.9667	0.0143228
CUST_10525_PI425249770	JI454205	PREDICTED: hypothetical protein [Vitis vinifera]	6e-47	gi|225430133|ref|XP_002284708.1|	14.9017	15.167	14.1804	14.6507	13.8536	14.6899	0.0123235
CUST_10528_PI425249770	JI454208	conserved hypothetical protein [Ricinus communis]	2e-71	gi|255573513|ref|XP_002527681.1|	13.5517	13.3217	12.8959	12.8468	12.8623	12.7525	0.0187138
CUST_10530_PI425249770	JI454210	PREDICTED: hypothetical protein [Vitis vinifera]	1e-39	gi|225432368|ref|XP_002275858.1|	11.1113	10.9975	10.9909	11.2355	11.3568	11.228	0.0293397
CUST_10484_PI425249770	JI454164	PREDICTED: hypothetical protein [Vitis vinifera]	2e-73	gi|225469185|ref|XP_002275624.1|	13.7822	13.1243	13.1689	13.046	13.4569	13.591	0.00371355
CUST_10504_PI425249770	JI454184	"protein binding protein, putative [Ricinus communis]"	5e-61	gi|255587116|ref|XP_002534143.1|	7.45929	6.76192	7.97995	6.06357	5.62683	5.34269	0.0233529
CUST_10559_PI425249770	JI454239	"pyruvate kinase, putative [Ricinus communis]"	2e-53	gi|255545104|ref|XP_002513613.1|	14.951	15.0543	15.119	15.0339	15.1874	14.8719	0.00420979
CUST_1617_PI425249770	JI445297	PREDICTED: hypothetical protein [Vitis vinifera]	e-139	gi|225456787|ref|XP_002277300.1|	9.22524	8.99208	8.57707	8.90281	8.9622	8.98115	0.0477432
CUST_1600_PI425249770	JI445280	predicted protein [Populus trichocarpa]	e-107	gi|224114349|ref|XP_002316735.1|	12.7497	13.1995	13.4118	13.5298	13.5278	13.289	0.00675421
CUST_10563_PI425249770	JI454243	predicted protein [Populus trichocarpa]	0.33	gi|224120018|ref|XP_002331116.1|	11.8636	12.3259	12.1476	12.094	12.7575	11.2668	0.0367799
CUST_10570_PI425249770	JI454250	"1-phosphatidylinositol-4-phosphate 5-kinase, putative [Ricinus communis]"	e-127	gi|255571071|ref|XP_002526486.1|	6.11603	5.97726	5.65775	5.75578	5.71534	5.56506	0.0349528
CUST_10571_PI425249770	JI454251	predicted protein [Populus trichocarpa]	e-106	gi|224110178|ref|XP_002315438.1|	14.4184	14.6802	14.7194	14.5513	14.8579	14.8869	0.0276615
CUST_10576_PI425249770	JI454256	PREDICTED: hypothetical protein [Vitis vinifera]	1e-54	gi|225463384|ref|XP_002271705.1|	5.70681	5.51328	5.03875	5.15428	5.81323	6.38033	0.00864912
CUST_10535_PI425249770	JI454215	PREDICTED: similar to Gag-protease-integrase-RT-RNaseH polyprotein [Vitis vinifera]	4.6	gi|225444255|ref|XP_002273044.1|	4.91711	5.50464	5.47075	5.4756	6.24198	6.13983	0.0476499
CUST_10539_PI425249770	JI454219	PREDICTED: hypothetical protein [Vitis vinifera]	e-128	gi|225436545|ref|XP_002274109.1|	8.11667	7.19541	7.37035	8.37684	6.04796	6.51977	0.0168309
CUST_10542_PI425249770	JI454222	"Rho GDP-dissociation inhibitor, putative [Ricinus communis]"	1e-76	gi|255571248|ref|XP_002526574.1|	6.27054	6.52716	5.64565	5.93536	5.81044	5.61948	0.0115948
CUST_10545_PI425249770	JI454225	PREDICTED: hypothetical protein [Vitis vinifera]	6e-37	gi|225462904|ref|XP_002266005.1|	8.22036	8.07548	8.90466	9.00885	8.97351	9.42794	0.00190628
CUST_10551_PI425249770	JI454231	"50S robosomal protein L11, putative [Ricinus communis]"	4e-71	gi|255561439|ref|XP_002521730.1|	14.0007	14.3267	14.4711	14.2195	14.7076	14.4796	0.00016
CUST_10420_PI425249770	JI454100	predicted protein [Populus trichocarpa]	3e-97	gi|224138684|ref|XP_002326664.1|	14.8138	14.8083	14.9106	14.9724	14.9277	14.9422	0.0111157
CUST_10423_PI425249770	JI454103	PREDICTED: similar to PBC1 (20S proteasome beta subunit C1); peptidase isoform 1 [Vitis vinifera]	2e-63	gi|225459609|ref|XP_002285871.1|	15.5956	15.888	16.0057	15.7404	16.0823	15.7327	0.00538344
CUST_10425_PI425249770	JI454105	predicted protein [Populus trichocarpa]	6e-10	gi|224079874|ref|XP_002305956.1|	7.01621	5.93943	7.07615	6.9886	5.77107	6.20552	0.0289562
CUST_4154_PI425249770	JI447834	PREDICTED: hypothetical protein [Vitis vinifera]	e-167	gi|225436624|ref|XP_002280005.1|	7.1854	7.60412	7.77879	7.64368	7.83536	7.52442	0.0464437
CUST_10433_PI425249770	JI454113	PREDICTED: hypothetical protein [Vitis vinifera]	2e-89	gi|225428495|ref|XP_002280709.1|	13.5237	13.8913	13.8125	13.8144	14.0159	13.7241	0.0425488
CUST_10434_PI425249770	JI454114	PREDICTED: hypothetical protein [Vitis vinifera]	0	gi|225457363|ref|XP_002284788.1|	15.7566	15.6106	15.5452	15.4305	15.3813	15.2156	0.0209558
CUST_10435_PI425249770	JI454115	PREDICTED: hypothetical protein [Vitis vinifera]	e-111	gi|225431946|ref|XP_002277743.1|	10.4466	11.752	11.7428	11.8451	12.375	11.8855	0.000163
CUST_10390_PI425249770	JI454070	PREDICTED: hypothetical protein [Vitis vinifera]	5e-70	gi|225435291|ref|XP_002282279.1|	7.34651	6.64829	6.83988	6.2419	5.03988	6.16691	0.00261818
CUST_10391_PI425249770	JI454071	predicted protein [Populus trichocarpa]	4e-06	gi|224146647|ref|XP_002326082.1|	6.96874	6.21986	6.21883	5.98955	6.17071	5.87808	0.00651943
CUST_10393_PI425249770	JI454073	PREDICTED: hypothetical protein [Vitis vinifera]	1e-80	gi|225470260|ref|XP_002264285.1|	14.804	15.3447	15.4235	15.3293	15.3445	15.2484	0.000446
CUST_10394_PI425249770	JI454074	PREDICTED: hypothetical protein [Vitis vinifera]	e-175	gi|225440841|ref|XP_002276356.1|	7.59561	7.44502	7.5857	7.45006	7.22104	7.39771	0.0239721
CUST_655_PI425249770	JI444335	hypothetical protein SORBIDRAFT_01g048630 [Sorghum bicolor]	6e-48	gi|242037099|ref|XP_002465944.1|	6.09755	6.78622	6.35456	6.91235	7.15156	6.84848	0.0211902
CUST_4170_PI425249770	JI447850	PREDICTED: hypothetical protein [Vitis vinifera]	0	gi|225456230|ref|XP_002283095.1|	14.2057	14.6688	14.5807	14.1742	14.8087	15.0139	0.00548679
CUST_10468_PI425249770	JI454148	PREDICTED: hypothetical protein [Vitis vinifera]	1e-91	gi|225425758|ref|XP_002271547.1|	10.0785	10.9433	10.7757	10.5337	10.9534	10.188	0.0430091
CUST_3185_PI425249770	JI446865	PREDICTED: hypothetical protein [Vitis vinifera]	e-109	gi|225441712|ref|XP_002282962.1|	14.2298	14.0463	13.963	13.8939	13.8963	13.8528	0.0304354
CUST_3635_PI425249770	JI447315	PREDICTED: hypothetical protein [Vitis vinifera]	6e-79	gi|225464327|ref|XP_002271840.1|	10.22	10.2158	10.15	9.82749	9.02593	9.18447	0.00550616
CUST_2006_PI425249770	JI445686	PREDICTED: hypothetical protein [Vitis vinifera]	6e-46	gi|225441473|ref|XP_002275724.1|	12.0101	11.9428	12.1717	11.4858	11.9291	11.3028	0.015379
CUST_10475_PI425249770	JI454155	predicted protein [Populus trichocarpa]	e-134	gi|224057170|ref|XP_002299154.1|	12.4281	12.9192	13.0651	13.115	13.1569	13.0312	0.000157
CUST_10481_PI425249770	JI454161	"6-hydroxymethyl-7,8-dihydropterin pyrophosphokinase [Chlamydomonas reinhardtii]"	3e-34	gi|159489096|ref|XP_001702533.1|	12.2815	12.2141	12.2829	11.8953	12.2524	12.2366	0.0296539
CUST_10443_PI425249770	JI454123	PREDICTED: hypothetical protein [Vitis vinifera]	e-142	gi|225447687|ref|XP_002276552.1|	4.47721	5.31716	5.27116	5.19661	5.84039	5.50801	0.0181033
CUST_10444_PI425249770	JI454124	hypothetical protein SORBIDRAFT_04g019820 [Sorghum bicolor]	7e-34	gi|242065150|ref|XP_002453864.1|	14.9762	14.6565	14.5559	14.3665	14.4289	14.5352	0.0223092
CUST_4138_PI425249770	JI447818	PREDICTED: hypothetical protein [Vitis vinifera]	7e-41	gi|225470664|ref|XP_002268964.1|	16.1521	16.2709	16.1778	16.1663	16.5142	16.1892	0.00754927
CUST_10452_PI425249770	JI454132	PREDICTED: hypothetical protein [Vitis vinifera]	e-138	gi|225470747|ref|XP_002267459.1|	16.2453	14.9341	14.5632	14.7738	14.2194	14.6905	0.000416
CUST_10695_PI425249770	JI454375	predicted protein [Populus trichocarpa]	4e-18	gi|224140821|ref|XP_002323777.1|	6.58504	6.80281	6.55727	6.89253	7.20625	6.84181	0.0463961
CUST_3430_PI425249770	JI447110	PREDICTED: hypothetical protein [Vitis vinifera]	e-125	gi|225458123|ref|XP_002279990.1|	15.1338	15.206	15.0406	14.8501	15.1764	15.3983	0.0107087
CUST_148_PI425249770	JI443828	PREDICTED: hypothetical protein [Vitis vinifera]	5e-12	gi|225451377|ref|XP_002264253.1|	8.61623	8.31703	7.70943	7.64432	8.14144	8.21977	0.000926
CUST_10706_PI425249770	JI454386	"ADP,ATP carrier protein, putative [Ricinus communis]"	9e-53	gi|255550754|ref|XP_002516425.1|	11.9876	11.866	11.7178	11.0708	11.4759	11.6937	0.00205353
CUST_10708_PI425249770	JI454388	PREDICTED: similar to ubiquitin fusion protein [Vitis vinifera]	7e-69	gi|225440831|ref|XP_002282071.1|	10.751	11.1352	11.1442	11.1726	10.7107	10.7698	0.0123893
CUST_10712_PI425249770	JI454392	PREDICTED: hypothetical protein [Vitis vinifera]	2e-17	gi|225462035|ref|XP_002268527.1|	12.4313	12.7086	12.6378	12.8066	12.8462	13.0079	0.038949
CUST_1982_PI425249770	JI445662	"Calcium-binding protein, putative [Ricinus communis]"	9e-81	gi|255582431|ref|XP_002532003.1|	12.4164	12.8941	13.051	13.0917	13.2217	13.1914	0.0239251
CUST_10715_PI425249770	JI454395	PREDICTED: hypothetical protein [Vitis vinifera]	2e-37	gi|225437535|ref|XP_002275699.1|	15.2709	13.4146	12.6958	12.8043	12.3939	13.6033	0.0119376
CUST_3399_PI425249770	JI447079	predicted protein [Populus trichocarpa]	2e-50	gi|224148387|ref|XP_002336644.1|	5.28713	5.8602	5.84342	6.36003	6.72074	6.66141	0.0380867
CUST_10716_PI425249770	JI454396	PREDICTED: hypothetical protein [Vitis vinifera]	5e-73	gi|225431086|ref|XP_002263863.1|	9.4821	9.1055	9.3493	9.95685	9.29248	10.7636	0.00627674
CUST_10681_PI425249770	JI454361	predicted protein [Physcomitrella patens subsp. patens]	1.9	gi|168005032|ref|XP_001755215.1|	6.07081	6.36426	5.88697	6.08795	5.84453	5.39906	0.0173789
CUST_10689_PI425249770	JI454369	predicted protein [Populus trichocarpa]	0	gi|224106752|ref|XP_002314274.1|	11.2004	11.9903	11.8024	11.6928	11.8825	11.8903	0.0404012
CUST_10744_PI425249770	JI454424	PREDICTED: hypothetical protein [Vitis vinifera]	8e-44	gi|225455159|ref|XP_002269836.1|	13.8848	13.5878	13.4164	13.3243	13.6826	13.9173	0.0102483
CUST_10748_PI425249770	JI454428	hypothetical protein SORBIDRAFT_07g008565 [Sorghum bicolor]	1e-17	gi|242081073|ref|XP_002445305.1|	7.16639	6.02467	7.06475	7.30771	5.14698	5.39567	0.0012187
CUST_10751_PI425249770	JI454431	Ketoacyl-ACP Synthase III (KAS III) [Ricinus communis]	e-126	gi|255577831|ref|XP_002529789.1|	14.2025	14.4872	14.4418	14.3337	14.458	14.1214	0.0199919
CUST_10754_PI425249770	JI454434	"NADH dehydrogenase, putative [Ricinus communis]"	2e-43	gi|255545146|ref|XP_002513634.1|	13.104	13.2254	13.0814	12.8509	12.9731	13.0938	0.0247205
CUST_10757_PI425249770	JI454437	predicted protein [Populus trichocarpa]	2.7	gi|224125660|ref|XP_002319644.1|	12.0996	12.4778	12.6261	12.8233	12.7568	12.372	0.0272944
CUST_10765_PI425249770	JI454445	"Grave disease carrier protein, putative [Ricinus communis]"	e-134	gi|255546185|ref|XP_002514152.1|	12.1484	12.7108	12.7436	12.768	12.7853	13.1343	0.0433696
CUST_10766_PI425249770	JI454446	PREDICTED: hypothetical protein [Vitis vinifera]	2e-61	gi|225454294|ref|XP_002275425.1|	8.59842	9.26576	9.34619	8.76331	9.63771	8.70461	0.0208484
CUST_10722_PI425249770	JI454402	"ku P70 DNA helicase, putative [Ricinus communis]"	1e-50	gi|255561040|ref|XP_002521532.1|	6.1032	6.53351	6.62138	7.42056	7.4938	7.20134	0.0267404
CUST_10724_PI425249770	JI454404	PREDICTED: hypothetical protein [Vitis vinifera]	6e-46	gi|225454585|ref|XP_002267629.1|	5.75366	6.19881	6.361	6.03889	6.62373	5.94654	0.00406413
CUST_10726_PI425249770	JI454406	predicted protein [Populus trichocarpa]	4e-32	gi|224080411|ref|XP_002306131.1|	12.2456	12.7155	12.9476	12.8744	13.02	13.3586	0.00273707
CUST_10727_PI425249770	JI454407	PREDICTED: hypothetical protein [Vitis vinifera]	5e-95	gi|225435169|ref|XP_002284710.1|	12.625	13.0596	13.0852	13.2342	13.3972	12.776	0.026044
CUST_10728_PI425249770	JI454408	PREDICTED: hypothetical protein [Vitis vinifera]	3e-15	gi|225463018|ref|XP_002265524.1|	12.4978	11.4443	11.9319	10.4225	9.55315	10.4082	0.00469977
CUST_10730_PI425249770	JI454410	predicted protein [Populus trichocarpa]	e-174	gi|224084964|ref|XP_002307456.1|	6.39914	6.63601	6.5349	6.81888	7.51539	6.77373	0.00710719
CUST_10731_PI425249770	JI454411	PREDICTED: hypothetical protein isoform 1 [Vitis vinifera]	2e-61	gi|225432272|ref|XP_002272195.1|	7.02164	7.69803	7.45303	7.80502	7.9199	7.39824	0.0138916
CUST_10734_PI425249770	JI454414	PREDICTED: hypothetical protein [Vitis vinifera]	6.5	gi|225446533|ref|XP_002275985.1|	6.61669	6.6917	6.78263	8.2142	6.45848	6.0782	0.0392355
CUST_10737_PI425249770	JI454417	"serine/threonine protein kinase, putative [Ricinus communis]"	2e-64	gi|255586764|ref|XP_002534001.1|	14.5917	14.4632	14.5221	14.5211	14.4058	14.5998	0.0462754
CUST_1491_PI425249770	JI445171	hypothetical protein SORBIDRAFT_03g042580 [Sorghum bicolor]	8e-48	gi|242055267|ref|XP_002456779.1|	12.6857	13.2852	12.6331	12.5357	12.8897	12.5805	0.00714241
CUST_10608_PI425249770	JI454288	PREDICTED: hypothetical protein [Vitis vinifera]	e-169	gi|225470769|ref|XP_002268078.1|	7.66678	6.96002	7.74077	7.29124	7.12194	7.23143	0.0097589
CUST_10609_PI425249770	JI454289	PREDICTED: hypothetical protein [Vitis vinifera]	1e-91	gi|225450516|ref|XP_002281168.1|	14.0939	13.7164	13.6519	13.7923	13.8031	14.4243	0.000277
CUST_10613_PI425249770	JI454293	predicted protein [Populus trichocarpa]	4e-36	gi|224122900|ref|XP_002318944.1|	13.1939	13.7847	13.8124	13.829	14.0456	14.2733	0.036209
CUST_10615_PI425249770	JI454295	"transcription initiation factor tfiid, putative [Ricinus communis]"	2e-17	gi|255563246|ref|XP_002522626.1|	8.19862	7.8157	7.65512	7.88426	7.4198	7.07032	0.00360034
CUST_10616_PI425249770	JI454296	PREDICTED: hypothetical protein [Vitis vinifera]	1e-90	gi|225423497|ref|XP_002274401.1|	13.9632	14.159	14.1559	14.134	14.2563	14.4084	0.0341871
CUST_10622_PI425249770	JI454302	PREDICTED: hypothetical protein [Vitis vinifera]	2e-16	gi|225426500|ref|XP_002277627.1|	6.30873	6.01434	6.75214	6.16719	4.5066	4.63566	0.00184131
CUST_10624_PI425249770	JI454304	PREDICTED: hypothetical protein [Vitis vinifera]	2e-16	gi|225444688|ref|XP_002277730.1|	6.08422	5.3533	5.96489	5.75481	4.63162	4.48175	0.0106016
CUST_10582_PI425249770	JI454262	predicted protein [Populus trichocarpa]	6e-07	gi|224121022|ref|XP_002330884.1|	16.1531	15.204	15.0908	14.768	15.4679	16.3323	0.0109171
CUST_10584_PI425249770	JI454264	"4-nitrophenylphosphatase, putative [Ricinus communis]"	2e-52	gi|255587640|ref|XP_002534339.1|	11.9454	11.993	11.8996	11.6308	11.6445	11.7588	0.0146346
CUST_10586_PI425249770	JI454266	PREDICTED: hypothetical protein [Vitis vinifera]	e-113	gi|225439689|ref|XP_002267484.1|	9.62382	9.52528	9.15292	9.2115	9.41147	9.74226	0.00433127
CUST_10588_PI425249770	JI454268	PREDICTED: hypothetical protein [Vitis vinifera]	e-134	gi|225470348|ref|XP_002269604.1|	13.7774	13.7258	14.0061	14.0789	14.1243	13.8558	0.0262724
CUST_10589_PI425249770	JI454269	predicted protein [Physcomitrella patens subsp. patens]	7.3	gi|168002758|ref|XP_001754080.1|	14.7996	14.5386	14.4385	14.4765	14.2976	14.2738	0.0366923
CUST_10591_PI425249770	JI454271	PREDICTED: hypothetical protein [Vitis vinifera]	e-108	gi|225435293|ref|XP_002282284.1|	14.542	14.8426	14.8213	14.7429	14.8239	14.3279	0.00878118
CUST_10595_PI425249770	JI454275	predicted protein [Populus trichocarpa]	e-109	gi|224098461|ref|XP_002311182.1|	7.4868	5.83604	6.86087	6.55386	6.26309	6.56733	0.0136752
CUST_10597_PI425249770	JI454277	predicted protein [Populus trichocarpa]	2e-95	gi|224109458|ref|XP_002315202.1|	13.1177	13.9159	13.969	14.1439	14.0134	13.8539	0.01673
CUST_10600_PI425249770	JI454280	"PREDICTED: similar to GAUT1/LGT1 (Galacturonosyltransferase 1); polygalacturonate 4-alpha-galacturonosyltransferase/ transferase, transferring glycosyl groups [Vitis vinifera]"	2e-52	gi|225453835|ref|XP_002272447.1|	10.4116	10.7264	10.8823	10.6918	10.9458	10.3785	4.66e-06
CUST_10652_PI425249770	JI454332	PREDICTED: hypothetical protein [Vitis vinifera]	8e-98	gi|225436063|ref|XP_002276536.1|	14.2518	14.4031	14.4108	14.6769	14.4726	14.4948	0.0410025
CUST_10655_PI425249770	JI454335	PREDICTED: hypothetical protein [Vitis vinifera]	6e-76	gi|225423763|ref|XP_002277216.1|	5.0231	5.43016	4.56495	5.31595	5.93815	5.24664	0.0389203
CUST_10663_PI425249770	JI454343	"Cyclic nucleotide-gated ion channel, putative [Ricinus communis]"	1e-89	gi|255569589|ref|XP_002525760.1|	7.34468	7.44066	6.82673	6.64656	7.11563	6.89792	0.00854453
CUST_541_PI425249770	JI444221	predicted protein [Populus trichocarpa]	e-107	gi|224138458|ref|XP_002322819.1|	6.30952	6.69398	7.39438	7.09427	7.03705	7.18633	0.0057438
CUST_10642_PI425249770	JI454322	PREDICTED: hypothetical protein [Vitis vinifera]	7e-60	gi|225431860|ref|XP_002271465.1|	5.01434	5.21287	5.96636	5.44866	5.89963	6.26702	0.0427109
CUST_10643_PI425249770	JI454323	PREDICTED: hypothetical protein [Vitis vinifera]	8e-76	gi|225441219|ref|XP_002271629.1|	13.6374	13.9707	13.7325	14.0131	13.9315	13.7592	0.0212465
CUST_3333_PI425249770	JI447013	PREDICTED: hypothetical protein [Vitis vinifera]	e-174	gi|225437967|ref|XP_002269766.1|	7.1401	7.1881	6.67105	6.87487	6.59704	6.66849	0.0438397
CUST_10130_PI425249770	JI453810	PREDICTED: similar to auxin response factor 8 [Vitis vinifera]	0	gi|225466215|ref|XP_002266678.1|	6.48077	6.76453	6.38063	6.91677	7.11725	6.66836	0.0203777
CUST_10133_PI425249770	JI453813	predicted protein [Populus trichocarpa]	2e-52	gi|224062858|ref|XP_002300905.1|	7.16551	7.29842	6.81485	7.62938	7.62636	7.77855	0.0423596
CUST_10141_PI425249770	JI453821	PREDICTED: hypothetical protein [Vitis vinifera]	3e-61	gi|225461701|ref|XP_002283201.1|	12.1063	12.565	12.9832	12.5583	13.0449	12.3998	0.0454594
CUST_10144_PI425249770	JI453824	PREDICTED: hypothetical protein [Vitis vinifera]	1e-24	gi|225468167|ref|XP_002272054.1|	16.0256	16.051	16.1841	16.3385	16.4124	16.0677	0.0483314
CUST_10145_PI425249770	JI453825	PREDICTED: hypothetical protein [Vitis vinifera]	e-155	gi|225435395|ref|XP_002285368.1|	14.8563	15.1152	15.1386	15.4064	15.435	15.4561	0.00599599
CUST_10148_PI425249770	JI453828	PREDICTED: hypothetical protein [Vitis vinifera]	6e-46	gi|225460743|ref|XP_002268292.1|	6.99786	5.97952	6.45338	6.46683	3.93387	4.2791	0.00821176
CUST_10149_PI425249770	JI453829	predicted protein [Physcomitrella patens subsp. patens]	0.006	gi|168034206|ref|XP_001769604.1|	6.85284	7.49385	7.06409	7.40611	7.63725	7.33202	0.0433262
CUST_10150_PI425249770	JI453830	PREDICTED: hypothetical protein [Vitis vinifera]	1e-52	gi|225426518|ref|XP_002271830.1|	8.63389	7.40274	6.85179	7.09303	7.24344	7.61929	0.000952
CUST_10151_PI425249770	JI453831	predicted protein [Populus trichocarpa]	1e-69	gi|224126005|ref|XP_002319732.1|	5.59665	5.86685	5.47215	5.16553	5.11263	5.13001	0.0175126
CUST_10110_PI425249770	JI453790	TTG1 (TRANSPARENT TESTA GLABRA 1); DNA binding / nucleotide binding / protein binding [Arabidopsis thaliana]	7e-99	gi|15238565|ref|NP_197840.1|	14.7069	14.9707	14.9463	14.9513	14.9779	14.4352	0.0135932
CUST_10117_PI425249770	JI453797	conserved hypothetical protein [Ricinus communis]	3e-99	gi|255580074|ref|XP_002530870.1|	7.52549	7.05719	7.33789	7.59426	6.79829	7.82458	0.0475085
CUST_10118_PI425249770	JI453798	PREDICTED: hypothetical protein [Vitis vinifera]	e-131	gi|225448453|ref|XP_002269430.1|	7.20187	5.91777	5.94932	5.82825	5.58803	5.93355	0.00427471
CUST_10119_PI425249770	JI453799	PREDICTED: hypothetical protein [Vitis vinifera]	6e-34	gi|225461935|ref|XP_002265993.1|	6.45583	6.18658	6.93673	6.45441	5.67954	5.68262	0.0462207
CUST_10120_PI425249770	JI453800	PREDICTED: hypothetical protein [Vitis vinifera]	3e-37	gi|225458145|ref|XP_002280558.1|	6.8764	5.51978	5.82791	6.04439	4.14033	5.72703	0.0091615
CUST_10121_PI425249770	JI453801	PREDICTED: hypothetical protein [Vitis vinifera]	e-175	gi|225435020|ref|XP_002284171.1|	12.6779	13.2076	13.201	13.7553	13.7853	14.1614	0.0257758
CUST_10123_PI425249770	JI453803	PREDICTED: hypothetical protein [Vitis vinifera]	7e-73	gi|225441860|ref|XP_002284204.1|	5.95291	5.53695	5.62704	6.02761	5.12133	5.12248	0.0187121
CUST_3300_PI425249770	JI446980	predicted protein [Populus trichocarpa]	3e-58	gi|224058933|ref|XP_002299653.1|	13.2047	12.3417	12.3496	12.1073	11.9135	12.2559	0.020006
CUST_10125_PI425249770	JI453805	PREDICTED: hypothetical protein [Vitis vinifera]	2e-47	gi|225425045|ref|XP_002270731.1|	7.56367	7.85174	7.54981	7.75156	8.17668	8.13924	0.0166535
CUST_10179_PI425249770	JI453859	PREDICTED: hypothetical protein [Vitis vinifera]	e-160	gi|225455451|ref|XP_002279763.1|	15.6333	15.5171	15.2433	15.3589	15.158	15.2809	0.0324355
CUST_10180_PI425249770	JI453860	PREDICTED: hypothetical protein [Vitis vinifera]	2e-46	gi|225426014|ref|XP_002271107.1|	9.01794	10.0752	10.114	11.2024	10.5956	10.2929	0.0313484
CUST_10184_PI425249770	JI453864	predicted protein [Populus trichocarpa]	9e-64	gi|224058683|ref|XP_002299601.1|	6.22175	5.51269	5.99953	4.34672	5.53099	4.77561	0.012778
CUST_10186_PI425249770	JI453866	PREDICTED: hypothetical protein [Vitis vinifera]	3e-80	gi|225424683|ref|XP_002263287.1|	7.60165	7.48418	7.69686	7.2282	6.77805	7.0902	0.00549935
CUST_10189_PI425249770	JI453869	"catalytic, putative [Ricinus communis]"	0.58	gi|255550902|ref|XP_002516499.1|	15.0172	13.5502	12.5868	12.7395	12.6781	13.2255	0.0103594
CUST_10193_PI425249770	JI453873	predicted protein [Populus trichocarpa]	3e-30	gi|224103365|ref|XP_002313027.1|	15.4084	15.0116	14.9902	14.849	14.7269	14.651	0.0128232
CUST_10154_PI425249770	JI453834	hypothetical protein LOC100272317 [Zea mays]	0.0007	gi|226528788|ref|NP_001140273.1|	13.6158	13.4048	13.3249	13.4219	13.4359	13.2016	0.00903672
CUST_10156_PI425249770	JI453836	predicted protein [Populus trichocarpa]	6e-11	gi|224108500|ref|XP_002314870.1|	14.3673	13.9302	13.8531	13.814	13.3749	13.5497	0.0108879
CUST_10170_PI425249770	JI453850	conserved hypothetical protein [Ricinus communis]	7e-76	gi|255589909|ref|XP_002535123.1|	13.022	12.6815	12.4645	12.3802	12.2911	12.4296	0.00118625
CUST_10171_PI425249770	JI453851	glucose-6-phosphate dehydrogenase [Chlamydomonas reinhardtii]	2e-07	gi|159472456|ref|XP_001694367.1|	12.721	12.9865	12.8499	13.2402	12.9614	12.8423	0.0205873
CUST_10172_PI425249770	JI453852	PREDICTED: hypothetical protein [Vitis vinifera]	e-116	gi|225454373|ref|XP_002278820.1|	5.89243	5.30841	5.67873	5.80311	5.31989	5.7236	0.0307736
CUST_3375_PI425249770	JI447055	PREDICTED: hypothetical protein [Vitis vinifera]	3e-25	gi|225452342|ref|XP_002274196.1|	7.49482	8.21362	7.96545	8.10844	8.04134	7.53269	0.00856849
CUST_10174_PI425249770	JI453854	"protein phosphatase 2c, putative [Ricinus communis]"	1e-54	gi|255556416|ref|XP_002519242.1|	11.6404	11.7008	11.5249	11.4378	11.6816	11.3313	0.00341825
CUST_10176_PI425249770	JI453856	"zinc finger protein, putative [Ricinus communis]"	e-159	gi|255573159|ref|XP_002527509.1|	8.10729	7.62953	7.57337	7.7127	7.65698	7.5073	0.0275197
CUST_10036_PI425249770	JI453716	predicted protein [Populus trichocarpa]	2e-79	gi|224142713|ref|XP_002324699.1|	13.4439	13.6976	13.7668	13.7677	13.846	14.2896	0.00569528
CUST_1322_PI425249770	JI445002	PREDICTED: hypothetical protein [Vitis vinifera]	3e-12	gi|225462011|ref|XP_002272971.1|	13.5561	13.7882	13.6676	13.7226	14.0379	13.8078	0.0136062
CUST_10045_PI425249770	JI453725	"DNA binding protein, putative [Ricinus communis]"	2e-40	gi|255566581|ref|XP_002524275.1|	13.1616	12.929	12.5278	12.5107	12.5709	12.639	0.00548597
CUST_10046_PI425249770	JI453726	conserved hypothetical protein [Ricinus communis]	2e-14	gi|255545222|ref|XP_002513672.1|	11.299	10.5737	10.2373	9.92107	10.3037	9.97471	0.0268779
CUST_10049_PI425249770	JI453729	PREDICTED: hypothetical protein [Vitis vinifera]	2e-61	gi|225435140|ref|XP_002284615.1|	5.32274	5.94406	5.00967	5.96558	6.27948	5.83114	0.000295
CUST_3386_PI425249770	JI447066	PREDICTED: hypothetical protein [Vitis vinifera]	1e-09	gi|225424520|ref|XP_002281819.1|	9.09831	8.93524	9.08249	9.02893	9.49076	9.62223	0.0253707
CUST_10058_PI425249770	JI453738	"threonine synthase, putative [Ricinus communis]"	e-131	gi|255560699|ref|XP_002521363.1|	15.2672	15.6068	15.7144	15.5535	15.599	15.2626	0.00351308
CUST_10015_PI425249770	JI453695	"Pre-rRNA-processing protein ESF1, putative [Ricinus communis]"	5e-37	gi|255586854|ref|XP_002534037.1|	14.2494	14.3063	14.1379	13.9963	13.9435	13.7676	0.0399721
CUST_10017_PI425249770	JI453697	PREDICTED: hypothetical protein [Vitis vinifera]	5e-52	gi|225426344|ref|XP_002270160.1|	15.0588	15.3457	15.2631	14.755	14.9113	14.7458	1.81e-06
CUST_10019_PI425249770	JI453699	PREDICTED: hypothetical protein [Vitis vinifera]	8e-84	gi|225463942|ref|XP_002269515.1|	4.54673	4.98739	4.1424	4.93633	5.62499	5.15537	0.0324932
CUST_10022_PI425249770	JI453702	conserved hypothetical protein [Ricinus communis]	2e-47	gi|255582681|ref|XP_002532119.1|	6.93097	6.24843	6.89359	6.87007	4.98889	5.12755	0.000335
CUST_10028_PI425249770	JI453708	"CBL-interacting serine/threonine-protein kinase, putative [Ricinus communis]"	5e-69	gi|255583653|ref|XP_002532581.1|	14.0784	14.1288	14.2979	14.3286	14.2351	14.3494	0.0402474
CUST_10029_PI425249770	JI453709	PREDICTED: hypothetical protein [Vitis vinifera]	9e-49	gi|225443988|ref|XP_002280687.1|	13.9136	12.8784	13.4526	13.2579	13.3178	13.4755	0.0142459
CUST_10031_PI425249770	JI453711	"protein transporter, putative [Ricinus communis]"	e-164	gi|255558011|ref|XP_002520034.1|	13.7269	13.8241	13.898	13.9257	14.0861	13.5926	0.0435118
CUST_1066_PI425249770	JI444746	PREDICTED: hypothetical protein [Vitis vinifera]	4e-13	gi|225426136|ref|XP_002272827.1|	8.1237	8.47421	8.39833	8.49513	8.57679	9.0336	0.0244171
CUST_10083_PI425249770	JI453763	PREDICTED: hypothetical protein [Vitis vinifera]	3e-30	gi|225427597|ref|XP_002270707.1|	10.6669	7.5495	5.97226	10.5275	3.09213	6.41894	2.47e-06
CUST_10085_PI425249770	JI453765	PREDICTED: similar to Os01g0754200 [Vitis vinifera]	2e-50	gi|225467376|ref|XP_002269334.1|	13.633	13.9935	13.8487	13.7381	13.8438	13.5512	0.0179668
CUST_4310_PI425249770	JI447990	predicted protein [Populus trichocarpa]	0	gi|224054150|ref|XP_002298116.1|	7.04341	6.68624	6.66867	6.27717	6.6402	6.59615	0.0106871
CUST_10091_PI425249770	JI453771	PREDICTED: hypothetical protein [Vitis vinifera]	2e-58	gi|225460592|ref|XP_002263072.1|	7.18851	7.36578	7.13992	6.97528	7.67211	7.57467	0.00793697
CUST_10092_PI425249770	JI453772	cytochrome c biogenesis protein [Beta vulgaris subsp. vulgaris]	3e-25	gi|162279912|ref|YP_626380.2|	11.1433	10.2109	9.97476	10.5836	10.2558	10.608	0.0351004
CUST_10093_PI425249770	JI453773	predicted protein [Physcomitrella patens subsp. patens]	1.3	gi|168005329|ref|XP_001755363.1|	11.3053	7.56216	11.162	10.1913	9.01468	10.8171	0.000543
CUST_3362_PI425249770	JI447042	PREDICTED: hypothetical protein [Vitis vinifera]	3e-24	gi|225440710|ref|XP_002280591.1|	13.6681	12.1523	11.8203	11.9849	11.5549	11.9155	0.00586756
CUST_10099_PI425249770	JI453779	Os09g0322900 [Oryza sativa (japonica cultivar-group)]	2e-10	gi|115478549|ref|NP_001062868.1|	12.3004	12.6954	13.2977	13.2133	13.2343	12.9924	0.000612
CUST_10105_PI425249770	JI453785	PREDICTED: hypothetical protein [Vitis vinifera]	9e-39	gi|225430656|ref|XP_002270163.1|	10.4178	10.1455	10.185	10.2121	10.0302	10.3528	0.010162
CUST_10060_PI425249770	JI453740	PREDICTED: hypothetical protein [Vitis vinifera]	0	gi|225427718|ref|XP_002274534.1|	16.8771	17.3152	17.3572	16.7927	16.9951	16.3649	0.0135658
CUST_10064_PI425249770	JI453744	PREDICTED: hypothetical protein [Vitis vinifera]	3e-07	gi|225445959|ref|XP_002266604.1|	12.1103	12.7661	12.5602	12.9535	12.9732	12.5409	0.000962
CUST_3540_PI425249770	JI447220	PREDICTED: hypothetical protein [Vitis vinifera]	1e-57	gi|225432145|ref|XP_002265597.1|	6.44315	6.03148	5.30658	5.46813	5.65497	4.66046	0.0102342
CUST_10070_PI425249770	JI453750	PREDICTED: hypothetical protein [Vitis vinifera]	4e-71	gi|225454353|ref|XP_002278353.1|	7.60864	7.1615	7.56635	7.16177	6.34988	6.53903	0.0286815
CUST_10072_PI425249770	JI453752			nohit	11.3827	10.8695	10.5021	10.0671	10.6793	10.781	0.0471377
CUST_10074_PI425249770	JI453754	PREDICTED: hypothetical protein [Vitis vinifera]	4e-42	gi|225463968|ref|XP_002270974.1|	6.61779	6.97652	7.52616	7.00716	6.7896	6.66772	0.00849505
CUST_10320_PI425249770	JI454000	PREDICTED: hypothetical protein isoform 2 [Vitis vinifera]	8e-56	gi|225453311|ref|XP_002269113.1|	13.7745	13.8396	13.8055	13.6344	13.9446	14.0298	0.0444696
CUST_10323_PI425249770	JI454003	PREDICTED: hypothetical protein isoform 1 [Vitis vinifera]	e-134	gi|225468850|ref|XP_002266252.1|	15.3532	15.6402	15.7486	15.9425	15.9143	15.8564	0.0208797
CUST_10328_PI425249770	JI454008	conserved hypothetical protein [Ricinus communis]	7e-38	gi|255555606|ref|XP_002518839.1|	7.56562	7.03813	6.70632	6.86543	6.76941	6.52606	0.0160184
CUST_10333_PI425249770	JI454013	PREDICTED: hypothetical protein [Vitis vinifera]	1e-39	gi|225452522|ref|XP_002275112.1|	10.1743	10.1375	8.86598	9.18496	9.26541	9.72121	0.0392805
CUST_10334_PI425249770	JI454014	PREDICTED: hypothetical protein [Vitis vinifera]	8e-61	gi|225437945|ref|XP_002269637.1|	4.06406	4.23915	5.28102	4.19204	4.91531	4.41445	0.0114331
CUST_10335_PI425249770	JI454015	PREDICTED: hypothetical protein [Vitis vinifera]	e-154	gi|225464023|ref|XP_002265454.1|	6.98479	7.17451	7.36809	6.89019	6.8279	6.32511	0.0092899
CUST_10340_PI425249770	JI454020	PREDICTED: hypothetical protein [Vitis vinifera]	1e-64	gi|225432464|ref|XP_002277269.1|	5.89335	6.13254	5.54841	6.33461	6.48594	6.84986	0.0118499
CUST_10296_PI425249770	JI453976	"metal ion binding protein, putative [Ricinus communis]"	2e-15	gi|255590302|ref|XP_002535232.1|	12.8354	10.5806	10.6852	10.8579	9.81099	11.8481	0.0202808
CUST_10302_PI425249770	JI453982	"chlorophyll A/B binding protein, putative [Ricinus communis]"	e-126	gi|255547367|ref|XP_002514741.1|	11.3378	9.73364	9.22029	9.28843	10.2397	10.3952	0.00232871
CUST_4282_PI425249770	JI447962	PREDICTED: hypothetical protein [Vitis vinifera]	e-155	gi|225423479|ref|XP_002267076.1|	7.39891	7.33783	7.57018	7.51637	7.86068	7.45074	0.0427068
CUST_10316_PI425249770	JI453996	PREDICTED: hypothetical protein isoform 2 [Vitis vinifera]	4e-57	gi|225445505|ref|XP_002285203.1|	6.83023	6.45107	6.85695	6.51456	6.68851	6.3459	0.0380005
CUST_2901_PI425249770	JI446581	predicted protein [Populus trichocarpa]	1e-79	gi|224069306|ref|XP_002302951.1|	7.01179	7.33714	6.88662	7.83789	7.76419	7.75714	0.000669
CUST_2903_PI425249770	JI446583	"purine permease, putative [Ricinus communis]"	e-131	gi|255562444|ref|XP_002522228.1|	13.492	13.6601	13.3913	13.323	14.0571	13.4805	0.033953
CUST_10377_PI425249770	JI454057	PREDICTED: hypothetical protein isoform 1 [Vitis vinifera]	e-104	gi|225457841|ref|XP_002267387.1|	14.505	14.688	14.6873	14.7928	14.9282	14.7693	0.0320106
CUST_10382_PI425249770	JI454062	conserved hypothetical protein [Ricinus communis]	2e-50	gi|255563536|ref|XP_002522770.1|	7.94567	8.33939	8.04996	8.71327	8.19684	8.73685	0.00574887
CUST_10383_PI425249770	JI454063	"nop14, putative [Ricinus communis]"	8e-56	gi|255552772|ref|XP_002517429.1|	12.106	12.0505	11.9275	11.8046	11.7469	11.8402	0.0332363
CUST_10389_PI425249770	JI454069	PREDICTED: hypothetical protein [Vitis vinifera]	2e-48	gi|225442827|ref|XP_002285312.1|	6.71009	6.72131	6.60642	6.80296	7.27006	7.10099	0.0250328
CUST_10344_PI425249770	JI454024	PREDICTED: hypothetical protein [Vitis vinifera]	e-116	gi|225448765|ref|XP_002281688.1|	4.65954	4.59255	4.62586	4.95531	5.50295	5.03919	0.00175122
CUST_10345_PI425249770	JI454025	PREDICTED: hypothetical protein [Vitis vinifera]	6e-11	gi|225428479|ref|XP_002280694.1|	13.5266	13.4895	13.0488	13.4197	13.6182	13.8782	0.012226
CUST_865_PI425249770	JI444545	PREDICTED: hypothetical protein [Vitis vinifera]	e-127	gi|225424679|ref|XP_002264457.1|	8.97499	8.84092	8.10883	7.88606	7.55817	7.54778	0.000683
CUST_10353_PI425249770	JI454033	"leucine-rich repeat protein, putative [Ricinus communis]"	3e-64	gi|255540293|ref|XP_002511211.1|	6.50443	4.59723	5.52317	6.18886	3.65437	4.2165	0.0171288
CUST_10360_PI425249770	JI454040	PREDICTED: hypothetical protein [Vitis vinifera]	0	gi|225465387|ref|XP_002273935.1|	13.9515	13.9169	13.7688	13.7487	13.9988	13.8446	0.00732258
CUST_4300_PI425249770	JI447980	PREDICTED: hypothetical protein [Vitis vinifera]	1e-40	gi|225470242|ref|XP_002263284.1|	17.8219	17.7769	17.432	17.8216	17.7764	17.5814	0.0457695
CUST_10364_PI425249770	JI454044	PREDICTED: hypothetical protein [Vitis vinifera]	1e-58	gi|225435528|ref|XP_002283014.1|	5.2709	6.23841	5.29993	6.08853	6.00955	5.80856	0.0458809
CUST_10365_PI425249770	JI454045	PREDICTED: hypothetical protein isoform 1 [Vitis vinifera]	3e-93	gi|225453997|ref|XP_002280612.1|	12.8426	13.1748	13.1008	13.3484	13.3789	13.1833	0.00191789
CUST_10228_PI425249770	JI453908	predicted protein [Populus trichocarpa]	2e-41	gi|224127310|ref|XP_002329246.1|	11.1106	11.031	11.1192	10.5946	11.0832	10.7886	0.029144
CUST_2408_PI425249770	JI446088	PREDICTED: hypothetical protein isoform 1 [Vitis vinifera]	7e-86	gi|225450135|ref|XP_002279466.1|	11.0555	11.1794	11.1469	11.2961	11.3672	11.5921	0.0210155
CUST_10231_PI425249770	JI453911	predicted protein [Populus trichocarpa]	6e-61	gi|224074998|ref|XP_002304511.1|	14.6767	15.2774	15.2078	15.1482	15.2703	14.9943	0.0362777
CUST_10232_PI425249770	JI453912	PREDICTED: hypothetical protein [Vitis vinifera]	e-109	gi|225435830|ref|XP_002285774.1|	12.5177	13.0806	13.2096	13.4129	13.342	13.017	0.0483171
CUST_2876_PI425249770	JI446556	PREDICTED: hypothetical protein [Vitis vinifera]	1e-65	gi|225457223|ref|XP_002280859.1|	12.5582	12.3395	12.1105	12.1835	12.1507	12.3835	0.0411863
CUST_4304_PI425249770	JI447984	predicted protein [Populus trichocarpa]	0	gi|224057898|ref|XP_002299379.1|	7.30358	8.01086	7.69168	7.73012	7.83069	7.25305	0.00548483
CUST_4361_PI425249770	JI448041	PREDICTED: hypothetical protein isoform 1 [Vitis vinifera]	1e-86	gi|225429997|ref|XP_002284062.1|	14.6574	14.7388	14.905	14.9395	15.0491	14.8771	0.0142328
CUST_10202_PI425249770	JI453882	PREDICTED: hypothetical protein [Vitis vinifera]	e-140	gi|225450585|ref|XP_002282109.1|	5.04881	5.50307	5.61377	5.90727	6.4058	6.09439	0.000391
CUST_10208_PI425249770	JI453888	PREDICTED: similar to putative iojap protein [Vitis vinifera]	8e-77	gi|225462172|ref|XP_002267512.1|	4.16786	4.3713	5.11867	4.54374	5.27603	5.14099	0.0294026
CUST_1801_PI425249770	JI445481	predicted protein [Populus trichocarpa]	2e-75	gi|224106818|ref|XP_002314296.1|	13.2809	12.8802	12.7336	13.046	12.4689	12.7152	0.0324759
CUST_880_PI425249770	JI444560	PREDICTED: hypothetical protein [Vitis vinifera]	0	gi|225431523|ref|XP_002281640.1|	15.412	15.6887	15.344	14.8695	15.1309	14.559	0.0185929
CUST_10212_PI425249770	JI453892	predicted protein [Populus trichocarpa]	2.4	gi|224145323|ref|XP_002325602.1|	9.70824	8.36548	9.38604	9.12106	7.09604	7.994	0.00663399
CUST_10215_PI425249770	JI453895	PREDICTED: hypothetical protein [Vitis vinifera]	1e-20	gi|225455213|ref|XP_002270811.1|	15.1663	15.4722	14.9896	15.3961	14.8107	15.3276	0.0430548
CUST_10217_PI425249770	JI453897	PREDICTED: hypothetical protein [Vitis vinifera]	2e-84	gi|225451881|ref|XP_002282509.1|	5.11085	5.57812	5.92083	6.30348	6.63214	6.48177	0.00363238
CUST_10220_PI425249770	JI453900	PREDICTED: hypothetical protein [Vitis vinifera]	4e-50	gi|225426961|ref|XP_002265316.1|	9.7455	9.91678	10.0847	10.1431	10.2131	10.0804	0.0154131
CUST_10221_PI425249770	JI453901	Os02g0499000 [Oryza sativa (japonica cultivar-group)]	3e-52	gi|115446241|ref|NP_001046900.1|	13.8624	13.7623	13.5862	13.4701	13.3424	13.6499	0.0336044
CUST_10223_PI425249770	JI453903	hypothetical protein SORBIDRAFT_06g032060 [Sorghum bicolor]	0.005	gi|242077570|ref|XP_002448721.1|	11.0949	11.175	11.1594	11.0403	11.1355	11.6227	0.00636357
CUST_10273_PI425249770	JI453953	PREDICTED: hypothetical protein [Vitis vinifera]	7e-39	gi|225446934|ref|XP_002267227.1|	16.032	15.0966	15.0813	15.4867	15.4069	15.7365	0.0232493
CUST_10280_PI425249770	JI453960	predicted protein [Populus trichocarpa]	2e-40	gi|224133996|ref|XP_002327730.1|	15.4154	15.1004	14.8057	14.9296	14.7365	14.8363	0.00908813
CUST_10283_PI425249770	JI453963	"sugar transporter, putative [Ricinus communis]"	9e-52	gi|255556097|ref|XP_002519083.1|	6.82672	5.45229	6.51436	6.10016	4.72635	5.40162	0.00118529
CUST_10284_PI425249770	JI453964	PREDICTED: hypothetical protein isoform 2 [Vitis vinifera]	8e-35	gi|225437184|ref|XP_002281026.1|	7.87251	7.31556	7.42254	7.53328	6.74257	7.37279	0.0313053
CUST_10249_PI425249770	JI453929	"WD-repeat protein, putative [Ricinus communis]"	3e-43	gi|255539885|ref|XP_002511007.1|	10.4562	10.4765	10.7091	10.9874	10.5589	10.5642	0.018362
CUST_2565_PI425249770	JI446245	predicted protein [Populus trichocarpa]	3e-23	gi|224125258|ref|XP_002319541.1|	11.9353	12.5524	12.8722	12.8019	12.7047	12.3986	0.0236723
CUST_10253_PI425249770	JI453933	PREDICTED: hypothetical protein [Vitis vinifera]	3e-27	gi|225434275|ref|XP_002275596.1|	6.51807	6.75781	6.2247	7.00565	7.27568	7.02911	0.0140461
CUST_10254_PI425249770	JI453934	"phosphofructokinase, putative [Ricinus communis]"	7e-68	gi|255550894|ref|XP_002516495.1|	13.2344	13.9015	14.0925	13.8254	14.1201	14.1345	0.000142
CUST_1111_PI425249770	JI444791	"NAC domain protein, IPR003441 [Populus trichocarpa]"	8e-45	gi|224066587|ref|XP_002302150.1|	16.3008	15.7731	15.6807	15.8393	15.2429	16.0004	0.01918
CUST_10257_PI425249770	JI453937	"AMK2 (Adenosine monophosphate kinase); ATP binding / adenylate kinase/ nucleobase, nucleoside, nucleotide kinase/ nucleotide kinase/ phosphotransferase, phosphate group as acceptor [Arabidopsis thaliana]"	4e-92	gi|15238822|ref|NP_199595.1|	12.475	11.909	12.3499	12.8302	12.6501	13.1475	0.0112999
CUST_10258_PI425249770	JI453938	predicted protein [Physcomitrella patens subsp. patens]	6e-11	gi|168054078|ref|XP_001779460.1|	8.27838	6.42379	7.66511	7.13809	4.27603	5.04058	0.0150409
CUST_10259_PI425249770	JI453939	PREDICTED: hypothetical protein [Vitis vinifera]	4e-41	gi|225429760|ref|XP_002280516.1|	7.88273	8.28343	8.48166	8.50746	8.73596	8.5051	0.0292802
CUST_2548_PI425249770	JI446228	predicted protein [Populus trichocarpa]	e-176	gi|224073212|ref|XP_002304026.1|	14.3269	14.839	14.9132	14.8177	15.2203	14.9002	0.0232849
CUST_10262_PI425249770	JI453942	PREDICTED: hypothetical protein [Vitis vinifera]	2e-27	gi|225459032|ref|XP_002285622.1|	13.5822	13.3297	13.2589	12.5789	12.9628	12.9514	0.00285197
CUST_10264_PI425249770	JI453944	PREDICTED: hypothetical protein [Vitis vinifera]	3e-95	gi|225451627|ref|XP_002275991.1|	10.8825	11.4356	11.237	11.103	11.7199	11.576	0.00386732
CUST_10266_PI425249770	JI453946	PREDICTED: hypothetical protein [Vitis vinifera]	e-118	gi|225441621|ref|XP_002281952.1|	13.0012	12.6682	12.4601	11.7151	11.481	12.2519	0.000915
CUST_14273_PI425249770	JI457953	PREDICTED: hypothetical protein [Vitis vinifera]	1e-36	gi|225446030|ref|XP_002270052.1|	15.0364	15.1919	15.3027	15.2621	15.4077	15.0671	0.0338421
CUST_14274_PI425249770	JI457954	PREDICTED: hypothetical protein [Vitis vinifera]	1e-84	gi|225424835|ref|XP_002272776.1|	11.6048	12.5542	12.1166	12.8475	12.8275	12.9026	0.00194608
CUST_14279_PI425249770	JI457959	PREDICTED: hypothetical protein [Vitis vinifera]	2e-47	gi|225457349|ref|XP_002281757.1|	14.8249	14.0329	13.6801	13.9089	13.44	14.0265	0.000396
CUST_14288_PI425249770	JI457968	PREDICTED: hypothetical protein [Vitis vinifera]	e-112	gi|225441973|ref|XP_002271118.1|	6.37843	6.86713	6.93527	7.34379	7.47047	7.32727	0.0236834
CUST_14250_PI425249770	JI457930	"DECOY, putative [Ricinus communis]"	1e-57	gi|255541722|ref|XP_002511925.1|	13.4429	13.3743	13.2029	13.0691	13.3696	13.5457	0.0385837
CUST_14252_PI425249770	JI457932	PREDICTED: hypothetical protein [Vitis vinifera]	e-127	gi|225441773|ref|XP_002283613.1|	8.92963	9.00045	8.40244	8.68499	8.17661	8.04879	0.0341517
CUST_2739_PI425249770	JI446419	PREDICTED: hypothetical protein isoform 1 [Vitis vinifera]	3e-50	gi|225458378|ref|XP_002283430.1|	12.8526	13.2141	13.43	13.4399	13.5006	13.1762	0.0085568
CUST_14262_PI425249770	JI457942	PREDICTED: hypothetical protein [Vitis vinifera]	3e-05	gi|225442837|ref|XP_002285339.1|	7.5455	7.28538	7.3164	7.1998	6.57621	6.97184	0.0210215
CUST_14266_PI425249770	JI457946	PREDICTED: hypothetical protein [Vitis vinifera]	4e-60	gi|225426334|ref|XP_002265840.1|	13.7583	13.0631	12.9578	12.8239	12.5715	12.8455	0.0216912
CUST_2731_PI425249770	JI446411	unknown protein [Arabidopsis thaliana]	4.6	gi|42568105|ref|NP_198138.2|	6.6081	5.85731	6.76392	5.87056	6.27093	6.76125	0.0318448
CUST_14320_PI425249770	JI458000	PREDICTED: hypothetical protein [Vitis vinifera]	1e-58	gi|225455563|ref|XP_002267584.1|	9.01322	10.0165	9.66155	9.83867	10.5431	9.40046	0.0263944
CUST_2727_PI425249770	JI446407	PREDICTED: hypothetical protein [Vitis vinifera]	e-156	gi|225427116|ref|XP_002277673.1|	5.85176	6.7345	6.33584	6.5383	6.85112	6.77641	0.0325334
CUST_14322_PI425249770	JI458002	"zinc finger protein, putative [Ricinus communis]"	8e-56	gi|255588371|ref|XP_002534584.1|	15.4353	14.6112	14.4998	14.7721	14.8454	14.9748	0.0306656
CUST_14324_PI425249770	JI458004	PREDICTED: hypothetical protein [Vitis vinifera]	9e-94	gi|225463870|ref|XP_002268712.1|	8.26647	7.24686	7.97312	7.59395	5.93622	6.1595	0.00775958
CUST_2209_PI425249770	JI445889	predicted protein [Populus trichocarpa]	e-126	gi|224126941|ref|XP_002319966.1|	12.6947	12.2577	12.0774	12.1011	12.3357	12.8	0.028298
CUST_14334_PI425249770	JI458014	PREDICTED: hypothetical protein [Vitis vinifera]	3e-59	gi|225438057|ref|XP_002275620.1|	4.99266	5.20559	5.13904	5.58063	5.63929	5.56973	0.0132205
CUST_14335_PI425249770	JI458015	predicted protein [Populus trichocarpa]	e-145	gi|224136620|ref|XP_002326905.1|	10.6091	11.3771	11.0812	11.5427	11.6753	11.574	0.0290108
CUST_14337_PI425249770	JI458017	cation proton exchanger [Populus trichocarpa]	6e-74	gi|224053817|ref|XP_002297994.1|	9.01281	9.70787	9.88129	9.98805	9.75424	9.93085	0.0346202
CUST_14341_PI425249770	JI458021	"Speckle-type POZ protein, putative [Ricinus communis]"	1e-47	gi|255566466|ref|XP_002524218.1|	13.2802	13.7419	13.7617	13.6498	13.7114	13.5825	0.00193461
CUST_4355_PI425249770	JI448035	PREDICTED: hypothetical protein [Vitis vinifera]	e-179	gi|225463988|ref|XP_002263189.1|	12.815	13.3517	13.4438	13.7397	13.8954	13.596	0.0418263
CUST_14300_PI425249770	JI457980	predicted protein [Populus trichocarpa]	8e-39	gi|224122662|ref|XP_002330437.1|	8.80229	9.80614	9.64813	9.49875	10.0573	9.36541	0.000588
CUST_14301_PI425249770	JI457981	PREDICTED: hypothetical protein isoform 1 [Vitis vinifera]	1e-64	gi|225442841|ref|XP_002285351.1|	13.4798	13.3215	13.2805	12.8973	13.2776	12.9957	0.000127
CUST_14302_PI425249770	JI457982	Os11g0311300 [Oryza sativa (japonica cultivar-group)]	0.0004	gi|115485229|ref|NP_001067758.1|	14.8276	14.9431	14.9404	15.0697	14.8699	14.5952	0.0202272
CUST_14304_PI425249770	JI457984	"photosystem I reaction center subunit IV A, chloroplast precursor [Ricinus communis]"	1e-39	gi|255560287|ref|XP_002521161.1|	13.3995	12.7712	12.9609	12.8195	13.4294	13.6373	0.0185561
CUST_14307_PI425249770	JI457987	ATTOC120; GTP binding [Arabidopsis thaliana]	0.82	gi|15228272|ref|NP_188284.1|	11.0045	10.1174	10.3223	11.132	10.1528	10.3639	0.00073
CUST_14311_PI425249770	JI457991	PREDICTED: hypothetical protein [Vitis vinifera]	7e-55	gi|225425414|ref|XP_002277728.1|	11.6497	11.9168	12.0557	12.1861	12.0876	12.2524	0.0115225
CUST_14312_PI425249770	JI457992	PREDICTED: hypothetical protein [Vitis vinifera]	4e-63	gi|225463868|ref|XP_002267796.1|	6.79172	6.53664	6.7233	6.51771	4.91353	5.35659	0.00810499
CUST_14313_PI425249770	JI457993	PREDICTED: hypothetical protein [Vitis vinifera]	e-128	gi|225469994|ref|XP_002277989.1|	14.963	14.949	15.0644	15.0242	15.0985	14.9906	0.000515
CUST_14315_PI425249770	JI457995	predicted protein [Micromonas sp. RCC299]	5e-78	gi|255089294|ref|XP_002506569.1|	14.8809	15.0126	15.0879	14.6414	15.0443	15.045	0.0299559
CUST_14317_PI425249770	JI457997	hypothetical protein LOC100273938 [Zea mays]	2e-21	gi|226528330|ref|NP_001141802.1|	14.1679	14.4511	14.4467	14.4268	14.3913	14.1921	0.0376811
CUST_14179_PI425249770	JI457859	hypothetical protein CHLREDRAFT_119580 [Chlamydomonas reinhardtii]	0.67	gi|159476014|ref|XP_001696109.1|	7.04155	7.21545	6.46649	7.44927	7.64216	7.39811	0.0251014
CUST_2237_PI425249770	JI445917	PREDICTED: hypothetical protein isoform 1 [Vitis vinifera]	1e-76	gi|225444525|ref|XP_002275015.1|	7.26675	6.6384	6.97199	6.39245	5.28509	5.35458	0.00744904
CUST_14185_PI425249770	JI457865	PREDICTED: hypothetical protein isoform 2 [Vitis vinifera]	7e-31	gi|225436037|ref|XP_002274970.1|	13.1565	12.5523	13.4445	13.3664	13.4936	13.3276	0.0157025
CUST_14186_PI425249770	JI457866	PREDICTED: hypothetical protein [Vitis vinifera]	4e-66	gi|225453907|ref|XP_002273349.1|	6.59576	7.35645	7.60699	7.27625	7.92893	7.50921	0.0101201
CUST_14189_PI425249770	JI457869	"ectonucleotide pyrophosphatase/phosphodiesterase, putative [Ricinus communis]"	7e-69	gi|255546085|ref|XP_002514102.1|	8.26046	7.58796	8.70719	7.80491	5.53466	6.57124	0.000344
CUST_14191_PI425249770	JI457871	PREDICTED: hypothetical protein [Vitis vinifera]	3e-48	gi|225426759|ref|XP_002275898.1|	5.62507	7.02568	6.69135	6.79504	7.09484	6.28497	0.000328
CUST_14193_PI425249770	JI457873	PREDICTED: hypothetical protein isoform 2 [Vitis vinifera]	8e-63	gi|225465866|ref|XP_002266434.1|	4.34913	4.59574	5.58043	5.14943	5.43836	5.73987	0.0315117
CUST_3492_PI425249770	JI447172	PREDICTED: hypothetical protein [Vitis vinifera]	2e-07	gi|225439844|ref|XP_002277868.1|	8.61144	8.17409	7.51402	7.95631	8.19539	8.52076	0.0288715
CUST_14157_PI425249770	JI457837	PREDICTED: hypothetical protein [Vitis vinifera]	0.046	gi|225438942|ref|XP_002279446.1|	4.99586	4.61172	4.16196	4.6138	5.51391	5.11817	0.0145703
CUST_14162_PI425249770	JI457842	predicted protein [Populus trichocarpa]	e-130	gi|224078966|ref|XP_002305698.1|	4.37824	5.28381	5.61642	5.0497	5.74845	5.47436	0.0165961
CUST_14167_PI425249770	JI457847	Os07g0102900 [Oryza sativa (japonica cultivar-group)]	4.5	gi|115470173|ref|NP_001058685.1|	7.80858	8.18914	7.66199	8.53976	8.37176	7.95071	0.0161684
CUST_14170_PI425249770	JI457850	PREDICTED: hypothetical protein [Vitis vinifera]	1e-40	gi|225462096|ref|XP_002277249.1|	13.0222	12.4397	12.7533	13.0576	12.9281	12.9885	0.0285514
CUST_14171_PI425249770	JI457851	PREDICTED: hypothetical protein [Vitis vinifera]	1e-26	gi|225458533|ref|XP_002284337.1|	9.33205	8.94566	8.96051	8.97171	8.06803	8.48286	0.00129103
CUST_14172_PI425249770	JI457852	PREDICTED: hypothetical protein [Vitis vinifera]	2e-43	gi|225438746|ref|XP_002277947.1|	15.2001	15.7	16.0128	15.6984	15.7076	15.0819	0.0189348
CUST_1828_PI425249770	JI445508	"dual specificity protein phosphatase, putative [Ricinus communis]"	2e-68	gi|255559653|ref|XP_002520846.1|	7.02635	7.20831	6.77538	6.86561	6.49628	6.501	0.00330591
CUST_14175_PI425249770	JI457855	conserved hypothetical protein [Ricinus communis]	5e-73	gi|255549345|ref|XP_002515726.1|	11.1636	11.5732	11.6173	11.6462	11.8609	11.383	0.00425208
CUST_14227_PI425249770	JI457907	PREDICTED: hypothetical protein [Vitis vinifera]	2e-20	gi|225448731|ref|XP_002275508.1|	12.9051	13.1179	13.0034	12.4337	13.0206	12.615	0.00161004
CUST_2779_PI425249770	JI446459	predicted protein [Populus trichocarpa]	0.24	gi|224096245|ref|XP_002310590.1|	16.0329	16.0079	16.1253	16.2222	16.3832	16.3716	0.0362893
CUST_14243_PI425249770	JI457923	chromatin remodeling complex subunit [Populus trichocarpa]	8e-14	gi|224129088|ref|XP_002328887.1|	15.1249	15.3662	15.2286	15.1178	15.2415	15.1959	0.0254097
CUST_14245_PI425249770	JI457925	predicted protein [Physcomitrella patens subsp. patens]	5e-96	gi|167998176|ref|XP_001751794.1|	6.92455	7.66972	7.08698	7.17918	7.88849	6.91024	0.0412864
CUST_14248_PI425249770	JI457928	hypothetical protein LOC100280354 [Zea mays]	e-117	gi|226495067|ref|NP_001146752.1|	14.416	14.9643	15.0663	15.3204	15.1783	15.1047	0.000534
CUST_14205_PI425249770	JI457885	EMB2763 (EMBRYO DEFECTIVE 2763); RNA binding / ribonuclease [Arabidopsis thaliana]	5e-62	gi|18398450|ref|NP_565418.1|	11.2041	11.6644	11.5964	11.7729	11.6909	11.3323	0.043709
CUST_14212_PI425249770	JI457892	Os02g0105200 [Oryza sativa (japonica cultivar-group)]	e-118	gi|115443677|ref|NP_001045618.1|	14.6959	14.8522	14.9426	14.8876	14.943	14.5159	0.00962904
CUST_984_PI425249770	JI444664	PREDICTED: hypothetical protein [Vitis vinifera]	e-105	gi|225458850|ref|XP_002285355.1|	15.0663	14.9598	15.1152	15.1429	15.3106	15.2371	0.0224417
CUST_4294_PI425249770	JI447974	PREDICTED: hypothetical protein [Vitis vinifera]	8e-51	gi|225466065|ref|XP_002264028.1|	7.72789	7.68581	7.70028	8.26303	7.38662	8.22856	5.13e-05
CUST_14460_PI425249770	JI458140	"RNA binding protein, putative [Ricinus communis]"	e-143	gi|255568988|ref|XP_002525464.1|	5.86162	5.69651	6.47817	5.73056	5.81526	6.32596	0.0471745
CUST_1684_PI425249770	JI445364	PREDICTED: hypothetical protein [Vitis vinifera]	3e-74	gi|225440662|ref|XP_002274594.1|	13.6623	13.8781	14.0293	14.1329	13.9518	13.7604	0.0166054
CUST_14472_PI425249770	JI458152	PREDICTED: starch synthase VI [Vitis vinifera]	1e-52	gi|225445684|ref|XP_002268126.1|	12.6985	12.9961	12.7615	12.8402	13.4071	13.2114	0.00641784
CUST_14475_PI425249770	JI458155	predicted protein [Physcomitrella patens subsp. patens]	2.4	gi|168009634|ref|XP_001757510.1|	7.19209	8.35579	8.29953	8.53901	8.79379	7.96913	0.0123236
CUST_14478_PI425249770	JI458158	PREDICTED: hypothetical protein [Vitis vinifera]	1e-60	gi|225427921|ref|XP_002275138.1|	6.29398	6.47884	5.78606	7.08951	6.82375	6.90764	0.02737
CUST_14479_PI425249770	JI458159	"ERD1 protein, chloroplast precursor, putative [Ricinus communis]"	e-128	gi|255539981|ref|XP_002511055.1|	14.5264	13.8638	13.4877	13.8659	13.333	13.2548	0.0473566
CUST_1150_PI425249770	JI444830	PREDICTED: hypothetical protein [Vitis vinifera]	3e-54	gi|225454278|ref|XP_002276013.1|	6.59911	6.25519	6.20458	6.16184	6.94753	6.82193	0.00266933
CUST_14437_PI425249770	JI458117	PREDICTED: hypothetical protein [Vitis vinifera]	3e-98	gi|225454983|ref|XP_002281150.1|	12.5136	12.5671	12.5082	12.2351	12.4566	12.9962	0.0183849
CUST_14438_PI425249770	JI458118	PREDICTED: hypothetical protein [Vitis vinifera]	e-133	gi|225469806|ref|XP_002262941.1|	7.20656	7.00322	7.44257	7.07918	6.32054	6.78165	0.03188
CUST_14439_PI425249770	JI458119	PREDICTED: hypothetical protein [Vitis vinifera]	e-120	gi|225456437|ref|XP_002280645.1|	6.67858	7.52086	6.96454	7.85615	7.99715	7.83447	0.04683
CUST_14440_PI425249770	JI458120	predicted protein [Populus trichocarpa]	0	gi|224095800|ref|XP_002310485.1|	8.50672	9.28769	9.44024	9.88526	9.94072	9.65346	0.0461201
CUST_14442_PI425249770	JI458122	PREDICTED: hypothetical protein [Vitis vinifera]	0	gi|225445126|ref|XP_002280521.1|	12.4072	12.555	12.5636	12.6641	12.9127	12.8301	0.00218023
CUST_14443_PI425249770	JI458123	conserved hypothetical protein [Ricinus communis]	9e-67	gi|255541184|ref|XP_002511656.1|	12.3337	12.4448	12.8074	12.7759	12.5932	12.5141	0.02348
CUST_4320_PI425249770	JI448000	PREDICTED: hypothetical protein [Vitis vinifera]	0	gi|225439336|ref|XP_002269810.1|	4.87954	5.94114	6.23827	6.44096	6.56748	6.65126	0.0294927
CUST_4317_PI425249770	JI447997	PREDICTED: hypothetical protein [Vitis vinifera]	0	gi|225444985|ref|XP_002282779.1|	15.6854	15.7976	15.7356	16.0226	15.9108	15.9554	0.0135987
CUST_3055_PI425249770	JI446735	PREDICTED: hypothetical protein [Vitis vinifera]	e-107	gi|225440998|ref|XP_002277445.1|	16.4474	16.2535	16.2097	16.477	16.628	16.9432	0.0383281
CUST_14457_PI425249770	JI458137	PREDICTED: hypothetical protein [Vitis vinifera]	0.0001	gi|225448663|ref|XP_002279904.1|	12.6672	11.1718	11.3201	10.6856	11.4191	11.3656	0.00346171
CUST_14510_PI425249770	JI458190	PREDICTED: hypothetical protein [Vitis vinifera]	5e-30	gi|225449473|ref|XP_002278402.1|	7.45622	7.15348	6.99452	6.86291	6.4397	6.52925	1.74e-05
CUST_3006_PI425249770	JI446686	PREDICTED: hypothetical protein [Vitis vinifera]	4e-27	gi|225458932|ref|XP_002283527.1|	11.8425	12.3802	12.5219	12.4568	12.3468	12.2708	0.00160963
CUST_14516_PI425249770	JI458196	beta'' subunit of RNA polymerase [Pseudendoclonium akinetum]	2.6	gi|108796878|ref|YP_636177.1|	8.43026	7.69706	6.99933	7.40916	7.53353	7.38395	0.000114
CUST_14520_PI425249770	JI458200	predicted protein [Populus trichocarpa]	e-114	gi|224123642|ref|XP_002319130.1|	6.70863	6.79304	6.71245	6.9506	6.96329	7.19495	0.00455683
CUST_3008_PI425249770	JI446688	CPuORF14 (Conserved peptide upstream open reading frame 14) [Arabidopsis thaliana]	3e-14	gi|186531506|ref|NP_001119419.1|	12.5228	11.8057	11.6362	11.7262	11.8665	11.8335	0.002654
CUST_501_PI425249770	JI444181	PREDICTED: hypothetical protein [Vitis vinifera]	1e-25	gi|225436341|ref|XP_002268902.1|	13.3821	12.565	12.9608	12.7787	13.3147	13.273	0.00410061
CUST_3012_PI425249770	JI446692	6-phosphofructokinase [Zea mays]	e-104	gi|226501592|ref|NP_001151911.1|	6.1017	6.11654	6.30474	6.64623	6.38793	6.77286	0.0428265
CUST_2574_PI425249770	JI446254	PREDICTED: hypothetical protein isoform 1 [Vitis vinifera]	3e-49	gi|225447081|ref|XP_002272631.1|	8.58464	8.391	7.72978	7.62048	7.79352	7.78609	0.00539365
CUST_14499_PI425249770	JI458179	PREDICTED: hypothetical protein [Vitis vinifera]	e-135	gi|225425710|ref|XP_002275229.1|	12.323	11.5297	11.7801	12.5293	11.8409	12.6533	0.0272834
CUST_2218_PI425249770	JI445898	PREDICTED: hypothetical protein isoform 1 [Vitis vinifera]	e-122	gi|225445047|ref|XP_002283341.1|	14.1602	14.3735	14.3324	14.5431	14.369	14.6218	0.043543
CUST_1788_PI425249770	JI445468	PREDICTED: hypothetical protein [Vitis vinifera]	2e-76	gi|225446693|ref|XP_002282107.1|	10.5187	10.1619	10.3159	10.55	10.4584	10.906	0.047557
CUST_14504_PI425249770	JI458184	PREDICTED: hypothetical protein [Vitis vinifera]	5e-42	gi|225457789|ref|XP_002265283.1|	13.5823	13.6288	13.6138	13.6963	13.4349	13.3776	0.0450593
CUST_14507_PI425249770	JI458187	predicted protein [Populus trichocarpa]	0.7	gi|224139232|ref|XP_002326801.1|	8.05263	8.26967	7.46281	7.32968	7.014	7.61201	0.00182672
CUST_14367_PI425249770	JI458047	PREDICTED: hypothetical protein [Vitis vinifera]	e-131	gi|225458938|ref|XP_002285511.1|	4.97734	5.6196	5.62992	5.69449	6.22983	6.32972	0.0229535
CUST_14372_PI425249770	JI458052	PREDICTED: hypothetical protein [Vitis vinifera]	e-110	gi|225462332|ref|XP_002268572.1|	13.8706	13.5706	13.6222	13.9816	13.6006	13.3696	0.00166637
CUST_14379_PI425249770	JI458059	"AMP dependent CoA ligase, putative [Ricinus communis]"	3e-24	gi|255565415|ref|XP_002523698.1|	15.3168	12.8094	14.6987	13.9708	14.6569	13.8546	0.0178792
CUST_14385_PI425249770	JI458065	hypothetical protein SORBIDRAFT_05g008570 [Sorghum bicolor]	8e-57	gi|242068161|ref|XP_002449357.1|	13.2806	13.5765	13.7514	13.4674	13.6283	13.0802	0.0197115
CUST_14389_PI425249770	JI458069	PREDICTED: hypothetical protein [Vitis vinifera]	e-116	gi|225437104|ref|XP_002280006.1|	14.2613	14.219	14.0682	14.2024	13.6585	13.9175	0.0344825
CUST_14345_PI425249770	JI458025	PREDICTED: hypothetical protein [Vitis vinifera]	5e-92	gi|225431818|ref|XP_002271110.1|	5.42992	6.09657	5.59695	5.75832	6.51591	6.41415	0.0322219
CUST_14348_PI425249770	JI458028	PREDICTED: hypothetical protein isoform 2 [Vitis vinifera]	9e-25	gi|225460949|ref|XP_002279828.1|	14.4807	14.9406	14.9846	14.8697	14.1442	14.3396	0.0294996
CUST_14350_PI425249770	JI458030	predicted protein [Populus trichocarpa]	5e-50	gi|224088146|ref|XP_002308343.1|	10.9539	11.2835	11.4229	11.5508	11.7336	11.6174	0.0446468
CUST_14351_PI425249770	JI458031	PREDICTED: hypothetical protein isoform 2 [Vitis vinifera]	7e-67	gi|225425482|ref|XP_002279653.1|	13.4616	13.3604	13.2059	13.0794	13.3011	13.2181	0.00651268
CUST_14352_PI425249770	JI458032	predicted protein [Populus trichocarpa]	1e-90	gi|224133218|ref|XP_002327989.1|	6.57339	6.04274	5.7595	5.77324	5.01877	5.13542	0.00774558
CUST_14353_PI425249770	JI458033	PREDICTED: hypothetical protein [Vitis vinifera]	1e-77	gi|225459679|ref|XP_002285885.1|	4.19759	4.60377	4.86253	5.24313	5.7472	5.1654	0.000456
CUST_14356_PI425249770	JI458036	PREDICTED: hypothetical protein [Vitis vinifera]	2e-73	gi|225456369|ref|XP_002284041.1|	8.5032	9.19353	9.08245	9.24227	9.3217	8.95757	0.000898
CUST_1812_PI425249770	JI445492	PREDICTED: hypothetical protein [Vitis vinifera]	2e-84	gi|225439697|ref|XP_002267737.1|	13.4747	13.0967	13.0416	12.8453	12.9307	12.7061	0.0408748
CUST_14363_PI425249770	JI458043	predicted protein [Populus trichocarpa]	1e-42	gi|224074721|ref|XP_002304440.1|	7.80868	7.82226	7.35741	6.86334	6.68454	6.74706	0.000111
CUST_14365_PI425249770	JI458045	PREDICTED: hypothetical protein [Vitis vinifera]	e-124	gi|225429244|ref|XP_002264694.1|	14.6222	14.7235	14.7655	14.8909	15.0474	14.8614	0.0240066
CUST_14416_PI425249770	JI458096	predicted protein [Populus trichocarpa]	1e-24	gi|224137390|ref|XP_002327114.1|	13.3632	13.2081	13.5725	13.5387	13.425	13.2368	0.00774339
CUST_4397_PI425249770	JI448077	predicted protein [Micromonas sp. RCC299]	6e-57	gi|255071707|ref|XP_002499528.1|	8.74574	9.03765	9.19748	9.25106	9.4901	9.33367	0.0107823
CUST_14435_PI425249770	JI458115	PREDICTED: hypothetical protein [Vitis vinifera]	4e-65	gi|225455886|ref|XP_002275529.1|	7.87532	7.85267	7.36276	7.55703	6.93509	7.70913	0.0407423
CUST_14390_PI425249770	JI458070	PREDICTED: hypothetical protein [Vitis vinifera]	7e-23	gi|225444145|ref|XP_002268852.1|	7.37534	7.31039	7.23027	7.29347	7.66071	7.78206	0.02872
CUST_1744_PI425249770	JI445424	hypothetical protein LOC100279720 [Zea mays]	3.6	gi|226494181|ref|NP_001146151.1|	9.93311	9.19836	8.60506	8.3265	8.67797	8.87246	0.0033106
CUST_14394_PI425249770	JI458074	PREDICTED: hypothetical protein [Vitis vinifera]	e-110	gi|225451954|ref|XP_002283161.1|	13.2663	13.4911	13.5523	13.495	13.5712	13.2912	0.0189668
CUST_14395_PI425249770	JI458075	predicted protein [Populus trichocarpa]	2e-37	gi|224115762|ref|XP_002317118.1|	15.0497	15.392	15.4208	15.2445	15.3001	15.1569	0.0148485
CUST_14397_PI425249770	JI458077	PREDICTED: hypothetical protein [Vitis vinifera]	2e-53	gi|225445547|ref|XP_002282238.1|	6.63556	7.77379	8.23142	5.80059	6.282	5.70097	0.00217697
CUST_14398_PI425249770	JI458078	hypothetical protein SORBIDRAFT_07g004600 [Sorghum bicolor]	1e-28	gi|242080725|ref|XP_002445131.1|	6.99954	7.5816	7.27941	7.64733	7.77641	7.62618	0.019035
CUST_14401_PI425249770	JI458081	PREDICTED: hypothetical protein [Vitis vinifera]	1e-49	gi|225426518|ref|XP_002271830.1|	13.1495	12.9222	13.0501	13.1025	13.2194	13.7378	0.00852688
CUST_4425_PI425249770	JI448105	conserved hypothetical protein [Ricinus communis]	5e-83	gi|255555176|ref|XP_002518625.1|	12.7371	11.3027	11.024	11.5896	11.0466	12.3649	0.0391142
CUST_2034_PI425249770	JI445714	"Transcription factor AtMYC2, putative [Ricinus communis]"	1e-80	gi|255557569|ref|XP_002519814.1|	14.4234	13.6815	13.3536	13.3536	12.9717	14.223	0.000522
CUST_14412_PI425249770	JI458092	PREDICTED: hypothetical protein [Vitis vinifera]	1e-46	gi|225433446|ref|XP_002285679.1|	13.897	14.652	15.0175	14.3874	14.8171	14.232	0.017604
CUST_13896_PI425249770	JI457576	PREDICTED: hypothetical protein [Vitis vinifera]	0	gi|225440692|ref|XP_002280330.1|	14.4122	14.2072	14.0938	13.83	14.0608	14.243	0.0176171
CUST_13901_PI425249770	JI457581	predicted protein [Populus trichocarpa]	1e-17	gi|224131524|ref|XP_002328561.1|	14.4001	14.8188	14.6265	14.8966	14.6751	14.4632	0.00915264
CUST_13912_PI425249770	JI457592	glycoside hydrolase family 28 protein / polygalacturonase (pectinase) family protein [Arabidopsis thaliana]	2e-69	gi|30679999|ref|NP_850525.1|	11.6188	12.1379	11.9911	11.6593	12.0863	11.1961	0.00691776
CUST_13913_PI425249770	JI457593	PREDICTED: hypothetical protein [Vitis vinifera]	1e-40	gi|225433209|ref|XP_002285380.1|	11.2322	11.5671	11.8551	11.5445	11.9662	11.5187	0.0102421
CUST_13915_PI425249770	JI457595	PREDICTED: hypothetical protein [Vitis vinifera]	1e-18	gi|225452853|ref|XP_002283723.1|	9.23504	7.03799	7.59557	7.02449	5.97989	7.5073	0.0123404
CUST_13916_PI425249770	JI457596	PREDICTED: hypothetical protein isoform 1 [Vitis vinifera]	3e-51	gi|225425228|ref|XP_002267942.1|	15.0147	15.2476	15.2125	15.1981	15.2539	14.9024	0.0130832
CUST_13874_PI425249770	JI457554	predicted protein [Populus trichocarpa]	6e-21	gi|224065417|ref|XP_002301807.1|	8.03158	7.19958	7.84814	7.87403	3.78775	6.24053	0.000388
CUST_13876_PI425249770	JI457556	"protein binding protein, putative [Ricinus communis]"	0.46	gi|255584469|ref|XP_002532964.1|	11.2256	11.9604	12.0685	12.5692	12.0342	11.9646	0.0256597
CUST_13877_PI425249770	JI457557	bifunctional aspartate kinase/homoserine dehydrogenase [Chlamydomonas reinhardtii]	0.13	gi|159474278|ref|XP_001695256.1|	6.68266	6.76454	7.11709	6.88174	7.31149	6.70781	0.0125876
CUST_13884_PI425249770	JI457564	PREDICTED: similar to Na+/H+ antiporter [Vitis vinifera]	e-134	gi|225436247|ref|XP_002271865.1|	6.34358	7.14114	7.45946	7.0603	7.60991	7.32958	0.000361
CUST_13887_PI425249770	JI457567	predicted protein [Physcomitrella patens subsp. patens]	e-103	gi|168000581|ref|XP_001752994.1|	6.55021	6.84323	6.48956	7.11801	6.93603	6.94099	0.0108836
CUST_13892_PI425249770	JI457572	"protein binding protein, putative [Ricinus communis]"	0.29	gi|255556233|ref|XP_002519151.1|	5.41534	5.72066	5.30679	4.86579	5.69976	3.90403	0.032159
CUST_13944_PI425249770	JI457624	predicted protein [Populus trichocarpa]	0	gi|224126493|ref|XP_002329568.1|	15.3149	15.5884	15.5735	15.5678	15.4566	15.1467	0.00220756
CUST_13946_PI425249770	JI457626	PREDICTED: hypothetical protein [Vitis vinifera]	3e-89	gi|225443754|ref|XP_002265689.1|	13.1906	12.647	12.1008	10.8999	10.0329	11.5448	0.000624
CUST_1541_PI425249770	JI445221	"protein transporter, putative [Ricinus communis]"	1e-52	gi|255560001|ref|XP_002521019.1|	16.424	16.0122	15.7779	15.9234	15.67	16.1149	0.0274611
CUST_13948_PI425249770	JI457628	PREDICTED: hypothetical protein isoform 1 [Vitis vinifera]	e-119	gi|225426455|ref|XP_002276077.1|	10.9136	10.3214	11.2338	10.4431	11.1027	11.6573	0.0200658
CUST_13950_PI425249770	JI457630	PREDICTED: hypothetical protein [Vitis vinifera]	0	gi|225449102|ref|XP_002274774.1|	8.34062	8.60922	8.44697	7.86412	7.14861	7.32115	0.0057036
CUST_4249_PI425249770	JI447929	PREDICTED: hypothetical protein isoform 1 [Vitis vinifera]	e-138	gi|225458237|ref|XP_002282021.1|	13.5269	13.8043	13.9024	13.7604	14.1354	13.7731	0.0128788
CUST_13956_PI425249770	JI457636	PREDICTED: hypothetical protein [Vitis vinifera]	4e-16	gi|225453494|ref|XP_002275162.1|	13.9974	13.9823	13.8722	13.7363	14.1165	13.9063	0.00807955
CUST_13961_PI425249770	JI457641	unknown protein [Arabidopsis thaliana]	8e-12	gi|240254436|ref|NP_671774.4|	14.4693	14.3569	14.3816	14.2666	14.1576	14.2844	0.0409208
CUST_13962_PI425249770	JI457642	PREDICTED: hypothetical protein [Vitis vinifera]	5e-97	gi|225439199|ref|XP_002275569.1|	14.215	14.274	14.2903	14.4617	14.2484	14.4224	0.0192922
CUST_13920_PI425249770	JI457600	PREDICTED: hypothetical protein [Vitis vinifera]	1e-85	gi|225447592|ref|XP_002272218.1|	4.86046	5.62192	5.35982	5.56007	6.25352	5.29513	0.0289279
CUST_13926_PI425249770	JI457606	PREDICTED: hypothetical protein [Vitis vinifera]	3e-76	gi|225442036|ref|XP_002269327.1|	7.80161	7.89611	7.68897	7.98046	7.87701	7.48707	0.0002
CUST_13927_PI425249770	JI457607	predicted protein [Populus trichocarpa]	5e-63	gi|224140797|ref|XP_002323765.1|	7.6936	7.80216	6.95609	8.17079	8.44132	8.65631	0.0355723
CUST_13935_PI425249770	JI457615	PREDICTED: hypothetical protein [Vitis vinifera]	3e-47	gi|225457345|ref|XP_002284667.1|	14.5139	14.495	14.3969	14.0567	14.284	14.007	0.000932
CUST_13936_PI425249770	JI457616	PREDICTED: hypothetical protein [Vitis vinifera]	8e-52	gi|225454052|ref|XP_002264377.1|	12.6624	12.9648	13.0773	12.8749	13.138	13.0155	0.0285147
CUST_13802_PI425249770	JI457482	protein phosphatase 2A catalytic subunit [Chlamydomonas reinhardtii]	1.9	gi|159478648|ref|XP_001697414.1|	13.6931	14.1552	13.9565	14.153	14.0214	13.8558	0.0239285
CUST_13804_PI425249770	JI457484	PREDICTED: hypothetical protein [Vitis vinifera]	1e-15	gi|225445840|ref|XP_002277887.1|	14.4174	14.7068	14.5081	14.5412	14.5311	14.3993	0.0292778
CUST_13806_PI425249770	JI457486	PREDICTED: hypothetical protein [Vitis vinifera]	4e-05	gi|225463679|ref|XP_002276066.1|	6.26784	8.04687	8.17275	6.20852	6.25024	6.39393	0.0314995
CUST_13808_PI425249770	JI457488	PREDICTED: hypothetical protein [Vitis vinifera]	e-130	gi|225443594|ref|XP_002278698.1|	6.8008	6.99192	6.34745	6.79196	7.30683	6.83905	0.000188
CUST_13816_PI425249770	JI457496	PREDICTED: hypothetical protein [Vitis vinifera]	e-101	gi|225430302|ref|XP_002285168.1|	15.4771	15.1038	14.9152	14.7285	14.8448	15.2227	0.00162323
CUST_13817_PI425249770	JI457497	PREDICTED: hypothetical protein [Vitis vinifera]	e-171	gi|225428269|ref|XP_002282473.1|	13.7148	14.1704	13.9921	13.7619	14.1525	14.0909	0.00183508
CUST_13819_PI425249770	JI457499	PREDICTED: hypothetical protein [Vitis vinifera]	3e-40	gi|225446551|ref|XP_002276195.1|	13.8747	13.5968	13.3001	13.359	13.2894	13.157	0.000657
CUST_13820_PI425249770	JI457500	PREDICTED: hypothetical protein [Vitis vinifera]	2e-73	gi|225431223|ref|XP_002273008.1|	15.4763	14.945	14.819	14.8093	14.6882	14.9807	0.0399486
CUST_4263_PI425249770	JI447943	cytochrome P450 [Populus trichocarpa]	e-160	gi|224139374|ref|XP_002323081.1|	13.2529	13.7572	13.8342	14.6252	14.3251	14.2078	0.014602
CUST_13824_PI425249770	JI457504	PREDICTED: hypothetical protein [Vitis vinifera]	1e-44	gi|225435608|ref|XP_002285629.1|	15.5577	15.8222	16.0174	15.6661	15.8445	15.4811	0.004293
CUST_2347_PI425249770	JI446027	PREDICTED: hypothetical protein [Vitis vinifera]	5e-38	gi|225454728|ref|XP_002272675.1|	6.17057	5.64999	6.06101	5.85264	5.05323	5.40165	0.00825029
CUST_13780_PI425249770	JI457460	PREDICTED: hypothetical protein [Vitis vinifera]	4e-52	gi|225466033|ref|XP_002267656.1|	6.91951	5.555	6.16863	6.61092	3.99294	4.50157	0.00715874
CUST_3960_PI425249770	JI447640	PREDICTED: hypothetical protein [Vitis vinifera]	2e-65	gi|225447510|ref|XP_002265690.1|	7.2369	6.75249	7.13808	6.77282	5.24442	5.60309	0.000242
CUST_13791_PI425249770	JI457471	"WD-repeat protein, putative [Ricinus communis]"	6e-05	gi|255556832|ref|XP_002519449.1|	12.8876	12.9374	12.7785	12.6019	12.4911	12.7376	0.046773
CUST_13793_PI425249770	JI457473	PREDICTED: hypothetical protein [Vitis vinifera]	3e-84	gi|225455858|ref|XP_002274270.1|	12.3295	12.12	11.8554	11.8947	12.2733	12.1275	0.0016377
CUST_13794_PI425249770	JI457474	PREDICTED: hypothetical protein [Vitis vinifera]	1e-24	gi|225444319|ref|XP_002264137.1|	12.2757	12.2492	12.0397	12.0146	12.1288	12.3477	0.0195795
CUST_13797_PI425249770	JI457477	PREDICTED: hypothetical protein [Vitis vinifera]	e-103	gi|225429494|ref|XP_002278305.1|	12.3229	12.4615	12.9741	12.6951	13.1345	12.7993	0.0438599
CUST_13801_PI425249770	JI457481	PREDICTED: hypothetical protein [Vitis vinifera]	8e-76	gi|225465714|ref|XP_002274045.1|	11.8032	11.4328	11.3716	11.2883	11.2546	11.3899	0.0112545
CUST_13849_PI425249770	JI457529	conserved hypothetical protein [Ricinus communis]	9e-14	gi|255545258|ref|XP_002513690.1|	9.19548	9.49663	9.43012	9.6829	9.6796	9.75481	0.00603741
CUST_13852_PI425249770	JI457532	PREDICTED: hypothetical protein [Vitis vinifera]	2e-71	gi|225464027|ref|XP_002265527.1|	12.2052	12.3397	11.92	12.5208	12.2357	12.8194	1.17e-05
CUST_13855_PI425249770	JI457535	"PREDICTED: similar to enolase, putative [Vitis vinifera]"	e-173	gi|225455784|ref|XP_002274334.1|	13.5797	13.9669	14.2669	14.1739	14.0474	13.9897	0.0417763
CUST_13856_PI425249770	JI457536	PREDICTED: hypothetical protein [Vitis vinifera]	4.4	gi|225455584|ref|XP_002269311.1|	13.6392	12.7483	12.6318	12.6319	12.8905	13.357	0.0157392
CUST_2926_PI425249770	JI446606	GRAS family transcription factor [Populus trichocarpa]	1e-43	gi|224126261|ref|XP_002319796.1|	11.8723	10.7035	10.5454	10.7446	9.85876	10.9762	0.0358068
CUST_13862_PI425249770	JI457542	"Spotted leaf protein, putative [Ricinus communis]"	1e-77	gi|255587028|ref|XP_002534105.1|	3.95399	4.23285	3.96949	4.31652	5.31733	4.72083	0.0454162
CUST_13863_PI425249770	JI457543	PREDICTED: hypothetical protein [Vitis vinifera]	2e-07	gi|225427383|ref|XP_002283072.1|	7.85452	7.78292	7.38552	6.93872	6.66618	6.79461	0.00178299
CUST_13865_PI425249770	JI457545	PREDICTED: hypothetical protein [Vitis vinifera]	8e-53	gi|225440057|ref|XP_002282270.1|	14.5851	14.665	14.7812	14.895	14.7038	14.6686	0.0269757
CUST_13867_PI425249770	JI457547	PREDICTED: hypothetical protein [Vitis vinifera]	3e-66	gi|225431840|ref|XP_002273982.1|	11.5821	12.6845	12.6698	13.3524	12.5185	13.7334	0.0213549
CUST_13869_PI425249770	JI457549	DNA binding / transcription factor [Arabidopsis thaliana]	1.2	gi|240254350|ref|NP_177276.4|	8.53294	9.24585	9.57061	9.3296	9.61214	9.11011	0.0166467
CUST_13870_PI425249770	JI457550	PREDICTED: hypothetical protein [Vitis vinifera]	0.26	gi|225457687|ref|XP_002273658.1|	13.5674	13.4679	13.3202	13.4048	13.5503	12.9844	0.0093952
CUST_13829_PI425249770	JI457509	PREDICTED: hypothetical protein [Vitis vinifera]	1e-06	gi|225465475|ref|XP_002268550.1|	9.02533	8.55112	7.78349	8.2828	8.65135	8.00343	0.0217426
CUST_13834_PI425249770	JI457514	PREDICTED: hypothetical protein [Vitis vinifera]	0.0009	gi|225446833|ref|XP_002283589.1|	13.9266	14.0521	13.7845	13.7133	13.7607	13.2957	0.00768396
CUST_13836_PI425249770	JI457516	PREDICTED: hypothetical protein [Vitis vinifera]	0	gi|225451403|ref|XP_002266770.1|	7.93116	7.36364	7.79525	7.86393	6.97198	7.15018	0.0225723
CUST_2999_PI425249770	JI446679	predicted protein [Populus trichocarpa]	1.5	gi|224091833|ref|XP_002309364.1|	5.47858	6.26007	5.89047	6.54855	6.51393	6.71546	0.0136962
CUST_13840_PI425249770	JI457520	PREDICTED: hypothetical protein [Vitis vinifera]	2e-69	gi|225441817|ref|XP_002278051.1|	9.86844	10.6948	11.0117	10.7863	11.0281	10.6592	0.0249431
CUST_13843_PI425249770	JI457523	"RNA binding protein, putative [Ricinus communis]"	0.95	gi|255573457|ref|XP_002527654.1|	13.5889	12.2562	11.7557	11.814	12.6343	13.3193	0.0492717
CUST_13846_PI425249770	JI457526	predicted protein [Populus trichocarpa]	7e-69	gi|224087304|ref|XP_002308115.1|	8.62242	8.95646	8.74959	8.91579	9.26843	9.05518	0.0370085
CUST_14084_PI425249770	JI457764	"ATP-dependent RNA helicase, putative [Ricinus communis]"	8e-80	gi|255539416|ref|XP_002510773.1|	5.54152	5.86298	6.2085	6.25709	6.36187	6.30611	0.0497504
CUST_14089_PI425249770	JI457769	PREDICTED: hypothetical protein [Vitis vinifera]	2e-19	gi|225456936|ref|XP_002278237.1|	7.30125	7.88769	7.65277	8.3484	8.33892	8.65483	0.000325
CUST_14093_PI425249770	JI457773	hypothetical protein SORBIDRAFT_05g026170 [Sorghum bicolor]	1e-05	gi|242071909|ref|XP_002451231.1|	15.2593	15.1633	15.087	15.4594	15.1286	15.0654	0.00354327
CUST_14095_PI425249770	JI457775	hypothetical protein SORBIDRAFT_04g033980 [Sorghum bicolor]	4e-80	gi|242063162|ref|XP_002452870.1|	4.81637	5.19775	5.66587	5.3605	5.74048	5.44135	0.0251321
CUST_14099_PI425249770	JI457779	PREDICTED: hypothetical protein [Vitis vinifera]	2e-22	gi|225461683|ref|XP_002283172.1|	8.39009	8.59194	8.30138	8.84768	8.92557	8.83925	0.0282667
CUST_2969_PI425249770	JI446649	predicted protein [Populus trichocarpa]	0.0001	gi|224059382|ref|XP_002299837.1|	8.63497	8.94622	8.74906	9.49027	9.26497	9.18721	0.023367
CUST_14104_PI425249770	JI457784	predicted protein [Populus trichocarpa]	2e-58	gi|224075732|ref|XP_002304741.1|	7.51559	7.13388	6.66972	7.0914	7.98113	7.8593	0.00414373
CUST_14105_PI425249770	JI457785	PREDICTED: hypothetical protein [Vitis vinifera]	2e-40	gi|225470757|ref|XP_002267664.1|	14.3292	14.4776	14.3733	14.657	14.3231	14.236	0.0382048
CUST_14106_PI425249770	JI457786	PREDICTED: hypothetical protein [Vitis vinifera]	7e-68	gi|225440554|ref|XP_002276280.1|	14.4587	14.7062	14.623	14.3684	14.7998	14.2747	0.0224856
CUST_14061_PI425249770	JI457741	PREDICTED: hypothetical protein [Vitis vinifera]	4e-38	gi|225439713|ref|XP_002268056.1|	7.32927	7.34903	6.80603	6.81054	6.90702	6.71658	0.0344512
CUST_14063_PI425249770	JI457743	"ATP binding protein, putative [Ricinus communis]"	e-101	gi|255552033|ref|XP_002517061.1|	5.22119	5.31466	5.88093	5.53571	5.59103	5.90231	0.0264358
CUST_14065_PI425249770	JI457745	PREDICTED: hypothetical protein [Vitis vinifera]	3e-47	gi|225424707|ref|XP_002264873.1|	13.4661	13.1454	13.0183	13.2091	13.3105	13.7538	0.0254242
CUST_14066_PI425249770	JI457746	"chaperonin containing t-complex protein 1, alpha subunit, tcpa, putative [Ricinus communis]"	2e-73	gi|255567297|ref|XP_002524629.1|	8.94465	8.89512	8.95138	8.95492	9.44389	9.34461	0.0052824
CUST_14074_PI425249770	JI457754	"calmodulin-binding transcription activator (camta), plants, putative [Ricinus communis]"	2e-61	gi|255556328|ref|XP_002519198.1|	5.29566	5.89251	5.91521	6.14533	6.51308	6.10476	0.000664
CUST_14075_PI425249770	JI457755	predicted protein [Populus trichocarpa]	8e-21	gi|224104283|ref|XP_002313383.1|	14.5539	14.5443	15.4972	14.7348	14.4628	14.6414	0.018362
CUST_14076_PI425249770	JI457756	PREDICTED: hypothetical protein [Vitis vinifera]	3e-16	gi|225432780|ref|XP_002279308.1|	12.9817	12.2848	12.6949	12.5107	12.602	12.1505	0.044506
CUST_14134_PI425249770	JI457814	PREDICTED: hypothetical protein [Vitis vinifera]	e-102	gi|225445968|ref|XP_002265761.1|	12.3669	12.6005	12.7362	12.8514	12.9049	12.9107	0.00185839
CUST_14135_PI425249770	JI457815	PREDICTED: hypothetical protein [Vitis vinifera]	0	gi|225434439|ref|XP_002272867.1|	13.68	12.8499	12.7496	12.7241	12.6751	12.9866	0.00639497
CUST_14138_PI425249770	JI457818	"Ufm1-conjugating enzyme, putative [Ricinus communis]"	1e-97	gi|255537868|ref|XP_002509999.1|	15.7636	16.1223	16.2815	16.5167	16.8005	16.5729	0.000141
CUST_14144_PI425249770	JI457824	PREDICTED: hypothetical protein [Vitis vinifera]	1e-53	gi|225463119|ref|XP_002265135.1|	13.0878	12.8142	12.9205	12.8068	12.8699	12.9637	0.0479926
CUST_14145_PI425249770	JI457825	PREDICTED: hypothetical protein [Vitis vinifera]	6e-76	gi|225457620|ref|XP_002274272.1|	14.0256	13.7297	13.7794	13.5274	13.6325	14.0236	0.00465305
CUST_14148_PI425249770	JI457828	PREDICTED: hypothetical protein [Vitis vinifera]	6e-08	gi|225452952|ref|XP_002284262.1|	9.70343	9.35366	8.73753	8.66903	8.15827	8.39225	8.99e-05
CUST_14149_PI425249770	JI457829	PREDICTED: hypothetical protein [Vitis vinifera]	3e-35	gi|225429556|ref|XP_002279783.1|	7.41245	6.70359	6.394	6.53264	5.96145	6.73426	0.0267781
CUST_14153_PI425249770	JI457833	serine hydroxymethyltransferase 5 [Populus trichocarpa]	5.9	gi|224084784|ref|XP_002307405.1|	8.26774	8.48777	8.22468	8.61579	9.06603	8.94167	0.0197601
CUST_14154_PI425249770	JI457834	PREDICTED: hypothetical protein [Vitis vinifera]	8e-45	gi|225431155|ref|XP_002268619.1|	14.7111	14.5262	14.3088	14.4359	14.0995	14.3346	0.0436599
CUST_14115_PI425249770	JI457795	predicted protein [Populus trichocarpa]	5e-46	gi|224139384|ref|XP_002323086.1|	15.5705	15.0114	14.871	14.7053	14.4319	14.7075	0.00223353
CUST_14119_PI425249770	JI457799	"Oxalate oxidase 2 precursor, putative [Ricinus communis]"	8e-90	gi|255575667|ref|XP_002528733.1|	11.7589	11.7737	12.0583	11.6852	11.7603	11.2389	0.0196474
CUST_9_PI425249770	JI458973	PREDICTED: hypothetical protein [Vitis vinifera]	4e-94	gi|225439902|ref|XP_002279598.1|	10.7799	11.2871	11.4729	11.4864	11.0439	11.1829	0.000535
CUST_2655_PI425249770	JI446335	PREDICTED: hypothetical protein isoform 1 [Vitis vinifera]	4e-81	gi|225434974|ref|XP_002283965.1|	13.2897	13.509	13.6207	14.0059	13.2749	13.5697	0.0458942
CUST_14130_PI425249770	JI457810	PREDICTED: hypothetical protein [Vitis vinifera]	4e-47	gi|225453975|ref|XP_002280334.1|	12.0464	12.7241	12.7467	12.9185	12.9318	12.48	0.0103818
CUST_13993_PI425249770	JI457673	PREDICTED: hypothetical protein [Vitis vinifera]	e-109	gi|225454420|ref|XP_002279915.1|	7.78992	7.45169	7.33799	7.11652	6.31283	7.64539	0.0216646
CUST_13996_PI425249770	JI457676	PREDICTED: hypothetical protein [Vitis vinifera]	2e-71	gi|225437356|ref|XP_002267643.1|	6.02882	5.39142	5.67725	6.37355	5.45596	7.33344	0.00046
CUST_14003_PI425249770	JI457683	PREDICTED: hypothetical protein [Vitis vinifera]	2e-47	gi|225438801|ref|XP_002283225.1|	7.34549	6.83272	7.14776	6.50366	6.17789	6.29697	0.00163904
CUST_2932_PI425249770	JI446612	PREDICTED: hypothetical protein [Vitis vinifera]	5e-51	gi|225426326|ref|XP_002269278.1|	6.80346	7.22471	6.9843	7.27658	7.59625	7.90672	9.84e-05
CUST_14013_PI425249770	JI457693	PREDICTED: hypothetical protein [Vitis vinifera]	9e-35	gi|225436585|ref|XP_002278992.1|	6.24632	6.28207	5.67898	7.03289	7.00446	7.19721	0.0180042
CUST_13975_PI425249770	JI457655	PREDICTED: similar to SCARECROW [Vitis vinifera]	1e-97	gi|225439035|ref|XP_002264349.1|	11.673	11.4428	11.5284	11.5897	11.6023	11.2553	0.00805071
CUST_1412_PI425249770	JI445092	ribosomal protein L2 [Cucumis sativus]	1e-42	gi|68164867|ref|YP_247663.1|	14.9244	15.2334	15.1938	15.239	15.1457	15.1176	0.00490642
CUST_13977_PI425249770	JI457657	PREDICTED: hypothetical protein [Vitis vinifera]	2e-06	gi|225465119|ref|XP_002270692.1|	13.919	14.3116	14.2291	14.279	14.103	14.1758	0.00199653
CUST_13978_PI425249770	JI457658	"electron transporter, putative [Ricinus communis]"	2e-48	gi|255552906|ref|XP_002517496.1|	14.0463	13.1386	12.4779	12.6378	11.9644	12.982	0.00950962
CUST_13985_PI425249770	JI457665	"Beta-1,3-galactosyltransferase sqv-2, putative [Ricinus communis]"	7e-58	gi|255566417|ref|XP_002524194.1|	13.8826	13.5783	13.5319	13.6248	13.374	13.8741	0.00345405
CUST_13986_PI425249770	JI457666	"Ethylene-responsive transcription factor, putative [Ricinus communis]"	6e-17	gi|255580742|ref|XP_002531192.1|	15.539	15.2406	15.0735	15.1303	14.6993	14.9239	0.0324945
CUST_4238_PI425249770	JI447918	PREDICTED: hypothetical protein [Vitis vinifera]	0	gi|225455340|ref|XP_002272224.1|	14.9033	15.3298	15.2442	15.5268	15.5324	15.3951	0.00546147
CUST_2958_PI425249770	JI446638	PREDICTED: hypothetical protein [Vitis vinifera]	e-105	gi|225463173|ref|XP_002269418.1|	13.8118	13.386	13.6302	13.1685	13.4784	13.4821	0.0229798
CUST_1526_PI425249770	JI445206	PREDICTED: hypothetical protein isoform 1 [Vitis vinifera]	4e-77	gi|225432592|ref|XP_002281388.1|	12.304	12.0827	11.7287	11.7012	11.9015	12.201	0.0111342
CUST_3693_PI425249770	JI447373	PREDICTED: hypothetical protein [Vitis vinifera]	4e-47	gi|225445778|ref|XP_002274987.1|	6.24201	6.32656	6.17146	6.41283	7.04551	7.19203	0.00191762
CUST_14039_PI425249770	JI457719	"riboflavin kinase/fmn adenylyltransferase, putative [Ricinus communis]"	2e-24	gi|255567401|ref|XP_002524680.1|	11.3828	11.705	11.7756	11.8787	11.8755	11.2	0.00376791
CUST_14040_PI425249770	JI457720	PREDICTED: hypothetical protein [Vitis vinifera]	e-125	gi|225454436|ref|XP_002280302.1|	5.45909	5.609	5.93888	5.95486	6.64955	6.40314	0.00230331
CUST_14042_PI425249770	JI457722	PREDICTED: hypothetical protein [Vitis vinifera]	4e-41	gi|225433195|ref|XP_002281751.1|	9.25085	10.1406	9.91042	9.58581	10.2968	9.15845	0.0177515
CUST_14043_PI425249770	JI457723	PREDICTED: hypothetical protein [Vitis vinifera]	e-130	gi|225427175|ref|XP_002277716.1|	7.74694	7.34615	7.33838	6.98853	6.716	6.99745	0.0276542
CUST_14044_PI425249770	JI457724	PREDICTED: hypothetical protein [Vitis vinifera]	5e-38	gi|225443928|ref|XP_002271644.1|	5.30307	5.56909	5.48505	5.76618	5.7877	5.93253	0.0415162
CUST_1824_PI425249770	JI445504			nohit	11.9741	11.8267	11.8202	11.8336	11.4321	11.8974	6.47e-05
CUST_14047_PI425249770	JI457727	PREDICTED: hypothetical protein isoform 2 [Vitis vinifera]	3e-38	gi|225425288|ref|XP_002272062.1|	12.5299	12.6182	12.8365	12.7672	12.7932	13.3226	0.00841776
CUST_14048_PI425249770	JI457728	PREDICTED: hypothetical protein [Vitis vinifera]	3e-26	gi|225465447|ref|XP_002266086.1|	13.3812	13.8253	13.771	14.1832	14.058	14.1883	0.004273
CUST_2951_PI425249770	JI446631	hypothetical protein POPTRDRAFT_820938 [Populus trichocarpa]	e-177	gi|224100365|ref|XP_002311848.1|	16.3331	16.4083	16.5593	16.0588	16.085	15.6466	0.00116553
CUST_14056_PI425249770	JI457736	PREDICTED: hypothetical protein isoform 2 [Vitis vinifera]	5e-78	gi|225445726|ref|XP_002270946.1|	13.8283	13.1899	13.8121	13.6132	13.4989	13.8758	0.00209447
CUST_14060_PI425249770	JI457740	predicted protein [Populus trichocarpa]	2e-56	gi|224099755|ref|XP_002311605.1|	8.97413	9.65689	9.647	9.81309	9.91285	9.28741	0.0477506
CUST_14018_PI425249770	JI457698	PREDICTED: hypothetical protein [Vitis vinifera]	8e-61	gi|225468570|ref|XP_002262972.1|	14.3101	13.3426	13.1759	12.9167	12.899	13.4416	0.000691
CUST_14020_PI425249770	JI457700	PREDICTED: hypothetical protein [Vitis vinifera]	4e-93	gi|225444834|ref|XP_002280767.1|	7.95887	7.08664	7.26417	7.63635	5.65738	6.09089	0.0223694
CUST_14022_PI425249770	JI457702	"serine-threonine protein kinase, plant-type, putative [Ricinus communis]"	2e-71	gi|255550970|ref|XP_002516533.1|	8.19109	6.66923	7.33709	7.48158	7.47734	7.95813	0.0413905
CUST_14025_PI425249770	JI457705	hypothetical protein LOC100191998 [Zea mays]	3e-46	gi|212275826|ref|NP_001130894.1|	14.1044	14.4286	14.2358	13.9974	14.2548	13.8478	0.0315336
CUST_14026_PI425249770	JI457706	PREDICTED: hypothetical protein [Vitis vinifera]	7e-59	gi|225431717|ref|XP_002268003.1|	15.46	15.7896	16.1208	16.2075	15.9825	15.9213	0.000871
CUST_14033_PI425249770	JI457713	PREDICTED: hypothetical protein [Vitis vinifera]	4e-83	gi|225429680|ref|XP_002281459.1|	14.0174	14.0788	14.0537	14.0173	14.2525	13.7084	0.0178115
CUST_15028_PI425249770	JI458708	PREDICTED: hypothetical protein [Vitis vinifera]	1e-10	gi|225446569|ref|XP_002279986.1|	5.51077	6.1147	5.71159	6.2362	6.34476	6.26986	0.0264166
CUST_15031_PI425249770	JI458711	PREDICTED: hypothetical protein [Vitis vinifera]	8e-53	gi|225434504|ref|XP_002275653.1|	10.9539	11.3092	11.5406	11.581	11.8098	11.3608	0.0173599
CUST_3105_PI425249770	JI446785	PREDICTED: hypothetical protein [Vitis vinifera]	4e-33	gi|225452905|ref|XP_002284020.1|	12.7187	12.6952	13.1106	12.9687	12.9315	13.0475	0.012788
CUST_15039_PI425249770	JI458719	PREDICTED: hypothetical protein isoform 1 [Vitis vinifera]	1e-20	gi|225452536|ref|XP_002279925.1|	8.384	7.15064	7.34356	7.49768	4.80271	6.35888	0.0230432
CUST_15046_PI425249770	JI458726	"protein phosphatase 2c, putative [Ricinus communis]"	e-143	gi|255558462|ref|XP_002520256.1|	6.64093	6.7566	6.29098	6.47455	6.47502	6.10688	0.0192384
CUST_15048_PI425249770	JI458728	PREDICTED: hypothetical protein [Vitis vinifera]	3e-48	gi|225440749|ref|XP_002281138.1|	6.77588	7.01352	6.86151	7.06953	7.37567	7.00855	0.025853
CUST_15008_PI425249770	JI458688	PREDICTED: hypothetical protein [Vitis vinifera]	9e-70	gi|225447834|ref|XP_002270590.1|	5.66563	5.59476	7.19796	5.20533	5.8535	6.0143	0.0474564
CUST_15016_PI425249770	JI458696	PREDICTED: hypothetical protein [Vitis vinifera]	2e-63	gi|225453207|ref|XP_002275733.1|	13.8954	13.8293	13.9596	14.2677	14.3069	14.0888	0.0370184
CUST_15072_PI425249770	JI458752	unknown protein [Arabidopsis thaliana]	5e-37	gi|15230646|ref|NP_187266.1|	13.3763	13.1602	13.4404	13.2303	13.0446	13.0266	0.0216749
CUST_15074_PI425249770	JI458754	PREDICTED: similar to ZFWD1 (zinc finger WD40 repeat protein 1); nucleic acid binding / zinc ion binding [Vitis vinifera]	1e-72	gi|225455491|ref|XP_002280396.1|	7.34641	6.88093	6.84037	6.71972	6.72696	7.24328	0.0420739
CUST_15078_PI425249770	JI458758	PREDICTED: hypothetical protein [Vitis vinifera]	2e-61	gi|225460658|ref|XP_002265483.1|	7.63003	7.19884	7.45516	7.85567	7.14949	7.21817	0.0197946
CUST_15081_PI425249770	JI458761	PREDICTED: hypothetical protein [Vitis vinifera]	2e-18	gi|225433251|ref|XP_002282069.1|	8.7287	9.49516	9.20257	9.34037	9.82623	9.59371	0.023552
CUST_15082_PI425249770	JI458762	PREDICTED: hypothetical protein [Vitis vinifera]	1e-83	gi|225434181|ref|XP_002279175.1|	5.87171	5.14594	5.35081	4.94266	5.21946	5.32171	0.019609
CUST_15085_PI425249770	JI458765	hypothetical protein POPTRDRAFT_177484 [Populus trichocarpa]	9e-40	gi|224061609|ref|XP_002300565.1|	13.1353	13.861	13.7552	13.4692	13.815	13.1924	0.00153583
CUST_15088_PI425249770	JI458768	PREDICTED: hypothetical protein [Vitis vinifera]	1e-73	gi|225456169|ref|XP_002282569.1|	7.46395	7.89332	8.35791	8.74093	8.24465	8.49725	0.00427414
CUST_15091_PI425249770	JI458771	PREDICTED: hypothetical protein [Vitis vinifera]	1e-60	gi|225436896|ref|XP_002274008.1|	14.7167	14.9189	15.1039	15.1779	15.0474	14.9264	0.0438111
CUST_15092_PI425249770	JI458772	predicted protein [Populus trichocarpa]	6e-09	gi|224087245|ref|XP_002308106.1|	8.56308	7.06914	7.76019	8.16736	5.04147	6.04909	0.00249718
CUST_15095_PI425249770	JI458775	"ubiquitin-protein ligase, putative [Ricinus communis]"	4e-50	gi|255556492|ref|XP_002519280.1|	6.0708	5.53533	6.37873	6.24916	6.52908	6.24701	0.0159279
CUST_15052_PI425249770	JI458732	PREDICTED: similar to oligopeptide transporter OPT family protein [Vitis vinifera]	0	gi|225467434|ref|XP_002273768.1|	14.0535	14.4157	14.7955	14.8848	15.1765	15.0007	0.0407483
CUST_15055_PI425249770	JI458735	PREDICTED: hypothetical protein [Vitis vinifera]	2e-19	gi|225439462|ref|XP_002268305.1|	15.1654	15.4235	15.3612	15.2518	15.5648	14.9708	0.0314661
CUST_15056_PI425249770	JI458736	predicted protein [Populus trichocarpa]	5e-32	gi|224121298|ref|XP_002318548.1|	8.60783	9.52287	9.80876	9.91811	9.95429	9.89443	0.00419779
CUST_15058_PI425249770	JI458738	"heat shock protein binding protein, putative [Ricinus communis]"	4e-26	gi|255578737|ref|XP_002530227.1|	9.32704	9.61101	9.74397	9.40665	9.77876	9.58679	0.0392549
CUST_15059_PI425249770	JI458739	PREDICTED: hypothetical protein [Vitis vinifera]	0.006	gi|225431871|ref|XP_002275593.1|	14.4352	14.49	14.2085	14.1225	14.2335	14.144	0.0062098
CUST_15060_PI425249770	JI458740	predicted protein [Populus trichocarpa]	5e-87	gi|224087014|ref|XP_002308028.1|	14.249	14.6724	15.1509	15.164	15.1051	15.1381	0.015468
CUST_15065_PI425249770	JI458745	"protein phosphatase 2a, regulatory subunit, putative [Ricinus communis]"	6e-21	gi|255568687|ref|XP_002525315.1|	13.4987	13.4234	13.2078	13.3437	13.1554	13.0906	0.00227501
CUST_15069_PI425249770	JI458749	"DNA binding protein, putative [Ricinus communis]"	5e-65	gi|255564144|ref|XP_002523069.1|	13.9573	14.2193	14.18	14.2401	14.3351	14.1365	0.035796
CUST_14932_PI425249770	JI458612	PREDICTED: hypothetical protein [Vitis vinifera]	e-138	gi|225439033|ref|XP_002263744.1|	6.77616	7.1831	7.88387	6.56169	6.06142	6.37911	0.00577744
CUST_14933_PI425249770	JI458613	conserved hypothetical protein [Ricinus communis]	5e-55	gi|255585277|ref|XP_002533338.1|	14.9842	15.2268	15.2336	15.3543	15.3459	15.7634	0.00861398
CUST_14934_PI425249770	JI458614	PREDICTED: hypothetical protein [Vitis vinifera]	4e-87	gi|225446867|ref|XP_002283850.1|	16.5796	16.4601	16.3237	15.9611	15.8879	15.9273	0.00272535
CUST_14935_PI425249770	JI458615	unknown protein [Arabidopsis thaliana]	4.3	gi|18424935|ref|NP_569010.1|	14.2106	13.5448	13.4046	13.4685	13.4511	13.6949	6.46e-05
CUST_14936_PI425249770	JI458616	PREDICTED: hypothetical protein [Vitis vinifera]	2e-94	gi|225447338|ref|XP_002274324.1|	5.5136	5.98532	5.50552	6.2104	6.62125	6.73785	0.000415
CUST_14938_PI425249770	JI458618	predicted protein [Populus trichocarpa]	1e-07	gi|224107048|ref|XP_002333575.1|	8.67514	7.87343	8.32378	7.83557	7.2812	7.49028	0.00115362
CUST_14944_PI425249770	JI458624	"S-adenosylmethionine-dependent methyltransferase, putative [Ricinus communis]"	1e-31	gi|255585558|ref|XP_002533469.1|	15.1399	15.3149	15.3019	15.3987	15.3788	14.8572	0.00958394
CUST_14946_PI425249770	JI458626	Os01g0893400 [Oryza sativa (japonica cultivar-group)]	1e-45	gi|115441569|ref|NP_001045064.1|	15.0631	15.0718	15.5033	15.3631	14.6466	15.102	0.0316652
CUST_14949_PI425249770	JI458629	mtn21-like protein [Populus trichocarpa]	1e-18	gi|224129992|ref|XP_002328854.1|	10.199	10.4022	10.4122	10.446	10.7383	10.3563	0.0206131
CUST_14950_PI425249770	JI458630	"zinc finger protein, putative [Ricinus communis]"	0.016	gi|255542486|ref|XP_002512306.1|	11.8627	11.3765	11.4826	11.3231	11.5123	11.8351	0.0135291
CUST_14953_PI425249770	JI458633	PREDICTED: hypothetical protein [Vitis vinifera]	3e-81	gi|225449066|ref|XP_002275108.1|	10.792	10.3074	10.3535	10.3198	9.88553	9.78173	0.0184951
CUST_14912_PI425249770	JI458592	PREDICTED: hypothetical protein [Vitis vinifera]	e-110	gi|225435437|ref|XP_002285426.1|	15.919	16.0298	16.1005	16.0689	15.8169	15.9239	0.00909615
CUST_14914_PI425249770	JI458594	PREDICTED: hypothetical protein [Vitis vinifera]	0.088	gi|225452793|ref|XP_002278040.1|	10.4236	10.7927	10.8038	11.1464	11.0519	10.7305	0.0468404
CUST_14915_PI425249770	JI458595	PREDICTED: hypothetical protein [Vitis vinifera]	2e-10	gi|225427140|ref|XP_002278687.1|	8.06766	8.61609	8.23635	8.80559	8.89573	8.78693	0.011456
CUST_14919_PI425249770	JI458599	predicted protein [Populus trichocarpa]	e-172	gi|224112299|ref|XP_002316147.1|	6.39865	6.55379	5.98111	6.66662	7.02071	7.24284	0.00242388
CUST_14922_PI425249770	JI458602	PREDICTED: hypothetical protein [Vitis vinifera]	2e-85	gi|225442214|ref|XP_002277175.1|	15.4851	15.5601	15.663	15.6906	15.8206	15.3977	0.00826083
CUST_711_PI425249770	JI444391	hypothetical protein SORBIDRAFT_02g006320 [Sorghum bicolor]	0.13	gi|242043340|ref|XP_002459541.1|	9.67787	10.3166	9.67089	10.626	9.97848	11.088	0.0263542
CUST_14926_PI425249770	JI458606	hypothetical protein SORBIDRAFT_09g001176 [Sorghum bicolor]	4e-31	gi|242086603|ref|XP_002439134.1|	4.59264	6.00607	6.54221	3.75872	5.38339	5.91167	0.00108742
CUST_14927_PI425249770	JI458607	"Alpha-1,4-glucan-protein synthase [UDP-forming], putative [Ricinus communis]"	e-101	gi|255543096|ref|XP_002512611.1|	14.3351	14.5534	14.5299	14.2909	14.529	14.3265	0.00271204
CUST_14929_PI425249770	JI458609	predicted protein [Populus trichocarpa]	2.5	gi|224089975|ref|XP_002308888.1|	12.6813	12.438	12.4192	11.4774	11.5358	12.6041	0.00189948
CUST_14978_PI425249770	JI458658	"actin depolymerizing factor, putative [Ricinus communis]"	2e-51	gi|255584766|ref|XP_002533101.1|	15.2671	14.9579	15.0124	14.6593	14.709	15.0243	0.0111995
CUST_14979_PI425249770	JI458659	PREDICTED: hypothetical protein [Vitis vinifera]	0	gi|225432171|ref|XP_002267959.1|	6.71842	6.14994	8.03561	7.28963	5.34976	5.70957	0.00171021
CUST_14982_PI425249770	JI458662	PREDICTED: hypothetical protein [Vitis vinifera]	2e-65	gi|225429450|ref|XP_002277123.1|	6.24911	6.2634	6.5896	6.15727	6.7545	7.03231	0.00952213
CUST_14984_PI425249770	JI458664	PREDICTED: hypothetical protein [Vitis vinifera]	1e-85	gi|225424232|ref|XP_002284377.1|	15.628	15.702	15.5685	15.8371	15.7667	15.732	0.0491538
CUST_14985_PI425249770	JI458665	PREDICTED: hypothetical protein [Vitis vinifera]	5e-34	gi|225458432|ref|XP_002283812.1|	11.8106	11.9736	12.0982	12.2407	12.07	11.7892	0.0341375
CUST_14987_PI425249770	JI458667	PREDICTED: hypothetical protein [Vitis vinifera]	3e-18	gi|225449685|ref|XP_002265036.1|	11.456	10.7523	10.7823	10.6074	10.8133	10.5197	0.000103
CUST_4377_PI425249770	JI448057	PREDICTED: hypothetical protein [Vitis vinifera]	0	gi|225434315|ref|XP_002276130.1|	14.4449	15.0142	15.2308	15.1398	15.3291	15.1182	0.0155353
CUST_14990_PI425249770	JI458670	PREDICTED: hypothetical protein [Vitis vinifera]	1e-54	gi|225464223|ref|XP_002266289.1|	5.11898	5.46285	5.00955	5.24835	6.0907	6.07806	0.000469
CUST_14993_PI425249770	JI458673	PREDICTED: hypothetical protein [Vitis vinifera]	7e-53	gi|225438569|ref|XP_002280145.1|	12.0327	11.8824	11.6032	12.3145	11.9968	13.1368	0.00805774
CUST_14995_PI425249770	JI458675	PREDICTED: hypothetical protein [Vitis vinifera]	8e-31	gi|225461985|ref|XP_002267389.1|	9.4755	10.2262	10.3482	10.2271	10.0884	10.0521	0.0325588
CUST_14997_PI425249770	JI458677	PREDICTED: hypothetical protein [Vitis vinifera]	2e-98	gi|225433351|ref|XP_002282738.1|	5.96662	6.00793	5.86017	6.59508	6.65836	6.24283	0.00079
CUST_14957_PI425249770	JI458637	PREDICTED: hypothetical protein [Vitis vinifera]	2e-26	gi|225455378|ref|XP_002272792.1|	8.11035	7.26779	7.97834	7.85767	6.98252	7.09105	0.0452203
CUST_14963_PI425249770	JI458643	PREDICTED: hypothetical protein [Vitis vinifera]	2e-51	gi|225439254|ref|XP_002263534.1|	8.1353	7.53207	7.34734	7.94985	7.58785	8.14212	0.0241966
CUST_14969_PI425249770	JI458649	PREDICTED: hypothetical protein [Vitis vinifera]	6e-69	gi|225426414|ref|XP_002273514.1|	7.61986	7.95248	7.99249	7.44227	7.63494	7.30491	0.00842687
CUST_2239_PI425249770	JI445919	PREDICTED: similar to F28K19.26 [Vitis vinifera]	8e-39	gi|225459358|ref|XP_002284225.1|	10.0129	9.37603	8.88492	8.95644	8.92229	9.0889	0.00807006
CUST_14971_PI425249770	JI458651	PREDICTED: hypothetical protein [Vitis vinifera]	2e-74	gi|225424717|ref|XP_002265467.1|	5.13267	6.01701	4.80208	4.80878	5.4874	4.9933	0.0467695
CUST_14975_PI425249770	JI458655	PREDICTED: hypothetical protein [Vitis vinifera]	5e-17	gi|225459532|ref|XP_002285847.1|	10.3134	10.6902	10.5224	11.1274	10.467	10.4245	0.0398152
CUST_2800_PI425249770	JI446480	PREDICTED: hypothetical protein isoform 2 [Vitis vinifera]	2e-92	gi|225436914|ref|XP_002274732.1|	13.8686	13.9349	14.0458	14.2759	13.8536	14.2013	0.0170161
CUST_2196_PI425249770	JI445876	"Phosphoribosylformylglycinamidine synthase, putative [Ricinus communis]"	5e-44	gi|255566446|ref|XP_002524208.1|	11.2963	10.9091	11.0019	10.6395	10.2883	10.3221	0.00267448
CUST_15216_PI425249770	JI458896	hypothetical protein SORBIDRAFT_01g023170 [Sorghum bicolor]	1.1	gi|242034565|ref|XP_002464677.1|	9.76053	8.84039	8.61341	9.27454	8.91104	9.72116	0.0417162
CUST_15218_PI425249770	JI458898	PREDICTED: hypothetical protein [Vitis vinifera]	6e-22	gi|225432704|ref|XP_002278798.1|	13.394	13.671	13.4908	13.7963	13.6581	13.5858	0.016068
CUST_2633_PI425249770	JI446313	predicted protein [Populus trichocarpa]	0	gi|224068388|ref|XP_002302734.1|	5.56976	6.34414	6.15331	6.75321	7.00972	6.76899	0.00413519
CUST_15231_PI425249770	JI458911	PREDICTED: hypothetical protein [Vitis vinifera]	2e-41	gi|225436077|ref|XP_002276975.1|	11.8579	12.1556	12.107	11.4771	11.9513	11.7279	0.000399
CUST_15232_PI425249770	JI458912	PREDICTED: hypothetical protein [Vitis vinifera]	4e-94	gi|225425216|ref|XP_002267300.1|	6.01367	4.94483	4.86275	5.69161	5.62791	5.87445	0.00354062
CUST_2730_PI425249770	JI446410	"UDP-glucosyltransferase, putative [Ricinus communis]"	1e-69	gi|255555365|ref|XP_002518719.1|	14.4095	13.7213	13.6777	13.6712	13.1225	13.5348	0.00453455
CUST_15190_PI425249770	JI458870	predicted protein [Physcomitrella patens subsp. patens]	2e-06	gi|168064718|ref|XP_001784306.1|	10.7763	10.7809	10.6692	10.3862	9.58369	9.65975	0.00483449
CUST_15193_PI425249770	JI458873	PREDICTED: hypothetical protein [Vitis vinifera]	5e-56	gi|225425832|ref|XP_002265426.1|	13.1859	13.3177	13.5073	13.5326	13.6432	13.5116	0.0367591
CUST_15196_PI425249770	JI458876	"organic anion transporter, putative [Ricinus communis]"	3e-07	gi|255556568|ref|XP_002519318.1|	13.9625	14.1667	14.381	14.1417	14.3214	13.8263	0.0226246
CUST_15201_PI425249770	JI458881	PREDICTED: hypothetical protein [Vitis vinifera]	6e-30	gi|225454361|ref|XP_002278521.1|	10.2778	10.9193	10.7495	10.5198	10.7007	10.7971	0.017342
CUST_15205_PI425249770	JI458885	predicted protein [Physcomitrella patens subsp. patens]	3e-59	gi|168028933|ref|XP_001766981.1|	6.91016	7.19228	6.86909	7.2664	7.44597	7.07895	0.014279
CUST_15209_PI425249770	JI458889	predicted protein [Populus trichocarpa]	2e-54	gi|224065627|ref|XP_002301891.1|	6.36559	6.76113	6.10048	6.38284	6.2185	6.30518	0.0450121
CUST_15261_PI425249770	JI458941	PREDICTED: hypothetical protein [Vitis vinifera]	0.001	gi|225428362|ref|XP_002280082.1|	14.1933	14.6556	14.8603	14.6361	14.8758	14.8176	0.0018736
CUST_15262_PI425249770	JI458942	"bel1 homeotic protein, putative [Ricinus communis]"	2e-44	gi|255543785|ref|XP_002512955.1|	7.15772	6.3604	6.60106	6.6275	6.5297	6.30003	0.0489339
CUST_15268_PI425249770	JI458948	PREDICTED: hypothetical protein [Vitis vinifera]	2e-53	gi|225446926|ref|XP_002267085.1|	11.6994	11.8165	11.5466	11.8085	11.9027	12.3308	0.038339
CUST_15269_PI425249770	JI458949	PREDICTED: hypothetical protein [Vitis vinifera]	3e-47	gi|225437404|ref|XP_002268302.1|	5.34803	4.81703	5.42506	5.2706	3.70516	4.58035	0.00109262
CUST_15270_PI425249770	JI458950	predicted protein [Populus trichocarpa]	5.5	gi|224143622|ref|XP_002325019.1|	10.2	10.548	9.47311	10.2587	11.593	9.88411	0.0478655
CUST_15271_PI425249770	JI458951	PREDICTED: hypothetical protein [Vitis vinifera]	1e-58	gi|225455310|ref|XP_002275469.1|	12.6909	13.0303	12.9913	12.7247	13.1487	13.0015	0.0287304
CUST_4383_PI425249770	JI448063	PREDICTED: hypothetical protein [Vitis vinifera]	e-121	gi|225442104|ref|XP_002273390.1|	8.31755	7.82279	7.80516	7.42075	7.46119	7.47781	0.0275658
CUST_15280_PI425249770	JI458960	PREDICTED: hypothetical protein isoform 1 [Vitis vinifera]	2e-91	gi|225434490|ref|XP_002275261.1|	6.301	6.53823	6.8355	7.09317	6.8185	7.26603	0.0459217
CUST_15284_PI425249770	JI458964	PREDICTED: hypothetical protein [Vitis vinifera]	1e-90	gi|225424444|ref|XP_002281609.1|	12.2352	12.052	11.9557	12.002	11.9107	11.7333	0.0035017
CUST_152_PI425249770	JI443832	Os01g0125900 [Oryza sativa (japonica cultivar-group)]	0.25	gi|115434272|ref|NP_001041894.1|	7.27207	7.23545	6.80056	5.88501	6.84534	6.27783	0.0170283
CUST_15252_PI425249770	JI458932	PREDICTED: hypothetical protein [Vitis vinifera]	2e-66	gi|225470814|ref|XP_002265337.1|	13.0376	12.6124	12.6018	12.5179	12.6207	12.651	0.00237599
CUST_15255_PI425249770	JI458935	PREDICTED: similar to SPPA (signal peptide peptidase); protease IV/ serine-type endopeptidase [Vitis vinifera]	6e-76	gi|225455748|ref|XP_002268894.1|	11.6397	11.6059	11.2209	11.3171	10.7666	10.5666	0.0351925
CUST_15257_PI425249770	JI458937	PREDICTED: hypothetical protein [Vitis vinifera]	e-113	gi|225453977|ref|XP_002280376.1|	15.469	15.8372	15.7261	15.9607	16.0445	16.2032	1.16e-05
CUST_15119_PI425249770	JI458799	ribosomal protein S4 [Marchantia polymorpha]	7e-25	gi|11467160|ref|NP_054461.1|	11.56	10.9381	10.728	10.4177	10.422	10.5394	0.035025
CUST_15124_PI425249770	JI458804	AP2/ERF domain-containing transcription factor [Populus trichocarpa]	2e-07	gi|224112805|ref|XP_002332695.1|	9.61354	7.69766	8.31706	7.66386	7.27356	7.60947	0.0142691
CUST_15128_PI425249770	JI458808	"AMP dependent CoA ligase, putative [Ricinus communis]"	0	gi|255565415|ref|XP_002523698.1|	13.3874	13.713	13.8322	13.9657	13.625	13.4221	0.000155
CUST_15136_PI425249770	JI458816	"PREDICTED: hypothetical protein, partial [Vitis vinifera]"	3	gi|225467397|ref|XP_002271675.1|	7.32939	7.62122	7.67852	7.69571	7.94323	7.49421	0.0389497
CUST_15139_PI425249770	JI458819	predicted protein [Populus trichocarpa]	0.044	gi|224121968|ref|XP_002330698.1|	6.92169	4.52093	6.79824	7.80157	3.01696	7.90371	0.00341172
CUST_15141_PI425249770	JI458821	PREDICTED: hypothetical protein [Vitis vinifera]	2e-49	gi|225434036|ref|XP_002274005.1|	11.3951	11.3849	11.9232	11.7173	12.0294	11.7434	0.00856664
CUST_2869_PI425249770	JI446549	PREDICTED: hypothetical protein [Vitis vinifera]	4e-75	gi|225426787|ref|XP_002282917.1|	7.80239	7.70689	7.60643	7.30981	6.82454	7.44769	0.00032
CUST_15099_PI425249770	JI458779	PREDICTED: hypothetical protein [Vitis vinifera]	e-162	gi|225456018|ref|XP_002279561.1|	7.19634	5.73009	5.98892	6.93297	5.02242	5.48368	0.0101566
CUST_15101_PI425249770	JI458781	f-box family protein [Populus trichocarpa]	7e-14	gi|224089414|ref|XP_002308717.1|	14.189	12.911	13.802	12.8803	13.2346	13.3178	0.0106248
CUST_15110_PI425249770	JI458790	PREDICTED: hypothetical protein [Vitis vinifera]	2e-27	gi|225470359|ref|XP_002268077.1|	14.6482	14.6582	14.4782	14.4272	14.3199	14.3434	0.0283034
CUST_15113_PI425249770	JI458793	PREDICTED: hypothetical protein isoform 3 [Vitis vinifera]	2e-40	gi|225448339|ref|XP_002266694.1|	6.56944	6.29251	6.67734	5.78557	4.465	5.04807	0.00257084
CUST_15114_PI425249770	JI458794	PREDICTED: hypothetical protein [Vitis vinifera]	3e-65	gi|225466241|ref|XP_002267493.1|	13.3969	13.691	13.9416	13.7766	14.0493	13.8462	0.00509291
CUST_15117_PI425249770	JI458797	conserved hypothetical protein [Ricinus communis]	2e-43	gi|255542237|ref|XP_002512182.1|	5.4257	5.94658	5.50301	5.97019	6.3758	5.81313	0.023985
CUST_15166_PI425249770	JI458846	hypothetical protein SORBIDRAFT_03g001950 [Sorghum bicolor]	5e-41	gi|242051601|ref|XP_002454946.1|	14.6832	14.4616	14.696	14.4086	14.5232	14.1166	0.0436743
CUST_15167_PI425249770	JI458847	PREDICTED: hypothetical protein [Vitis vinifera]	2e-35	gi|225431869|ref|XP_002275498.1|	7.81253	7.053	6.62974	6.38168	6.05899	7.03497	0.0281797
CUST_15174_PI425249770	JI458854	PREDICTED: hypothetical protein [Vitis vinifera]	e-122	gi|225462187|ref|XP_002267587.1|	14.2673	14.1793	14.0293	14.2277	14.3029	14.2892	0.0282019
CUST_15175_PI425249770	JI458855	"ubiquitin-protein ligase, putative [Ricinus communis]"	2e-59	gi|255551390|ref|XP_002516741.1|	10.9655	11.7129	11.7503	10.4849	11.5757	10.1879	0.00275048
CUST_15179_PI425249770	JI458859	PREDICTED: hypothetical protein [Vitis vinifera]	e-121	gi|225435341|ref|XP_002285240.1|	13.7165	13.4193	13.0064	13.129	12.9776	13.6215	0.0243515
CUST_15143_PI425249770	JI458823	PREDICTED: hypothetical protein [Vitis vinifera]	e-106	gi|225433434|ref|XP_002285667.1|	6.63396	6.87698	6.67596	7.17183	7.36425	7.40289	0.0126305
CUST_1368_PI425249770	JI445048	PREDICTED: hypothetical protein [Vitis vinifera]	1e-24	gi|225458521|ref|XP_002284264.1|	5.36331	5.44037	5.89297	5.7787	6.40271	6.18677	0.0359216
CUST_15146_PI425249770	JI458826	YSL6 (YELLOW STRIPE LIKE 6); oligopeptide transporter [Arabidopsis thaliana]	e-129	gi|18405202|ref|NP_566806.1|	14.2125	14.5859	14.5748	14.7997	14.6592	14.9376	0.00446323
CUST_15152_PI425249770	JI458832	PREDICTED: hypothetical protein [Vitis vinifera]	1e-45	gi|225448578|ref|XP_002278095.1|	13.1867	13.2086	13.3542	13.2435	13.2233	12.896	0.00363784
CUST_15153_PI425249770	JI458833	predicted protein [Populus trichocarpa]	4e-31	gi|224105875|ref|XP_002313962.1|	15.3509	15.8495	15.9761	15.8471	16.0799	15.9065	0.0275195
CUST_2862_PI425249770	JI446542	ribosomal protein S3 [Zea mays subsp. mays]	2e-29	gi|94502720|ref|YP_588320.1|	8.55558	7.95834	7.69215	9.31073	8.77819	8.96469	0.0210586
CUST_15156_PI425249770	JI458836	PREDICTED: hypothetical protein [Vitis vinifera]	6e-05	gi|225443976|ref|XP_002273835.1|	9.73983	10.6705	10.4428	9.59475	10.5028	9.26927	0.000658
CUST_15161_PI425249770	JI458841	PREDICTED: hypothetical protein [Vitis vinifera]	8e-72	gi|225431481|ref|XP_002274482.1|	12.3365	11.7939	11.7027	11.7338	11.5076	11.543	0.0292228
CUST_15162_PI425249770	JI458842	PREDICTED: hypothetical protein [Vitis vinifera]	8e-42	gi|225455338|ref|XP_002276645.1|	9.76154	10.1422	10.2288	10.551	10.526	10.7993	0.00529649
CUST_1881_PI425249770	JI445561	PREDICTED: hypothetical protein [Vitis vinifera]	1e-33	gi|225438387|ref|XP_002275126.1|	15.4283	15.4746	15.2537	15.8375	15.3918	16.2237	0.00386393
CUST_14652_PI425249770	JI458332	PREDICTED: hypothetical protein [Vitis vinifera]	4e-38	gi|225448259|ref|XP_002273539.1|	12.3956	12.0744	11.7834	11.8179	11.6665	11.9758	0.00117829
CUST_4315_PI425249770	JI447995	PREDICTED: hypothetical protein [Vitis vinifera]	8e-62	gi|225451964|ref|XP_002279732.1|	16.4426	15.2651	14.9821	15.3349	14.6444	15.1223	0.0402088
CUST_14658_PI425249770	JI458338	conserved hypothetical protein [Ricinus communis]	3e-24	gi|255557094|ref|XP_002519579.1|	6.47133	4.37049	4.34098	5.84657	4.43166	4.66486	0.0220455
CUST_14665_PI425249770	JI458345	predicted protein [Populus trichocarpa]	0.83	gi|224085976|ref|XP_002307762.1|	6.63716	5.94109	5.70447	5.19845	5.19763	5.61828	0.000583
CUST_2394_PI425249770	JI446074	PREDICTED: hypothetical protein [Vitis vinifera]	4e-33	gi|225443798|ref|XP_002273017.1|	14.8726	14.4034	14.3959	14.4681	14.5437	14.809	0.00698372
CUST_14631_PI425249770	JI458311	PREDICTED: hypothetical protein [Vitis vinifera]	4e-37	gi|225433436|ref|XP_002285668.1|	15.6662	15.6035	15.3399	15.271	15.4452	15.3251	0.0494482
CUST_14632_PI425249770	JI458312	beta'' subunit of RNA polymerase [Leptosira terrestris]	2.5	gi|153805634|ref|YP_001382219.1|	7.61444	7.75687	8.1163	6.84822	7.10694	7.23079	0.00620998
CUST_2327_PI425249770	JI446007	Os03g0799600 [Oryza sativa (japonica cultivar-group)]	2e-40	gi|115455955|ref|NP_001051578.1|	7.87297	7.97676	8.02291	8.27881	7.99183	7.5838	0.0171922
CUST_1402_PI425249770	JI445082	predicted protein [Populus trichocarpa]	5e-73	gi|224054420|ref|XP_002298251.1|	13.0691	12.8738	13.0439	12.8628	13.0725	12.4829	0.0474708
CUST_14635_PI425249770	JI458315	"Kinesin-3, putative [Ricinus communis]"	1e-34	gi|255542630|ref|XP_002512378.1|	12.6737	13.2711	12.4055	12.8001	13.552	12.1776	0.0429228
CUST_14637_PI425249770	JI458317	protein with unknown function [Ricinus communis]	1e-74	gi|255588057|ref|XP_002534491.1|	6.22876	6.50595	7.24762	6.64351	5.37041	5.14033	0.021721
CUST_14642_PI425249770	JI458322	conserved hypothetical protein [Ricinus communis]	4e-36	gi|255560509|ref|XP_002521269.1|	7.27621	6.97255	7.31991	7.04644	6.38292	6.84486	0.0162023
CUST_14695_PI425249770	JI458375	DNA methyltransferase [Populus trichocarpa]	1e-91	gi|224077654|ref|XP_002305346.1|	15.2371	15.6849	15.849	14.9642	15.5817	14.3909	0.0028735
CUST_14696_PI425249770	JI458376	PREDICTED: hypothetical protein [Vitis vinifera]	6e-32	gi|225440988|ref|XP_002277338.1|	14.2742	12.0299	12.0485	11.205	10.8623	12.0128	0.000375
CUST_14697_PI425249770	JI458377	predicted protein [Populus trichocarpa]	1e-74	gi|224086020|ref|XP_002307781.1|	5.36356	5.95951	6.18478	6.28137	7.13448	6.29725	0.00642138
CUST_3380_PI425249770	JI447060	PREDICTED: hypothetical protein [Vitis vinifera]	1e-98	gi|225445424|ref|XP_002285038.1|	15.672	15.4042	15.3688	15.3272	15.4567	15.6721	0.038938
CUST_14701_PI425249770	JI458381	PREDICTED: hypothetical protein [Vitis vinifera]	3e-40	gi|225426014|ref|XP_002271107.1|	6.54982	5.62035	6.22134	5.86796	5.56342	5.62584	0.0101838
CUST_14706_PI425249770	JI458386	PREDICTED: hypothetical protein [Vitis vinifera]	3e-09	gi|225431649|ref|XP_002263626.1|	10.7871	11.323	10.8257	11.3232	11.0229	11.5098	0.00270655
CUST_3372_PI425249770	JI447052	"Shwachman-Bodian-Diamond syndrome protein, putative [Ricinus communis]"	4e-22	gi|255558444|ref|XP_002520247.1|	12.0826	12.3792	12.3926	12.5231	12.384	12.3569	0.0227045
CUST_14708_PI425249770	JI458388	PREDICTED: hypothetical protein [Vitis vinifera]	2e-28	gi|225434191|ref|XP_002279426.1|	15.1533	14.892	14.7816	15.1331	14.5934	14.6308	0.0278234
CUST_14709_PI425249770	JI458389	predicted protein [Populus trichocarpa]	0.001	gi|224141139|ref|XP_002323932.1|	9.03057	9.26158	9.27634	8.77378	9.27435	9.45377	0.000677
CUST_14713_PI425249770	JI458393	PREDICTED: hypothetical protein [Vitis vinifera]	2e-69	gi|225454900|ref|XP_002279399.1|	13.9516	13.2887	13.2856	12.9197	13.1878	13.4179	0.0154188
CUST_4444_PI425249770	JI448124	PREDICTED: hypothetical protein [Vitis vinifera]	4e-55	gi|225449319|ref|XP_002281586.1|	17.5693	17.1036	17.1538	17.3121	17.3936	17.6589	0.0124723
CUST_14714_PI425249770	JI458394	predicted protein [Populus trichocarpa]	e-102	gi|224088250|ref|XP_002308390.1|	8.0585	7.57937	7.31124	7.37134	7.61841	7.46045	0.000278
CUST_14717_PI425249770	JI458397	predicted protein [Populus trichocarpa]	9e-40	gi|224103863|ref|XP_002313223.1|	7.87171	7.8412	8.44107	8.59336	7.99313	9.48728	0.0239618
CUST_3321_PI425249770	JI447001	predicted protein [Populus trichocarpa]	2.7	gi|224091278|ref|XP_002309216.1|	8.49344	8.32471	8.07534	8.02617	8.68596	8.97046	0.00962966
CUST_14679_PI425249770	JI458359	PREDICTED: hypothetical protein [Vitis vinifera]	5e-23	gi|225458335|ref|XP_002281605.1|	14.3779	13.712	13.4959	13.7233	13.2997	14.0294	0.0327178
CUST_14682_PI425249770	JI458362	PREDICTED: hypothetical protein [Vitis vinifera]	0.004	gi|225469394|ref|XP_002264283.1|	12.8298	12.8915	12.9719	12.7369	12.9394	12.4262	0.0338085
CUST_14688_PI425249770	JI458368	PREDICTED: hypothetical protein [Vitis vinifera]	e-112	gi|225450207|ref|XP_002263448.1|	6.68608	6.97777	5.75417	6.95002	7.28542	7.19141	0.00418243
CUST_14691_PI425249770	JI458371	PREDICTED: hypothetical protein [Vitis vinifera]	2e-98	gi|225441914|ref|XP_002278785.1|	5.09222	5.18429	5.27892	5.52948	5.57064	5.74233	0.00164435
CUST_14694_PI425249770	JI458374	"hydrolase, alpha/beta fold family protein [Arabidopsis thaliana]"	3.4	gi|15220097|ref|NP_178144.1|	11.2273	10.8485	10.7546	10.4668	10.933	11.1907	0.0466678
CUST_14555_PI425249770	JI458235	predicted protein [Populus trichocarpa]	3e-29	gi|224113315|ref|XP_002316453.1|	8.45302	7.48885	8.08275	7.74924	6.75203	6.87515	0.00695127
CUST_14557_PI425249770	JI458237	unknown protein [Arabidopsis thaliana]	5e-05	gi|42567905|ref|NP_197218.2|	7.3891	8.8901	8.17507	8.38347	9.21332	7.94217	0.0494494
CUST_14558_PI425249770	JI458238	PREDICTED: hypothetical protein [Vitis vinifera]	4e-76	gi|225470640|ref|XP_002265906.1|	7.4792	6.30829	7.08116	7.28695	5.05144	6.34012	0.00808782
CUST_14563_PI425249770	JI458243	PREDICTED: hypothetical protein [Vitis vinifera]	1e-29	gi|225458275|ref|XP_002281383.1|	14.0146	14.3335	14.3612	14.5513	14.4915	14.6628	0.0302252
CUST_14564_PI425249770	JI458244	"DNA-directed RNA polymerase 2B, chloroplast/mitochondrial precursor, putative [Ricinus communis]"	3e-77	gi|255585835|ref|XP_002533595.1|	11.4833	11.5077	11.2925	10.9082	11.0068	10.8872	0.00205533
CUST_14575_PI425249770	JI458255	PREDICTED: hypothetical protein [Vitis vinifera]	1e-84	gi|225470171|ref|XP_002267852.1|	13.1561	13.221	13.2246	13.2629	13.3583	13.81	0.00191921
CUST_14537_PI425249770	JI458217	PREDICTED: hypothetical protein [Vitis vinifera]	3e-53	gi|225456443|ref|XP_002280705.1|	13.9775	14.428	14.3511	14.6272	14.6231	14.6347	0.000277
CUST_14538_PI425249770	JI458218	PREDICTED: hypothetical protein [Vitis vinifera]	4e-49	gi|225423847|ref|XP_002278531.1|	6.41393	6.51276	5.58388	5.9382	5.65368	5.78382	0.0486082
CUST_14545_PI425249770	JI458225	predicted protein [Populus trichocarpa]	4e-06	gi|224129704|ref|XP_002328782.1|	9.80194	10.173	10.4683	8.70616	10.5565	8.8392	0.0238707
CUST_14547_PI425249770	JI458227	PREDICTED: hypothetical protein [Vitis vinifera]	7e-25	gi|225469380|ref|XP_002262940.1|	13.6929	13.65	13.5657	13.2824	13.4166	13.5949	0.0146128
CUST_14550_PI425249770	JI458230	PREDICTED: hypothetical protein [Vitis vinifera]	8e-48	gi|225429404|ref|XP_002275496.1|	12.2203	12.5181	12.3395	13.3452	13.4916	13.701	0.0202689
CUST_14554_PI425249770	JI458234	predicted protein [Populus trichocarpa]	1e-51	gi|224108460|ref|XP_002314856.1|	14.1735	14.126	14.3133	14.4967	14.5071	14.5648	0.0142427
CUST_14601_PI425249770	JI458281	PREDICTED: hypothetical protein isoform 1 [Vitis vinifera]	e-110	gi|225454018|ref|XP_002281007.1|	14.2731	14.1185	13.8617	13.7386	13.7859	13.6225	0.0177271
CUST_14605_PI425249770	JI458285	predicted protein [Populus trichocarpa]	0	gi|224105387|ref|XP_002313793.1|	10.7924	10.771	10.6886	10.5532	9.86043	9.87991	0.010169
CUST_14607_PI425249770	JI458287	PREDICTED: hypothetical protein [Vitis vinifera]	2e-65	gi|225464551|ref|XP_002272741.1|	7.46816	7.03589	8.09121	7.04831	5.75379	5.73633	7.12e-05
CUST_1406_PI425249770	JI445086	PREDICTED: hypothetical protein isoform 1 [Vitis vinifera]	3e-31	gi|225463591|ref|XP_002271334.1|	6.2953	6.01913	5.52147	5.93683	6.28711	6.23728	0.0245901
CUST_14616_PI425249770	JI458296	conserved hypothetical protein [Ricinus communis]	9e-21	gi|255541328|ref|XP_002511728.1|	12.9006	12.9002	12.5313	12.4185	12.6873	12.587	0.00379041
CUST_14624_PI425249770	JI458304	"dolichyl-phosphate beta-D-mannosyltransferase, putative / dolichol-phosphate mannosyltransferase, putative / mannose-P-dolichol synthase, putative [Arabidopsis thaliana]"	7e-32	gi|18394881|ref|NP_564118.1|	12.7763	12.7564	12.889	12.5861	12.8547	12.4083	0.00641618
CUST_190_PI425249770	JI443870	PREDICTED: similar to F2D10.18 [Vitis vinifera]	4e-21	gi|225457566|ref|XP_002272299.1|	16.9105	16.7576	16.8178	16.8332	16.9344	16.9408	0.0304712
CUST_14583_PI425249770	JI458263	APX4 (ASCORBATE PEROXIDASE 4); heme binding / peroxidase [Arabidopsis thaliana]	4e-45	gi|15236678|ref|NP_192640.1|	13.8289	13.2817	13.4566	13.8208	13.8095	14.1422	0.0116985
CUST_3445_PI425249770	JI447125	conserved hypothetical protein [Ricinus communis]	e-168	gi|255557094|ref|XP_002519579.1|	4.45578	5.0499	4.62321	5.63211	5.93982	5.58051	0.0110217
CUST_2053_PI425249770	JI445733	predicted protein [Populus trichocarpa]	2e-69	gi|224070977|ref|XP_002303313.1|	8.46954	8.89916	8.70239	9.10383	9.13659	8.98484	0.00718477
CUST_14589_PI425249770	JI458269	PREDICTED: hypothetical protein [Vitis vinifera]	4e-74	gi|225442924|ref|XP_002265172.1|	8.30936	7.76685	7.16981	7.86193	7.4052	7.78403	0.000384
CUST_14592_PI425249770	JI458272	"protein disulfide isomerase, putative [Ricinus communis]"	2e-33	gi|255586469|ref|XP_002533878.1|	11.8722	12.327	12.6263	12.4896	12.8337	12.3217	0.019951
CUST_14596_PI425249770	JI458276	PREDICTED: hypothetical protein [Vitis vinifera]	2e-21	gi|225443930|ref|XP_002271683.1|	13.3772	13.5557	13.7752	13.716	13.8477	13.4059	0.00755687
CUST_1853_PI425249770	JI445533	PREDICTED: hypothetical protein [Vitis vinifera]	1e-23	gi|225451507|ref|XP_002274725.1|	12.3191	12.0851	11.7802	12.0298	11.6375	11.7661	0.0217745
CUST_14837_PI425249770	JI458517	predicted protein [Populus trichocarpa]	2e-23	gi|224113141|ref|XP_002316404.1|	14.3546	14.6664	14.6548	14.8838	14.629	14.5916	0.0292436
CUST_14838_PI425249770	JI458518	PREDICTED: hypothetical protein [Vitis vinifera]	8e-53	gi|225424468|ref|XP_002285166.1|	12.6753	12.9604	13.0999	13.0052	12.9066	12.5746	0.0378316
CUST_14842_PI425249770	JI458522	"hydroxyacylglutathione hydrolase, putative [Ricinus communis]"	6e-91	gi|255577183|ref|XP_002529474.1|	13.2882	13.7362	13.732	14.0538	13.9724	13.7273	0.00417587
CUST_1740_PI425249770	JI445420	PREDICTED: hypothetical protein [Vitis vinifera]	2e-21	gi|225431798|ref|XP_002272460.1|	7.35072	7.48833	7.7502	7.89266	8.39492	8.23793	0.00252896
CUST_14844_PI425249770	JI458524	PREDICTED: hypothetical protein [Vitis vinifera]	2e-56	gi|225428356|ref|XP_002283271.1|	11.3004	11.0703	11.2166	11.1258	11.0196	11.0818	0.0417195
CUST_14855_PI425249770	JI458535	ribosomal protein L10 family protein [Arabidopsis thaliana]	4e-38	gi|15240644|ref|NP_196855.1|	8.75012	8.75672	9.49812	9.16395	8.75202	9.51713	0.0292684
CUST_14819_PI425249770	JI458499	"cell division cycle, putative [Ricinus communis]"	3e-34	gi|255540807|ref|XP_002511468.1|	13.2987	13.2137	12.956	12.6922	12.8945	12.7454	0.0319812
CUST_14825_PI425249770	JI458505	predicted protein [Physcomitrella patens subsp. patens]	0.052	gi|168022931|ref|XP_001763992.1|	12.9708	12.5181	12.5164	12.3475	12.9943	13.2103	0.000187
CUST_14826_PI425249770	JI458506	PREDICTED: hypothetical protein [Vitis vinifera]	2e-51	gi|225426461|ref|XP_002270742.1|	7.01473	5.75237	5.28053	6.70936	3.43864	5.44519	0.00449275
CUST_14829_PI425249770	JI458509	predicted protein [Populus trichocarpa]	6e-74	gi|224111036|ref|XP_002332995.1|	6.53859	6.28293	5.9588	6.61328	6.84372	6.98571	0.0303104
CUST_14835_PI425249770	JI458515	conserved hypothetical protein [Ricinus communis]	1e-30	gi|255570871|ref|XP_002526387.1|	15.8453	14.792	14.6548	14.5235	14.378	14.6798	0.0171907
CUST_14884_PI425249770	JI458564	"Glutamyl-tRNA(Gln) amidotransferase subunit A, probable [Ostreococcus lucimarinus CCE9901]"	7e-09	gi|145342453|ref|XP_001416197.1|	9.88012	10.1942	10.3975	10.2291	10.4838	10.1542	0.00589464
CUST_4143_PI425249770	JI447823	PREDICTED: hypothetical protein [Vitis vinifera]	3e-38	gi|225442020|ref|XP_002271838.1|	9.46125	9.99349	9.3704	9.03015	9.06559	8.41334	0.003692
CUST_14891_PI425249770	JI458571	predicted protein [Populus trichocarpa]	2e-29	gi|224121894|ref|XP_002318699.1|	6.85319	7.02889	6.45128	6.93056	6.90519	6.66244	0.0325343
CUST_14892_PI425249770	JI458572	conserved hypothetical protein [Ricinus communis]	7e-30	gi|255578511|ref|XP_002530119.1|	14.7715	15.0892	15.2663	15.1929	15.4839	15.1909	0.0119753
CUST_14893_PI425249770	JI458573	opaque endosperm2 [Zea mays]	2.9	gi|162462285|ref|NP_001105421.1|	8.1168	8.492	8.09376	8.36657	8.6992	8.23407	0.0435007
CUST_14897_PI425249770	JI458577	"Cytochrome c-type biogenesis protein cycL precursor, putative [Ricinus communis]"	2e-42	gi|255549922|ref|XP_002516012.1|	6.64442	6.05566	6.40393	6.08737	5.49129	5.71722	0.000547
CUST_14906_PI425249770	JI458586	"mitochondrial carrier protein, putative [Ricinus communis]"	7e-67	gi|255550607|ref|XP_002516353.1|	10.5656	10.0486	9.72403	9.05796	9.86582	9.97357	0.00232341
CUST_14862_PI425249770	JI458542	PREDICTED: hypothetical protein [Vitis vinifera]	6e-46	gi|225436110|ref|XP_002273307.1|	10.9914	11.4579	10.8048	10.8515	11.4682	10.2368	0.00734521
CUST_14867_PI425249770	JI458547	PREDICTED: hypothetical protein [Vitis vinifera]	e-126	gi|225441850|ref|XP_002278478.1|	15.048	14.1252	13.7936	13.8948	13.6731	13.9298	0.00162662
CUST_1991_PI425249770	JI445671	"cap binding protein, putative [Ricinus communis]"	0	gi|255544958|ref|XP_002513540.1|	5.03107	5.83054	5.56605	6.06229	6.46914	6.26871	0.00716048
CUST_14872_PI425249770	JI458552	PREDICTED: hypothetical protein [Vitis vinifera]	6e-30	gi|225431729|ref|XP_002268696.1|	10.8297	10.0168	9.9529	9.7155	9.81094	9.891	0.00141777
CUST_1285_PI425249770	JI444965	unknown protein [Arabidopsis thaliana]	3.1	gi|15228922|ref|NP_191202.1|	13.2731	12.8649	12.7711	12.5913	12.4345	12.8708	0.018613
CUST_14874_PI425249770	JI458554	predicted protein [Populus trichocarpa]	1e-26	gi|224130486|ref|XP_002320849.1|	10.4189	9.90836	11.5857	11.4894	10.0912	12.1895	0.000628
CUST_14882_PI425249770	JI458562	myb family transcription factor [Arabidopsis thaliana]	4e-09	gi|18404044|ref|NP_566744.1|	13.034	12.9399	12.9918	13.0444	13.0807	13.6351	0.00553882
CUST_14742_PI425249770	JI458422	conserved hypothetical protein [Ricinus communis]	4e-16	gi|255566538|ref|XP_002524254.1|	11.1547	9.9033	10.0554	9.75807	9.59661	9.73124	0.00537315
CUST_14745_PI425249770	JI458425	PREDICTED: hypothetical protein [Vitis vinifera]	1e-14	gi|225460322|ref|XP_002280140.1|	12.6322	12.4066	12.3924	12.2409	12.2919	11.9951	0.0227849
CUST_14746_PI425249770	JI458426	PREDICTED: hypothetical protein [Vitis vinifera]	0.22	gi|225465243|ref|XP_002267702.1|	11.6325	11.144	10.9423	10.9086	11.1022	11.2438	0.0420853
CUST_14748_PI425249770	JI458428	PREDICTED: hypothetical protein [Vitis vinifera]	4e-14	gi|225465131|ref|XP_002271188.1|	7.80869	7.69012	6.91633	7.02672	6.55844	6.9366	0.00243186
CUST_1403_PI425249770	JI445083	predicted protein [Physcomitrella patens subsp. patens]	6e-23	gi|168037513|ref|XP_001771248.1|	10.4208	10.7259	10.5249	10.297	10.8218	11.0994	0.0190093
CUST_3167_PI425249770	JI446847	PREDICTED: hypothetical protein [Vitis vinifera]	5e-19	gi|225447998|ref|XP_002270419.1|	7.73229	8.4519	8.70119	8.39942	8.67838	8.64661	0.0209465
CUST_1743_PI425249770	JI445423	PREDICTED: hypothetical protein [Vitis vinifera]	e-137	gi|225429355|ref|XP_002272679.1|	12.2429	12.6501	12.6089	12.8701	12.7713	12.9345	0.00854433
CUST_3165_PI425249770	JI446845	PREDICTED: hypothetical protein [Vitis vinifera]	3e-43	gi|225461838|ref|XP_002283744.1|	9.38525	9.17134	8.554	8.20419	8.65587	8.30929	0.017459
CUST_4151_PI425249770	JI447831	"Membrane protein PB1A10.07c, putative [Ricinus communis]"	e-178	gi|255543411|ref|XP_002512768.1|	15.4015	15.8892	15.9698	16.0638	16.1289	16.0131	0.0225178
CUST_14756_PI425249770	JI458436	predicted protein [Micromonas sp. RCC299]	0.082	gi|255087570|ref|XP_002505708.1|	13.1597	12.9948	13.2054	13.2628	13.3723	13.022	0.000177
CUST_1741_PI425249770	JI445421	PREDICTED: hypothetical protein [Vitis vinifera]	3e-18	gi|225460145|ref|XP_002277962.1|	14.4362	14.0933	15.2735	14.3834	13.1611	15.1548	0.00190065
CUST_14763_PI425249770	JI458443	PREDICTED: hypothetical protein [Vitis vinifera]	1e-08	gi|225424901|ref|XP_002269942.1|	8.33438	8.47048	8.57637	8.65784	8.94522	8.62085	0.0146752
CUST_14723_PI425249770	JI458403	PREDICTED: hypothetical protein [Vitis vinifera]	0.43	gi|225450591|ref|XP_002282175.1|	12.7526	11.228	10.7252	10.9908	9.90381	11.1533	0.000644
CUST_14725_PI425249770	JI458405	unknown protein [Arabidopsis thaliana]	0.3	gi|15228477|ref|NP_189519.1|	8.3375	9.83185	9.05461	9.37795	10.2292	8.86848	0.0426569
CUST_14727_PI425249770	JI458407	PREDICTED: hypothetical protein [Vitis vinifera]	2e-33	gi|225433772|ref|XP_002268535.1|	10.9751	10.8957	10.951	11.0357	11.3411	11.9318	0.00120975
CUST_4252_PI425249770	JI447932	PREDICTED: hypothetical protein [Vitis vinifera]	e-179	gi|225450755|ref|XP_002283583.1|	15.2502	14.804	14.6475	14.5491	14.2576	14.6114	0.00335637
CUST_14729_PI425249770	JI458409	PREDICTED: hypothetical protein [Vitis vinifera]	7e-52	gi|225464138|ref|XP_002265372.1|	8.05246	5.86727	6.54809	7.92724	4.06525	5.78889	0.000715
CUST_14731_PI425249770	JI458411	"transketolase, putative [Ricinus communis]"	0	gi|255541252|ref|XP_002511690.1|	16.0136	16.293	16.2029	16.359	16.4281	16.1037	0.01286
CUST_14737_PI425249770	JI458417	PREDICTED: hypothetical protein [Vitis vinifera]	1e-67	gi|225424444|ref|XP_002281609.1|	6.00251	6.33834	5.46768	6.4767	6.52349	6.00652	0.0382475
CUST_14738_PI425249770	JI458418	PREDICTED: hypothetical protein [Vitis vinifera]	e-135	gi|225426168|ref|XP_002278930.1|	12.5581	13.2653	13.5019	12.4735	13.3319	11.6821	0.0404885
CUST_14791_PI425249770	JI458471	predicted protein [Populus trichocarpa]	3e-21	gi|224072572|ref|XP_002303788.1|	12.6941	12.9417	13.0183	13.3075	13.3757	13.5128	0.00361966
CUST_14795_PI425249770	JI458475	PREDICTED: hypothetical protein [Vitis vinifera]	6e-88	gi|225445280|ref|XP_002281165.1|	10.2193	11.0558	10.8244	10.5722	10.9081	10.3643	0.00527139
CUST_14796_PI425249770	JI458476	PREDICTED: hypothetical protein [Vitis vinifera]	2e-16	gi|225433213|ref|XP_002281833.1|	11.3459	10.9545	10.6381	10.2491	10.342	10.5137	0.00466964
CUST_2922_PI425249770	JI446602	PREDICTED: hypothetical protein [Vitis vinifera]	e-155	gi|225451808|ref|XP_002281380.1|	11.1713	12.2769	12.1021	12.1269	12.5201	11.5787	0.0101833
CUST_14802_PI425249770	JI458482	PREDICTED: hypothetical protein [Vitis vinifera]	0	gi|225437963|ref|XP_002271401.1|	15.6368	15.9256	15.8306	16.2706	16.225	16.3228	8.02e-05
CUST_14803_PI425249770	JI458483	predicted protein [Populus trichocarpa]	0	gi|224121260|ref|XP_002330783.1|	15.152	15.2063	14.8801	15.0777	15.0065	14.8796	0.0242789
CUST_14806_PI425249770	JI458486	"ATP binding protein, putative [Ricinus communis]"	1e-27	gi|255567337|ref|XP_002524648.1|	14.8403	15.0639	14.716	14.7468	14.8353	14.9306	0.00836497
CUST_14807_PI425249770	JI458487	predicted protein [Populus trichocarpa]	0.12	gi|224140395|ref|XP_002323568.1|	14.2465	13.9733	13.6383	12.9905	12.7521	13.0928	0.00167806
CUST_14808_PI425249770	JI458488	unknown protein [Arabidopsis thaliana]	2e-29	gi|30693008|ref|NP_190406.2|	11.6658	11.0622	11.0998	10.7421	11.229	11.2993	0.0494908
CUST_14810_PI425249770	JI458490	predicted protein [Populus trichocarpa]	2e-13	gi|224089941|ref|XP_002308874.1|	12.8587	12.4288	12.5096	12.4838	12.199	12.616	0.0164851
CUST_14771_PI425249770	JI458451	PREDICTED: hypothetical protein [Vitis vinifera]	8e-41	gi|225432694|ref|XP_002282665.1|	16.3682	15.2189	15.187	15.0658	14.7723	15.4462	0.0391533
CUST_14777_PI425249770	JI458457	hypothetical protein LOC100193929 [Zea mays]	1e-06	gi|212723726|ref|NP_001132472.1|	12.71	13.5744	12.7748	13.0637	13.9646	12.1438	0.0494822
CUST_14778_PI425249770	JI458458	hypothetical protein RCOM_0813580 [Ricinus communis]	4e-40	gi|255555461|ref|XP_002518767.1|	15.325	13.7629	12.2045	12.7019	12.1484	13.1226	0.0449226
CUST_696_PI425249770	JI444376	PREDICTED: hypothetical protein [Vitis vinifera]	6e-24	gi|225441977|ref|XP_002265171.1|	8.05376	8.23109	7.77667	8.46344	8.20091	8.07145	0.000312
CUST_4264_PI425249770	JI447944	conserved hypothetical protein [Ricinus communis]	1e-90	gi|255537767|ref|XP_002509950.1|	15.3951	15.6102	15.5955	15.8807	15.7119	15.9938	0.00639866
CUST_739_PI425249770	JI444419	PREDICTED: hypothetical protein [Vitis vinifera]	0	gi|225465947|ref|XP_002272325.1|	13.9221	14.1681	14.2252	14.036	14.2744	13.9758	0.0206921
CUST_12770_PI425249770	JI456450	"phosphoinositide-specific phospholipase C, putative [Arabidopsis thaliana]"	7e-58	gi|15228780|ref|NP_191153.1|	12.8473	13.2503	13.3542	13.1913	13.3669	13.6635	0.0084001
CUST_12774_PI425249770	JI456454	single bromodomain-containing protein [Physcomitrella patens subsp. patens]	2e-13	gi|168054173|ref|XP_001779507.1|	5.7647	6.41015	5.68086	6.04612	6.65342	6.66935	0.00703626
CUST_12776_PI425249770	JI456456	PREDICTED: hypothetical protein [Vitis vinifera]	7e-21	gi|225461319|ref|XP_002284509.1|	13.8484	13.743	13.3174	13.4001	13.2713	13.5235	0.0119299
CUST_12789_PI425249770	JI456469	predicted protein [Populus trichocarpa]	7e-06	gi|224130170|ref|XP_002328671.1|	11.1062	10.8083	10.7671	10.9632	11.0007	10.4311	0.0189322
CUST_12790_PI425249770	JI456470	PREDICTED: hypothetical protein [Vitis vinifera]	2e-86	gi|225465367|ref|XP_002273342.1|	8.15083	6.90095	7.76919	7.78825	4.47675	6.14754	0.0110564
CUST_4192_PI425249770	JI447872	PREDICTED: hypothetical protein [Vitis vinifera]	2e-48	gi|225440137|ref|XP_002283152.1|	7.06324	9.09737	7.76228	8.90786	9.79402	7.90614	0.0392289
CUST_1804_PI425249770	JI445484	predicted protein [Populus trichocarpa]	3e-37	gi|224120202|ref|XP_002318271.1|	12.7236	13.5448	13.5059	13.7045	13.9218	13.7451	0.00688931
CUST_12752_PI425249770	JI456432	predicted protein [Populus trichocarpa]	4e-48	gi|224069802|ref|XP_002303043.1|	14.101	14.4223	14.6982	14.8444	14.8533	14.5712	0.0182512
CUST_12755_PI425249770	JI456435	Os02g0462200 [Oryza sativa (japonica cultivar-group)]	0.27	gi|115446037|ref|NP_001046798.1|	10.7034	11.5404	11.278	11.3126	11.6485	11.4749	0.0455472
CUST_12757_PI425249770	JI456437	predicted protein [Populus trichocarpa]	1e-76	gi|224096247|ref|XP_002310591.1|	6.54077	6.91186	6.71403	6.93341	7.22047	6.73333	0.000503
CUST_4182_PI425249770	JI447862	"ribonucleoside-diphosphate reductase small chain, putative [Ricinus communis]"	e-179	gi|255536887|ref|XP_002509510.1|	16.8599	17.2319	17.3476	16.6247	16.9048	15.9272	0.0224868
CUST_12819_PI425249770	JI456499	"methylmalonate-semialdehyde dehydrogenase, putative [Ricinus communis]"	0.0003	gi|255554607|ref|XP_002518342.1|	9.80747	10.5004	10.0983	9.46671	9.54041	9.86378	0.00500821
CUST_12835_PI425249770	JI456515	PREDICTED: hypothetical protein [Vitis vinifera]	2e-23	gi|225429566|ref|XP_002279928.1|	13.4006	14.076	14.2661	14.5082	14.4403	14.2959	0.0297098
CUST_12838_PI425249770	JI456518	predicted protein [Populus trichocarpa]	e-175	gi|224065715|ref|XP_002301935.1|	13.3832	5.86861	9.76728	13.3363	8.71799	8.30359	0.0029856
CUST_12792_PI425249770	JI456472	PREDICTED: hypothetical protein [Vitis vinifera]	3e-43	gi|225434638|ref|XP_002279476.1|	11.1322	10.7191	10.7491	10.4862	10.6507	10.8526	0.000112
CUST_12793_PI425249770	JI456473	PREDICTED: hypothetical protein [Vitis vinifera]	5e-06	gi|225470352|ref|XP_002267987.1|	11.5014	10.5376	10.851	8.44783	7.67383	10.9892	0.0334996
CUST_4222_PI425249770	JI447902	PREDICTED: hypothetical protein [Vitis vinifera]	2e-53	gi|225434921|ref|XP_002280853.1|	11.7194	11.1999	11.3368	11.1486	10.9577	10.8666	0.00538204
CUST_12794_PI425249770	JI456474	PREDICTED: hypothetical protein [Vitis vinifera]	2e-47	gi|225456305|ref|XP_002283714.1|	9.57841	8.14829	9.38807	8.89455	7.46435	7.83245	0.00147264
CUST_12795_PI425249770	JI456475	PREDICTED: hypothetical protein [Vitis vinifera]	2e-75	gi|225456309|ref|XP_002279988.1|	4.98651	5.00322	4.63196	5.21855	5.59617	5.73925	0.0107932
CUST_12796_PI425249770	JI456476	PREDICTED: hypothetical protein isoform 2 [Vitis vinifera]	5e-76	gi|225425482|ref|XP_002279653.1|	12.142	12.1562	11.96	11.7409	11.9651	11.972	0.00191161
CUST_12805_PI425249770	JI456485	PREDICTED: hypothetical protein isoform 1 [Vitis vinifera]	0	gi|225445571|ref|XP_002285341.1|	15.7662	15.4949	15.1209	15.3032	15.258	15.2138	0.0352627
CUST_12807_PI425249770	JI456487	mitochondrial substrate carrier family protein [Arabidopsis thaliana]	3e-11	gi|15240954|ref|NP_195754.1|	11.0088	11.3972	11.5788	11.2337	11.65	11.1344	0.0425531
CUST_1529_PI425249770	JI445209	PREDICTED: similar to glutamate-ammonia ligase [Vitis vinifera]	e-122	gi|225441137|ref|XP_002266164.1|	5.49771	5.74267	5.80357	5.56079	6.38003	5.68769	0.026145
CUST_12811_PI425249770	JI456491	predicted protein [Populus trichocarpa]	2e-86	gi|224103873|ref|XP_002313227.1|	13.0572	13.549	13.3255	13.7095	13.7255	13.7202	0.0310595
CUST_12675_PI425249770	JI456355	PREDICTED: hypothetical protein [Vitis vinifera]	2e-41	gi|225458045|ref|XP_002277913.1|	14.3122	14.5245	14.6088	14.7142	14.6489	15.0345	0.00741581
CUST_12677_PI425249770	JI456357	PREDICTED: hypothetical protein [Vitis vinifera]	4e-46	gi|225429886|ref|XP_002281044.1|	11.3043	11.0964	10.7626	10.6932	10.643	10.5742	0.00544291
CUST_12680_PI425249770	JI456360	"riboflavin kinase/fmn adenylyltransferase, putative [Ricinus communis]"	4e-88	gi|255567401|ref|XP_002524680.1|	5.54863	5.81597	5.9701	5.90632	6.40564	5.64403	0.00814218
CUST_12682_PI425249770	JI456362	PREDICTED: hypothetical protein [Vitis vinifera]	4e-33	gi|225456424|ref|XP_002284270.1|	12.7603	13.0279	12.947	12.4874	13.0822	13.0766	0.0475787
CUST_12686_PI425249770	JI456366	PREDICTED: hypothetical protein [Vitis vinifera]	e-143	gi|225429289|ref|XP_002269154.1|	13.4176	13.6201	13.8115	13.9246	14.1073	14.1024	0.0161369
CUST_12690_PI425249770	JI456370	PREDICTED: hypothetical protein [Vitis vinifera]	8e-15	gi|225454902|ref|XP_002276123.1|	13.2259	13.3223	13.5563	13.6776	12.5879	12.9436	0.0118552
CUST_12696_PI425249770	JI456376	PREDICTED: hypothetical protein [Vitis vinifera]	0.0006	gi|225457907|ref|XP_002279439.1|	11.0286	10.1211	10.297	10.1993	10.0651	10.6579	0.00105731
CUST_12652_PI425249770	JI456332	predicted protein [Populus trichocarpa]	4e-55	gi|224085527|ref|XP_002307607.1|	13.1019	12.901	12.777	13.012	12.8549	12.737	0.000716
CUST_12656_PI425249770	JI456336	"catalytic, putative [Ricinus communis]"	1e-56	gi|255541138|ref|XP_002511633.1|	13.6636	13.9642	14.0511	14.1209	14.3719	14.0041	0.0261051
CUST_12660_PI425249770	JI456340	"PREDICTED: hypothetical protein, partial [Vitis vinifera]"	4e-76	gi|225467290|ref|XP_002262718.1|	9.0723	8.99133	8.8116	8.75717	9.2337	9.43051	0.040378
CUST_12661_PI425249770	JI456341	PREDICTED: hypothetical protein [Vitis vinifera]	1e-53	gi|225469490|ref|XP_002270981.1|	9.78886	9.25113	8.74869	8.80793	9.0971	9.0386	0.00278545
CUST_12663_PI425249770	JI456343	conserved hypothetical protein [Ricinus communis]	1e-09	gi|255555188|ref|XP_002518631.1|	9.72613	10.665	10.799	10.2244	10.7429	9.76271	0.0283331
CUST_12668_PI425249770	JI456348	predicted protein [Populus trichocarpa]	1e-38	gi|224108956|ref|XP_002315029.1|	13.5343	13.8399	13.9874	13.9085	13.9196	13.8619	0.00885159
CUST_12671_PI425249770	JI456351	PREDICTED: hypothetical protein [Vitis vinifera]	e-161	gi|225443914|ref|XP_002278418.1|	12.7239	12.8449	12.8323	12.989	12.971	13.1432	0.0295709
CUST_12672_PI425249770	JI456352	"transcription factor, putative [Ricinus communis]"	9e-23	gi|255573419|ref|XP_002527635.1|	15.5003	15.5763	15.5679	15.5294	15.4025	14.7502	0.00690161
CUST_12673_PI425249770	JI456353	"Zeamatin precursor, putative [Ricinus communis]"	e-101	gi|255581498|ref|XP_002531555.1|	6.0874	6.06643	6.27054	6.02505	4.23318	4.69132	0.00694158
CUST_12723_PI425249770	JI456403	dihydrodipicolinate reductase family protein [Arabidopsis thaliana]	1e-33	gi|18411368|ref|NP_567088.1|	14.3055	14.4014	14.5486	14.3552	14.5377	14.4123	0.0293605
CUST_3211_PI425249770	JI446891	PREDICTED: hypothetical protein [Vitis vinifera]	8e-28	gi|225442219|ref|XP_002277637.1|	14.2311	13.9062	13.9026	14.1251	13.8721	14.1363	0.0123137
CUST_12727_PI425249770	JI456407	"purine permease, putative [Ricinus communis]"	0	gi|255538032|ref|XP_002510081.1|	12.6497	13.6257	13.4144	13.9341	13.9792	13.262	0.00406275
CUST_12728_PI425249770	JI456408	PREDICTED: hypothetical protein [Vitis vinifera]	2e-93	gi|225451978|ref|XP_002279849.1|	14.4507	14.9823	15.1692	14.1779	14.9572	13.614	0.0192453
CUST_12735_PI425249770	JI456415	PREDICTED: similar to ATCNGC5 (CYCLIC NUCLEOTIDE GATED CHANNEL 5); calmodulin binding / cyclic nucleotide binding / potassium channel [Vitis vinifera]	2e-46	gi|225445859|ref|XP_002278464.1|	14.2441	14.277	14.0386	14.2657	14.1131	14.3616	0.0298468
CUST_12738_PI425249770	JI456418	"Ribulose bisphosphate carboxylase/oxygenase activase 1, chloroplast precursor, putative [Ricinus communis]"	7e-51	gi|255566442|ref|XP_002524206.1|	14.557	13.6547	13.8252	13.68	14.1605	14.4084	0.0222424
CUST_3239_PI425249770	JI446919	"PREDICTED: hypothetical protein, partial [Vitis vinifera]"	2e-61	gi|225468831|ref|XP_002264242.1|	11.6909	11.2684	11.8499	11.6301	12.2436	12.0277	0.00695261
CUST_12698_PI425249770	JI456378	PREDICTED: hypothetical protein [Vitis vinifera]	5e-38	gi|225425644|ref|XP_002272133.1|	14.6682	14.9606	15.0053	14.9022	15.2449	15.3615	0.0299142
CUST_12700_PI425249770	JI456380	N-acetyl-transferase-like protein [Chlamydomonas reinhardtii]	2e-16	gi|159472164|ref|XP_001694221.1|	13.3085	13.4491	13.674	13.4623	13.5953	13.6548	0.00554291
CUST_2071_PI425249770	JI445751	PREDICTED: hypothetical protein [Vitis vinifera]	8e-54	gi|225465772|ref|XP_002267754.1|	10.5683	10.8798	11.0097	11.2487	11.1433	11.0116	0.0240494
CUST_806_PI425249770	JI444486	PREDICTED: hypothetical protein [Vitis vinifera]	4e-71	gi|225434305|ref|XP_002276000.1|	10.9564	11.7747	11.4919	11.2036	11.7364	10.8536	0.00773408
CUST_12705_PI425249770	JI456385	"syntaxin, putative [Ricinus communis]"	1e-43	gi|255543707|ref|XP_002512916.1|	12.0322	13.5692	11.5375	13.0127	13.41	11.5637	0.00654579
CUST_12707_PI425249770	JI456387	PREDICTED: hypothetical protein [Vitis vinifera]	0.37	gi|225450966|ref|XP_002280822.1|	8.9347	7.2267	7.09021	5.00473	5.55233	3.58946	0.0285772
CUST_247_PI425249770	JI443927	hypothetical protein SORBIDRAFT_03g002985 [Sorghum bicolor]	7.8	gi|242056087|ref|XP_002457189.1|	11.3032	10.9232	10.3193	10.4918	10.9015	10.964	0.0426219
CUST_2453_PI425249770	JI446133	ATARLA1A (ADP-ribosylation factor-like A1A); GTP binding [Arabidopsis thaliana]	5e-96	gi|18421676|ref|NP_568553.1|	14.2974	14.5604	14.7015	14.8727	14.714	14.7738	0.0270453
CUST_12716_PI425249770	JI456396	PREDICTED: hypothetical protein [Vitis vinifera]	2e-59	gi|225459802|ref|XP_002284814.1|	7.22621	6.6754	7.07805	6.47605	5.01631	5.81056	0.0232017
CUST_1865_PI425249770	JI445545	10-formyltetrahydrofolate synthetase [Populus trichocarpa]	2e-52	gi|224052994|ref|XP_002297654.1|	14.014	14.631	14.5608	14.5691	14.9628	14.5535	0.00246412
CUST_12958_PI425249770	JI456638	PREDICTED: hypothetical protein [Vitis vinifera]	e-115	gi|225452134|ref|XP_002263010.1|	13.3523	13.5702	13.7601	13.9737	13.8543	13.8451	0.0268234
CUST_12964_PI425249770	JI456644	PREDICTED: hypothetical protein [Vitis vinifera]	1e-73	gi|225430768|ref|XP_002267591.1|	6.5209	6.18751	6.36986	6.41479	6.71779	7.39247	0.00558507
CUST_12965_PI425249770	JI456645	hypothetical protein RCOM_1082870 [Ricinus communis]	0.072	gi|255547950|ref|XP_002515032.1|	7.56383	7.62158	6.8563	7.07976	7.21487	7.2007	0.00505508
CUST_12966_PI425249770	JI456646	PREDICTED: hypothetical protein [Vitis vinifera]	3e-69	gi|225466177|ref|XP_002264447.1|	14.5855	14.3655	14.2997	14.1849	14.0197	14.2566	0.00814014
CUST_12972_PI425249770	JI456652	PREDICTED: hypothetical protein [Vitis vinifera]	0	gi|225452706|ref|XP_002282538.1|	7.38093	8.05207	7.92174	8.27595	8.39493	8.23921	0.00161181
CUST_12974_PI425249770	JI456654	PREDICTED: hypothetical protein [Vitis vinifera]	0	gi|225439892|ref|XP_002279291.1|	8.92035	8.7571	8.00331	8.10882	7.80884	7.9339	0.0378795
CUST_12934_PI425249770	JI456614	conserved hypothetical protein [Ricinus communis]	8e-11	gi|255557633|ref|XP_002519846.1|	14.1043	13.7382	13.6631	13.9215	13.7637	14.197	0.0187929
CUST_12935_PI425249770	JI456615	predicted protein [Populus trichocarpa]	1e-74	gi|224106307|ref|XP_002314123.1|	13.3856	13.3494	13.2231	12.8371	12.9922	12.7089	0.0236204
CUST_12936_PI425249770	JI456616	PREDICTED: hypothetical protein [Vitis vinifera]	1e-80	gi|225464567|ref|XP_002273259.1|	11.1332	11.067	10.7281	10.7211	9.05861	10.2612	0.0232481
CUST_12943_PI425249770	JI456623	predicted protein [Populus trichocarpa]	3e-19	gi|224103069|ref|XP_002312913.1|	15.5491	15.4187	15.4229	15.3431	15.3311	14.8085	0.0269118
CUST_12944_PI425249770	JI456624	PREDICTED: hypothetical protein [Vitis vinifera]	2e-60	gi|225463089|ref|XP_002263507.1|	10.4017	11.7705	12.2549	12.3714	12.2424	11.8766	0.00503032
CUST_12949_PI425249770	JI456629	PREDICTED: hypothetical protein [Vitis vinifera]	4e-68	gi|225451745|ref|XP_002280058.1|	10.3809	10.9142	11.0272	10.8718	11.1847	11.3298	0.0278798
CUST_12951_PI425249770	JI456631	PREDICTED: hypothetical protein [Vitis vinifera]	2e-29	gi|225448128|ref|XP_002263445.1|	7.34225	7.91871	8.11447	7.7003	8.33979	8.07755	0.0150312
CUST_13006_PI425249770	JI456686	predicted protein [Populus trichocarpa]	1e-08	gi|224067170|ref|XP_002302390.1|	7.48972	8.19757	8.55112	8.632	9.18012	8.51815	0.00625793
CUST_13009_PI425249770	JI456689	"nutrient reservoir, putative [Ricinus communis]"	5e-29	gi|255580511|ref|XP_002531080.1|	13.5238	13.2631	13.1661	13.1391	12.9211	13.3007	0.0168926
CUST_13012_PI425249770	JI456692	PREDICTED: hypothetical protein [Vitis vinifera]	4e-61	gi|225468506|ref|XP_002270831.1|	11.9311	11.9174	12.194	11.2837	12.3653	11.3935	0.0212727
CUST_13024_PI425249770	JI456704	"Synaptic glycoprotein SC2, putative [Ricinus communis]"	e-119	gi|255580033|ref|XP_002530850.1|	7.22374	6.72317	7.71424	7.10196	6.05515	5.9275	0.0212175
CUST_13026_PI425249770	JI456706	"protein arginine n-methyltransferase, putative [Ricinus communis]"	e-146	gi|255551749|ref|XP_002516920.1|	15.7247	15.9278	15.9331	15.8999	15.8313	15.6142	0.0126247
CUST_2613_PI425249770	JI446293	PREDICTED: hypothetical protein [Vitis vinifera]	e-158	gi|225441106|ref|XP_002264566.1|	10.0421	10.3655	10.4232	10.7047	10.6271	10.4629	0.0461429
CUST_2616_PI425249770	JI446296	"Ethylene-responsive transcription factor, putative [Ricinus communis]"	1e-06	gi|255545072|ref|XP_002513597.1|	12.4306	11.7424	11.5305	11.0865	11.7241	11.9311	0.000416
CUST_12987_PI425249770	JI456667	peptidase M50 family protein / sterol-regulatory element binding protein (SREBP) site 2 protease family protein [Arabidopsis thaliana]	0.077	gi|30692714|ref|NP_851094.1|	13.5237	13.233	13.1689	13.1727	13.1379	13.2715	0.0293753
CUST_12992_PI425249770	JI456672	NADH dehydrogenase ND5 subunit [Gossypium barbadense]	e-100	gi|119368546|ref|YP_913233.1|	12.0884	11.2628	11.7313	12.0767	11.9222	11.8919	0.00247676
CUST_12993_PI425249770	JI456673	PREDICTED: hypothetical protein isoform 1 [Vitis vinifera]	2e-80	gi|225441159|ref|XP_002268149.1|	5.94996	5.7973	6.30265	5.78775	5.03969	5.63463	0.0433698
CUST_12995_PI425249770	JI456675	"pentatricopeptide repeat-containing protein, putative [Ricinus communis]"	7e-62	gi|255539963|ref|XP_002511046.1|	6.80719	6.36257	6.49661	6.27212	6.0652	6.23201	0.0499995
CUST_13000_PI425249770	JI456680	"nucleotide binding protein, putative [Ricinus communis]"	2e-83	gi|255570624|ref|XP_002526268.1|	14.7169	14.4992	14.3187	14.2856	14.5074	14.7745	0.00771626
CUST_12862_PI425249770	JI456542	PREDICTED: hypothetical protein [Vitis vinifera]	2e-25	gi|225452177|ref|XP_002270843.1|	13.3127	13.4023	13.2251	13.0469	12.9843	13.2267	0.0375246
CUST_12868_PI425249770	JI456548	peptidyl-prolyl cis-trans isomerase chloroplast precursor [Micromonas sp. RCC299]	3e-40	gi|255071261|ref|XP_002507712.1|	6.81571	7.09339	6.54435	7.25768	7.5369	7.24933	0.00592557
CUST_4587_PI425249770	JI448267	PREDICTED: hypothetical protein [Vitis vinifera]	0	gi|225447041|ref|XP_002269614.1|	9.48151	8.81982	8.61289	8.3932	8.51305	8.51021	0.00460798
CUST_2676_PI425249770	JI446356	DNA binding / transcription factor [Arabidopsis thaliana]	4.6	gi|186510961|ref|NP_190793.2|	11.1495	10.8182	10.7933	10.7933	11.2125	11.1392	0.0318015
CUST_2531_PI425249770	JI446211	predicted protein [Populus trichocarpa]	3e-15	gi|224055317|ref|XP_002298477.1|	13.1863	13.1475	13.0588	13.2648	12.6685	12.2742	0.00339601
CUST_12879_PI425249770	JI456559	PREDICTED: hypothetical protein [Vitis vinifera]	3e-12	gi|225446569|ref|XP_002279986.1|	13.4959	13.7742	13.8192	13.8933	13.8957	13.8905	0.0485152
CUST_12883_PI425249770	JI456563	PREDICTED: hypothetical protein [Vitis vinifera]	e-105	gi|225455720|ref|XP_002267181.1|	12.2527	13.2845	13.5069	12.9204	13.3055	12.4766	0.0228697
CUST_2522_PI425249770	JI446202	PREDICTED: hypothetical protein [Vitis vinifera]	1e-54	gi|225454022|ref|XP_002281030.1|	7.59321	7.34914	6.79905	6.80366	7.32411	7.89341	0.0120356
CUST_12844_PI425249770	JI456524	PREDICTED: hypothetical protein isoform 1 [Vitis vinifera]	7e-27	gi|225446999|ref|XP_002266893.1|	14.0468	14.2408	14.3942	14.2216	14.2425	14.1473	0.0234138
CUST_12853_PI425249770	JI456533	predicted protein [Populus trichocarpa]	3e-16	gi|224058685|ref|XP_002299602.1|	15.115	14.1849	14.1989	14.3131	13.9059	14.4922	0.00101029
CUST_2584_PI425249770	JI446264	"nucleic acid binding protein, putative [Ricinus communis]"	9e-11	gi|255567194|ref|XP_002524578.1|	6.64281	6.54004	6.11911	6.80124	7.44475	7.37303	0.00760519
CUST_1516_PI425249770	JI445196	PREDICTED: hypothetical protein [Vitis vinifera]	1e-56	gi|225438471|ref|XP_002277849.1|	7.00119	7.46827	7.70226	7.36947	7.30357	6.91737	0.0369765
CUST_1470_PI425249770	JI445150	PREDICTED: hypothetical protein isoform 1 [Vitis vinifera]	e-104	gi|225442321|ref|XP_002280090.1|	4.37273	5.98311	6.24589	5.46155	6.20433	5.87805	0.0272854
CUST_12914_PI425249770	JI456594	PREDICTED: hypothetical protein [Vitis vinifera]	4e-81	gi|225449116|ref|XP_002277030.1|	15.5817	15.9159	15.9421	15.8347	15.827	15.6706	0.0194938
CUST_1584_PI425249770	JI445264	conserved hypothetical protein [Ricinus communis]	1.5	gi|255554775|ref|XP_002518425.1|	10.144	9.75635	9.44519	9.92999	10.1105	10.6275	0.0164875
CUST_12918_PI425249770	JI456598	PREDICTED: hypothetical protein [Vitis vinifera]	e-110	gi|225442011|ref|XP_002267195.1|	13.704	13.9059	14.1173	13.857	14.1222	14.3207	0.00200614
CUST_1573_PI425249770	JI445253	predicted protein [Physcomitrella patens subsp. patens]	5.9	gi|168039576|ref|XP_001772273.1|	5.58976	5.79328	5.59212	5.89271	6.12162	5.82012	0.0156009
CUST_12920_PI425249770	JI456600	PREDICTED: hypothetical protein [Vitis vinifera]	2e-36	gi|225439493|ref|XP_002270392.1|	14.3874	14.4539	14.6843	14.7258	14.5625	14.7621	0.0171794
CUST_12926_PI425249770	JI456606	PREDICTED: hypothetical protein [Vitis vinifera]	1e-38	gi|225456010|ref|XP_002279379.1|	14.295	14.2866	14.5025	14.5261	13.7802	14.0512	0.0154229
CUST_12928_PI425249770	JI456608	predicted protein [Populus trichocarpa]	3e-66	gi|224130838|ref|XP_002320937.1|	13.9551	13.7552	13.7832	13.6766	13.5852	13.2673	0.031031
CUST_12930_PI425249770	JI456610	PREDICTED: hypothetical protein [Vitis vinifera]	6e-86	gi|225457961|ref|XP_002275256.1|	6.80028	6.64842	7.09587	6.63638	5.20673	5.5549	0.000179
CUST_12887_PI425249770	JI456567	"ubiquitin-protein ligase, putative [Ricinus communis]"	4e-60	gi|255584323|ref|XP_002532897.1|	14.1259	14.3874	14.3915	14.2715	14.4821	14.1898	0.00227029
CUST_12889_PI425249770	JI456569	PREDICTED: hypothetical protein [Vitis vinifera]	1e-48	gi|225470256|ref|XP_002264070.1|	13.7336	13.012	12.8647	12.4165	12.3681	12.6313	0.0103678
CUST_12893_PI425249770	JI456573	PREDICTED: hypothetical protein [Vitis vinifera]	5e-65	gi|225438325|ref|XP_002272045.1|	12.4362	11.3652	10.8962	10.8897	10.437	11.0321	0.00323812
CUST_12894_PI425249770	JI456574	PREDICTED: hypothetical protein [Vitis vinifera]	8e-27	gi|225439558|ref|XP_002264808.1|	12.2969	12.4682	12.4188	12.5907	12.4363	12.408	0.0450828
CUST_12900_PI425249770	JI456580	conserved hypothetical protein [Ricinus communis]	2e-05	gi|255559237|ref|XP_002520639.1|	14.8258	13.2546	13.0529	12.6572	12.1177	13.0842	0.0286878
CUST_12902_PI425249770	JI456582	PREDICTED: hypothetical protein [Vitis vinifera]	1e-13	gi|225465743|ref|XP_002264820.1|	13.8786	13.9425	13.9023	13.6611	13.6063	13.4962	0.0145674
CUST_4647_PI425249770	JI448327	PREDICTED: hypothetical protein [Vitis vinifera]	3e-91	gi|225431766|ref|XP_002270635.1|	16.3923	16.2501	16.2581	16.0261	16.1772	16.2522	0.0489577
CUST_12903_PI425249770	JI456583	PREDICTED: hypothetical protein [Vitis vinifera]	7e-11	gi|225457652|ref|XP_002273353.1|	13.7233	13.6807	13.7535	13.5499	13.4927	13.3868	0.026034
CUST_12906_PI425249770	JI456586	predicted protein [Populus trichocarpa]	3e-26	gi|224100523|ref|XP_002334364.1|	14.3585	14.1409	13.9415	14.695	14.1338	15.0589	0.0337972
CUST_12907_PI425249770	JI456587	PREDICTED: hypothetical protein [Vitis vinifera]	2.8	gi|225445786|ref|XP_002273966.1|	12.0235	12.087	12.0459	12.0895	11.7584	11.7026	0.0470407
CUST_12398_PI425249770	JI456078	"cytohesin 1, 2, 3, putative [Ricinus communis]"	3e-34	gi|255546680|ref|XP_002514399.1|	13.6877	13.6768	13.6851	13.5739	13.464	13.2924	0.00848034
CUST_12400_PI425249770	JI456080	PREDICTED: hypothetical protein isoform 1 [Vitis vinifera]	1e-32	gi|225436399|ref|XP_002272084.1|	13.694	12.8589	12.936	12.7879	12.5932	12.6882	0.000652
CUST_1585_PI425249770	JI445265	PREDICTED: hypothetical protein isoform 1 [Vitis vinifera]	e-148	gi|225449356|ref|XP_002282149.1|	13.3594	13.5446	13.1593	13.4017	13.2819	13.0533	0.0440969
CUST_12405_PI425249770	JI456085	"aldo-keto reductase, putative [Ricinus communis]"	e-161	gi|255543887|ref|XP_002513006.1|	15.0158	15.0905	15.3418	15.3073	15.4441	15.5309	0.0332791
CUST_12409_PI425249770	JI456089	Os08g0520900 [Oryza sativa (japonica cultivar-group)]	7e-35	gi|115477350|ref|NP_001062271.1|	14.9061	14.4649	14.2298	14.1032	14.1795	14.145	0.0414996
CUST_12414_PI425249770	JI456094	PREDICTED: hypothetical protein isoform 1 [Vitis vinifera]	8e-57	gi|225426686|ref|XP_002281639.1|	6.10173	5.67171	5.24104	5.43874	5.97021	6.81797	0.00727559
CUST_835_PI425249770	JI444515	vacuolar assembly protein [Chlamydomonas reinhardtii]	4e-25	gi|159482691|ref|XP_001699401.1|	6.98142	4.664	5.71652	6.40069	4.25795	5.05799	0.00432383
CUST_12380_PI425249770	JI456060	"tubulin beta chain, putative [Ricinus communis]"	5e-74	gi|255564355|ref|XP_002523174.1|	7.63461	6.64226	6.79507	6.34718	6.49515	6.29018	0.000438
CUST_2357_PI425249770	JI446037	"kif4, putative [Ricinus communis]"	e-113	gi|255550012|ref|XP_002516057.1|	11.6429	12.3139	12.3378	12.4926	12.5491	11.9663	0.0277268
CUST_2552_PI425249770	JI446232	EIN2 (ETHYLENE INSENSITIVE 2); transporter [Arabidopsis thaliana]	0.28	gi|15242709|ref|NP_195948.1|	12.7812	12.8957	12.9702	12.8419	11.8884	11.9133	0.0132642
CUST_2545_PI425249770	JI446225	PREDICTED: similar to zinc finger (C3HC4-type RING finger) family protein [Vitis vinifera]	e-120	gi|225445404|ref|XP_002281763.1|	7.82343	8.14214	7.77396	8.58478	8.51156	8.55896	0.0110734
CUST_12388_PI425249770	JI456068	"fructokinase, putative [Ricinus communis]"	2.6	gi|255573917|ref|XP_002527877.1|	7.11689	7.87249	7.22537	8.27144	7.90444	8.00032	0.0260109
CUST_12445_PI425249770	JI456125	PREDICTED: hypothetical protein [Vitis vinifera]	3e-44	gi|225452378|ref|XP_002275628.1|	15.7379	13.5985	13.7275	13.6688	13.0319	14.0442	0.0149984
CUST_2698_PI425249770	JI446378	unknown protein [Arabidopsis thaliana]	0.003	gi|79364994|ref|NP_175733.2|	4.81365	4.83977	4.52249	4.88117	5.29901	5.36186	0.0115689
CUST_12449_PI425249770	JI456129	PREDICTED: hypothetical protein [Vitis vinifera]	e-123	gi|225428881|ref|XP_002285306.1|	6.37364	6.50238	6.46675	6.95686	7.21894	7.0401	0.0111347
CUST_12456_PI425249770	JI456136	PREDICTED: hypothetical protein [Vitis vinifera]	9e-39	gi|225428637|ref|XP_002284808.1|	12.7778	11.8603	11.9769	11.8565	12.1632	12.1535	0.0356109
CUST_12461_PI425249770	JI456141	conserved hypothetical protein [Ricinus communis]	3e-33	gi|255571754|ref|XP_002526820.1|	7.20418	6.65362	6.72549	6.32108	6.70457	6.61061	0.0370065
CUST_12424_PI425249770	JI456104	PREDICTED: hypothetical protein [Vitis vinifera]	e-101	gi|225453301|ref|XP_002269466.1|	8.1364	7.73908	7.03653	7.22142	7.62845	7.18661	0.0486135
CUST_1735_PI425249770	JI445415	"arginine/serine rich splicing factor sf4/14, putative [Ricinus communis]"	1e-53	gi|255544254|ref|XP_002513189.1|	6.29288	5.90087	5.37729	6.27868	6.51285	6.6299	0.0278364
CUST_12427_PI425249770	JI456107	PREDICTED: hypothetical protein [Vitis vinifera]	7e-36	gi|225456272|ref|XP_002279697.1|	13.6043	12.7421	12.6326	12.4624	12.2917	12.8751	0.00715208
CUST_12429_PI425249770	JI456109	PREDICTED: similar to putative protein [Vitis vinifera]	2e-28	gi|225453438|ref|XP_002275512.1|	11.7738	11.6439	11.6813	11.4518	11.8916	12.1968	0.0373325
CUST_2712_PI425249770	JI446392	DC1 domain-containing protein [Arabidopsis thaliana]	1.1	gi|15238334|ref|NP_199043.1|	6.64288	5.96462	4.92264	4.6202	5.80889	5.78631	0.0135373
CUST_2710_PI425249770	JI446390	PREDICTED: hypothetical protein [Vitis vinifera]	8e-30	gi|225448564|ref|XP_002273838.1|	7.36688	6.03437	6.60661	6.80872	4.98312	5.21121	0.04752
CUST_12435_PI425249770	JI456115	bromodomain-containing protein [Ricinus communis]	2.1	gi|255559820|ref|XP_002520929.1|	14.5022	14.3585	14.2564	13.9042	14.1442	14.085	0.03451
CUST_1510_PI425249770	JI445190	PREDICTED: hypothetical protein [Vitis vinifera]	e-100	gi|225442665|ref|XP_002279835.1|	14.315	14.1646	13.8341	14.0461	13.8564	13.922	0.0113383
CUST_12306_PI425249770	JI455986	PREDICTED: hypothetical protein [Vitis vinifera]	7.3	gi|225438045|ref|XP_002271737.1|	9.81222	8.97284	8.81657	7.87335	8.37877	8.74217	0.00354181
CUST_12314_PI425249770	JI455994	PREDICTED: hypothetical protein [Vitis vinifera]	8e-74	gi|225462328|ref|XP_002265699.1|	7.0885	7.19965	6.74125	6.67892	6.68847	6.57902	0.0209021
CUST_12315_PI425249770	JI455995	PREDICTED: hypothetical protein [Vitis vinifera]	1e-63	gi|225465783|ref|XP_002268351.1|	6.7828	6.38094	5.83494	5.91353	6.09693	6.06768	0.0121184
CUST_1029_PI425249770	JI444709	PREDICTED: hypothetical protein [Vitis vinifera]	0	gi|225437493|ref|XP_002274422.1|	15.1802	15.4185	15.6074	15.5816	15.683	15.2809	0.00158482
CUST_12321_PI425249770	JI456001	PREDICTED: hypothetical protein [Vitis vinifera]	8e-15	gi|225464089|ref|XP_002271011.1|	8.51352	8.51288	8.35422	7.67615	7.50177	8.09877	0.0398274
CUST_12275_PI425249770	JI455955	Os06g0202900 [Oryza sativa (japonica cultivar-group)]	4.8	gi|115466968|ref|NP_001057083.1|	13.1413	12.9167	13.0709	12.9548	13.2684	13.0811	0.0237591
CUST_150_PI425249770	JI443830	"Phytochrome A-associated F-box protein, putative [Ricinus communis]"	1e-49	gi|255564160|ref|XP_002523077.1|	12.892	12.6961	13.1551	13.0693	12.6429	12.5011	0.00610823
CUST_1699_PI425249770	JI445379	predicted protein [Populus trichocarpa]	8e-05	gi|224126409|ref|XP_002319831.1|	12.5477	12.0904	12.034	12.0732	11.989	11.9785	0.0230293
CUST_12284_PI425249770	JI455964	PREDICTED: hypothetical protein [Vitis vinifera]	6e-61	gi|225438531|ref|XP_002279428.1|	13.6949	13.4966	13.6732	13.4407	13.2819	13.5819	0.0155945
CUST_12287_PI425249770	JI455967	PREDICTED: hypothetical protein [Vitis vinifera]	4e-61	gi|225426232|ref|XP_002263816.1|	10.3955	10.406	10.4929	10.4258	10.8849	10.9188	0.0391658
CUST_12289_PI425249770	JI455969	PREDICTED: hypothetical protein [Vitis vinifera]	6e-36	gi|225447161|ref|XP_002275892.1|	8.36596	8.88822	8.76446	9.16874	9.42571	9.01645	0.00237097
CUST_12290_PI425249770	JI455970	PREDICTED: hypothetical protein isoform 3 [Vitis vinifera]	6e-42	gi|225431896|ref|XP_002276251.1|	14.1627	13.8858	13.7947	14.2904	14.2401	14.6206	0.00340762
CUST_12291_PI425249770	JI455971	HTB4; DNA binding [Arabidopsis thaliana]	3e-45	gi|15238563|ref|NP_200799.1|	9.05086	8.57031	8.10073	8.59266	8.03443	8.46689	0.00362484
CUST_12294_PI425249770	JI455974	"ER lumen protein retaining receptor, putative [Ricinus communis]"	e-102	gi|255576737|ref|XP_002529256.1|	6.06431	4.33802	6.27491	5.61031	4.13357	4.7051	0.0301786
CUST_2491_PI425249770	JI446171	"kif4, putative [Ricinus communis]"	4e-07	gi|255546505|ref|XP_002514312.1|	9.58047	10.36	10.0509	10.2535	10.4648	9.79484	0.037052
CUST_12351_PI425249770	JI456031	PREDICTED: hypothetical protein [Vitis vinifera]	7e-18	gi|225456884|ref|XP_002277390.1|	7.56951	7.57373	7.16474	7.39926	7.76529	7.67366	0.0217218
CUST_12354_PI425249770	JI456034	predicted protein [Populus trichocarpa]	3e-70	gi|224121102|ref|XP_002330904.1|	5.30861	5.80078	5.78101	6.24547	6.59284	6.42282	0.0304763
CUST_12357_PI425249770	JI456037	predicted protein [Populus trichocarpa]	3e-52	gi|224108323|ref|XP_002314805.1|	13.0233	13.7719	13.8156	14.0787	14.3039	14.4737	0.00122831
CUST_12358_PI425249770	JI456038	PREDICTED: hypothetical protein [Vitis vinifera]	8e-29	gi|225453209|ref|XP_002275756.1|	5.69871	6.05856	5.90186	5.90354	6.69027	6.45309	0.0208966
CUST_12327_PI425249770	JI456007	PREDICTED: similar to deetiolated 1-like protein [Vitis vinifera]	2e-40	gi|225453700|ref|XP_002270528.1|	13.694	13.0548	12.8423	12.4677	12.5533	13.3849	0.0135771
CUST_792_PI425249770	JI444472	PREDICTED: hypothetical protein [Vitis vinifera]	2e-10	gi|225470279|ref|XP_002265757.1|	17.0345	16.5194	16.2084	16.3292	16.0283	16.5384	0.0133818
CUST_2455_PI425249770	JI446135	PREDICTED: hypothetical protein [Vitis vinifera]	9e-09	gi|225463936|ref|XP_002267564.1|	9.6439	9.43073	9.88806	9.59704	10.0068	10.1185	0.00468487
CUST_12329_PI425249770	JI456009	PREDICTED: hypothetical protein [Vitis vinifera]	2e-41	gi|225443339|ref|XP_002264125.1|	5.67232	5.75983	5.4745	5.96416	6.1138	5.8224	0.0405141
CUST_12331_PI425249770	JI456011	PREDICTED: hypothetical protein [Vitis vinifera]	5e-86	gi|225463764|ref|XP_002267286.1|	13.417	13.5891	13.6316	13.5438	13.5765	13.2357	0.0406117
CUST_4597_PI425249770	JI448277	"Mavicyanin, putative [Ricinus communis]"	9e-41	gi|255552341|ref|XP_002517215.1|	13.1092	12.7852	12.7106	12.1819	12.3838	12.4701	0.0196505
CUST_2384_PI425249770	JI446064	PREDICTED: hypothetical protein [Vitis vinifera]	3e-63	gi|225431693|ref|XP_002266834.1|	10.4994	11.0992	10.9348	11.3017	11.0508	10.9249	0.047366
CUST_12337_PI425249770	JI456017	PREDICTED: hypothetical protein [Vitis vinifera]	2e-42	gi|225424811|ref|XP_002267941.1|	12.5345	12.5434	12.868	12.3913	12.6502	12.3231	0.000601
CUST_12339_PI425249770	JI456019	"hydrolase, putative [Ricinus communis]"	2e-88	gi|255540249|ref|XP_002511189.1|	13.2292	13.7716	13.8986	13.6681	14.0223	13.5707	0.0110072
CUST_12341_PI425249770	JI456021	unknown protein [Arabidopsis thaliana]	0.031	gi|15237814|ref|NP_200716.1|	10.9401	10.8696	10.5497	10.7682	10.319	10.1489	0.0215776
CUST_12342_PI425249770	JI456022	predicted protein [Populus trichocarpa]	2e-21	gi|224061160|ref|XP_002300360.1|	14.1437	14.3958	14.4373	14.3865	14.4735	13.966	0.0124926
CUST_12344_PI425249770	JI456024	"big map kinase/bmk, putative [Ricinus communis]"	e-148	gi|255575145|ref|XP_002528477.1|	5.78765	5.88968	5.74619	6.08418	6.53184	6.34761	0.00194172
CUST_12579_PI425249770	JI456259	conserved hypothetical protein [Ricinus communis]	9e-57	gi|255559161|ref|XP_002520602.1|	12.7907	12.8501	13.0429	12.976	13.0713	13.0274	0.0359244
CUST_12581_PI425249770	JI456261	PREDICTED: hypothetical protein [Vitis vinifera]	2e-26	gi|225426466|ref|XP_002270815.1|	13.3596	13.5931	13.7757	13.9509	13.684	13.6272	0.0246021
CUST_535_PI425249770	JI444215	ATP-dependent Clp protease proteolytic subunit [Nicotiana tomentosiformis]	4e-82	gi|81301593|ref|YP_398889.1|	14.7728	14.1654	14.216	14.4965	14.5679	14.8307	0.0313872
CUST_12586_PI425249770	JI456266	PREDICTED: hypothetical protein [Vitis vinifera]	7e-16	gi|225437545|ref|XP_002275930.1|	6.99092	6.95793	7.9829	6.04394	6.64425	6.53022	0.0261678
CUST_2036_PI425249770	JI445716	"Transcription factor AtMYC2, putative [Ricinus communis]"	e-119	gi|255557569|ref|XP_002519814.1|	15.4826	14.8667	14.5703	14.7326	14.1945	15.3182	0.00200726
CUST_12589_PI425249770	JI456269	PREDICTED: hypothetical protein [Vitis vinifera]	3e-15	gi|225456128|ref|XP_002281814.1|	17.0808	17.1106	16.9827	16.9306	16.787	16.733	0.00607419
CUST_12592_PI425249770	JI456272	PREDICTED: hypothetical protein [Vitis vinifera]	3e-52	gi|225424789|ref|XP_002267298.1|	14.4073	12.4023	12.7706	12.3332	11.3702	12.8477	0.000237
CUST_12593_PI425249770	JI456273	predicted protein [Populus trichocarpa]	e-173	gi|224144326|ref|XP_002325262.1|	11.6046	11.2562	11.1789	10.9504	10.9586	11.2957	0.0397258
CUST_12598_PI425249770	JI456278	PREDICTED: similar to pentatricopeptide repeat-containing protein At1g32415 [Vitis vinifera]	1e-46	gi|225427310|ref|XP_002282053.1|	12.9397	13.0483	13.2409	13.3439	13.3652	13.0565	0.0296856
CUST_12599_PI425249770	JI456279	PREDICTED: hypothetical protein [Vitis vinifera]	8e-59	gi|225469470|ref|XP_002267809.1|	5.54441	6.26031	6.22883	5.43101	6.03686	5.9372	0.038585
CUST_2399_PI425249770	JI446079	"multidrug resistance protein 1, 2, putative [Ricinus communis]"	e-170	gi|255552900|ref|XP_002517493.1|	7.56684	7.71807	7.50535	8.07328	8.09174	8.30536	0.0162921
CUST_12601_PI425249770	JI456281	"kinase, putative [Ricinus communis]"	9e-49	gi|255584247|ref|XP_002532861.1|	11.1127	10.445	10.9336	10.2355	9.99123	9.71957	0.0390575
CUST_12557_PI425249770	JI456237	PREDICTED: hypothetical protein [Vitis vinifera]	1e-94	gi|225441495|ref|XP_002275839.1|	13.7863	13.8545	13.8098	13.5709	13.5148	13.1748	0.00446428
CUST_12563_PI425249770	JI456243	predicted protein [Populus trichocarpa]	1e-11	gi|224142173|ref|XP_002324433.1|	12.8226	12.7497	12.9312	12.7806	12.691	13.3836	0.0136556
CUST_12572_PI425249770	JI456252	PREDICTED: hypothetical protein [Vitis vinifera]	1e-88	gi|225439615|ref|XP_002267787.1|	13.2158	13.8855	13.809	14.1712	13.2946	13.8584	0.0402948
CUST_12573_PI425249770	JI456253	PREDICTED: hypothetical protein [Vitis vinifera]	3e-48	gi|225459348|ref|XP_002285804.1|	6.49853	6.70064	7.15171	5.84547	6.32761	6.01576	0.00181835
CUST_12576_PI425249770	JI456256	"ornithine aminotransferase, putative [Ricinus communis]"	0.33	gi|255557233|ref|XP_002519647.1|	5.46568	6.02354	5.39086	5.62044	5.48389	5.2919	0.0242262
CUST_12631_PI425249770	JI456311	PREDICTED: hypothetical protein [Vitis vinifera]	4e-49	gi|225432386|ref|XP_002276606.1|	15.4558	15.4534	15.4357	15.3054	15.3828	15.2025	0.0114367
CUST_12635_PI425249770	JI456315	predicted protein [Ostreococcus lucimarinus CCE9901]	4e-12	gi|145343458|ref|XP_001416340.1|	2.88613	4.92088	4.60116	5.09176	5.5628	3.83036	0.0252753
CUST_12640_PI425249770	JI456320	PREDICTED: hypothetical protein [Vitis vinifera]	0	gi|225434311|ref|XP_002264896.1|	6.78052	5.94368	7.39742	6.53238	4.14065	6.14908	0.00092
CUST_12641_PI425249770	JI456321	PREDICTED: hypothetical protein [Vitis vinifera]	5.5	gi|225426234|ref|XP_002263593.1|	15.4618	15.1678	15.0343	14.9757	15.0935	15.0632	0.0263758
CUST_4027_PI425249770	JI447707	predicted protein [Populus trichocarpa]	4e-96	gi|224110284|ref|XP_002315471.1|	11.042	11.2608	11.3769	11.1931	11.6199	11.719	0.00481509
CUST_4042_PI425249770	JI447722	PREDICTED: hypothetical protein [Vitis vinifera]	7e-72	gi|225456284|ref|XP_002279798.1|	4.93361	5.89014	5.32292	5.82144	6.5522	6.23864	0.00133333
CUST_12603_PI425249770	JI456283	PREDICTED: hypothetical protein [Vitis vinifera]	4e-44	gi|225462472|ref|XP_002269681.1|	6.10223	5.40994	4.88491	5.60689	5.88256	5.75657	0.0375745
CUST_12604_PI425249770	JI456284	conserved hypothetical protein [Ricinus communis]	1e-30	gi|255547612|ref|XP_002514863.1|	8.54563	5.91873	6.98243	7.91729	4.66084	5.62359	0.00104123
CUST_12606_PI425249770	JI456286	PREDICTED: hypothetical protein [Vitis vinifera]	3e-66	gi|225426078|ref|XP_002272080.1|	13.5443	14.1433	14.3528	14.2543	14.0103	14.139	0.0397267
CUST_12607_PI425249770	JI456287	"fumarylacetoacetate hydrolase, putative [Ricinus communis]"	8e-95	gi|255551813|ref|XP_002516952.1|	6.17035	6.07691	7.09693	6.71403	6.98811	6.72025	0.00113302
CUST_12608_PI425249770	JI456288	transketolase family protein [Arabidopsis thaliana]	4e-71	gi|15226781|ref|NP_181006.1|	12.29	12.6631	12.7413	12.8719	12.9182	13.1759	0.00164109
CUST_12613_PI425249770	JI456293	PREDICTED: hypothetical protein [Vitis vinifera]	1e-06	gi|225435808|ref|XP_002285758.1|	8.7651	7.95448	7.72629	7.97877	8.04305	8.4911	0.00222802
CUST_12618_PI425249770	JI456298				11.7964	11.7248	12.1289	11.8887	12.2936	12.0116	0.0259883
CUST_12619_PI425249770	JI456299	predicted protein [Populus trichocarpa]	6e-05	gi|224104683|ref|XP_002313526.1|	14.3394	14.4755	14.1901	13.9359	14.0721	13.691	0.0142337
CUST_58_PI425249770	JI443738	unknown protein [Arabidopsis thaliana]	0.054	gi|15221076|ref|NP_172634.1|	13.6201	13.1391	12.8162	12.4799	12.7239	12.8098	0.0101615
CUST_12488_PI425249770	JI456168	conserved hypothetical protein [Ricinus communis]	3e-39	gi|255554795|ref|XP_002518435.1|	11.3221	11.6012	11.6613	11.6886	11.7717	11.6013	0.0443626
CUST_12496_PI425249770	JI456176	PREDICTED: hypothetical protein [Vitis vinifera]	2e-74	gi|225457500|ref|XP_002269119.1|	13.7213	13.4851	13.4681	13.5041	13.6285	13.5788	0.0114617
CUST_12497_PI425249770	JI456177	predicted protein [Populus trichocarpa]	1e-94	gi|224087756|ref|XP_002308221.1|	5.39963	4.90508	5.22141	5.91604	3.50541	3.54713	0.0200271
CUST_12502_PI425249770	JI456182	predicted protein [Physcomitrella patens subsp. patens]	2e-07	gi|168034560|ref|XP_001769780.1|	10.1973	10.5458	10.6929	10.6952	10.7844	10.5053	0.0195439
CUST_12507_PI425249770	JI456187	"monoxygenase, putative [Ricinus communis]"	4e-66	gi|255578418|ref|XP_002530074.1|	14.8753	14.448	14.4158	14.3139	14.3461	14.3554	0.0140756
CUST_12508_PI425249770	JI456188	"o-linked n-acetylglucosamine transferase, ogt, putative [Ricinus communis]"	6e-32	gi|255562045|ref|XP_002522031.1|	14.3998	14.0542	13.5997	13.7545	13.4091	13.4141	0.000183
CUST_12468_PI425249770	JI456148	PREDICTED: hypothetical protein [Vitis vinifera]	1e-29	gi|225460089|ref|XP_002273624.1|	7.6727	14.067	14.2461	10.0728	12.415	13.3917	0.00253732
CUST_2080_PI425249770	JI445760	"amino acid binding protein, putative [Ricinus communis]"	2e-40	gi|255541934|ref|XP_002512031.1|	6.96602	7.3165	6.9867	7.90666	7.80543	8.00155	0.0106887
CUST_2435_PI425249770	JI446115	PREDICTED: hypothetical protein [Vitis vinifera]	1e-49	gi|225469470|ref|XP_002267809.1|	11.5136	10.6056	10.7178	10.4373	10.5927	10.8471	0.0186134
CUST_3911_PI425249770	JI447591	PREDICTED: hypothetical protein [Vitis vinifera]	e-108	gi|225429082|ref|XP_002271528.1|	6.42364	5.98522	5.59907	5.96438	5.65462	5.80601	0.0128407
CUST_12473_PI425249770	JI456153	conserved hypothetical protein [Ricinus communis]	1e-53	gi|255558836|ref|XP_002520441.1|	13.466	12.6278	13.4436	13.6135	13.2672	13.9554	0.0166055
CUST_3945_PI425249770	JI447625	predicted protein [Populus trichocarpa]	2e-86	gi|224106133|ref|XP_002333719.1|	6.59399	5.15847	6.78246	6.20123	5.22632	5.78298	0.0325368
CUST_4535_PI425249770	JI448215	PREDICTED: hypothetical protein [Vitis vinifera]	3e-65	gi|225442142|ref|XP_002275148.1|	12.0819	12.5038	12.5712	13.0028	13.052	13.3309	0.00400814
CUST_12480_PI425249770	JI456160	PREDICTED: hypothetical protein [Vitis vinifera]	2e-78	gi|225437677|ref|XP_002272575.1|	7.78646	7.96227	8.23826	7.53654	7.79045	7.32922	0.0050427
CUST_12542_PI425249770	JI456222	predicted protein [Populus trichocarpa]	1e-44	gi|224086474|ref|XP_002307895.1|	13.1083	13.7672	13.8856	14.0995	14.4659	13.8088	0.0484691
CUST_12546_PI425249770	JI456226	hypothetical protein SORBIDRAFT_02g030820 [Sorghum bicolor]	e-142	gi|242049946|ref|XP_002462717.1|	13.9625	14.0007	13.9762	13.8673	13.8727	13.4866	0.0451047
CUST_12548_PI425249770	JI456228	PREDICTED: hypothetical protein [Vitis vinifera]	2e-68	gi|225434327|ref|XP_002266157.1|	14.9962	15.1108	15.1077	14.8407	14.9883	14.6799	0.0406085
CUST_12549_PI425249770	JI456229	PREDICTED: hypothetical protein [Vitis vinifera]	e-106	gi|225465968|ref|XP_002269821.1|	14.576	13.607	13.7424	13.9889	13.9379	14.1785	0.00420094
CUST_3640_PI425249770	JI447320	PREDICTED: hypothetical protein [Vitis vinifera]	1e-57	gi|225462064|ref|XP_002276057.1|	13.4296	13.4497	13.4531	13.449	13.2672	13.4909	0.0196047
CUST_12552_PI425249770	JI456232	predicted protein [Populus trichocarpa]	1e-38	gi|224113315|ref|XP_002316453.1|	13.6426	13.7367	14.2004	13.882	13.8535	13.0925	0.00936243
CUST_12555_PI425249770	JI456235	PREDICTED: hypothetical protein [Vitis vinifera]	0.034	gi|225450689|ref|XP_002283253.1|	14.0696	13.2538	12.948	12.8816	13.1417	13.3345	0.0382251
CUST_12510_PI425249770	JI456190	PREDICTED: hypothetical protein [Vitis vinifera]	2e-66	gi|225465359|ref|XP_002272915.1|	12.3338	12.6493	12.709	12.7872	12.6728	12.5444	0.0184588
CUST_12511_PI425249770	JI456191	"Transcription factor RF2a, putative [Ricinus communis]"	2e-13	gi|255577193|ref|XP_002529479.1|	6.29909	6.62285	6.12582	6.75953	6.89115	6.75324	0.0186059
CUST_12513_PI425249770	JI456193	PREDICTED: hypothetical protein [Vitis vinifera]	4e-64	gi|225435686|ref|XP_002283417.1|	5.66083	5.80327	5.08274	6.00888	6.13725	5.67904	0.0388359
CUST_12520_PI425249770	JI456200	predicted protein [Populus trichocarpa]	2e-40	gi|224130372|ref|XP_002328592.1|	13.8805	13.9069	13.9424	13.7256	14.0133	13.8109	0.0175156
CUST_2255_PI425249770	JI445935	PREDICTED: hypothetical protein [Vitis vinifera]	3e-39	gi|225428812|ref|XP_002282207.1|	11.6547	12.1788	12.4417	12.2056	12.3464	11.5594	0.00818298
CUST_12523_PI425249770	JI456203	PREDICTED: hypothetical protein [Vitis vinifera]	2e-33	gi|225456173|ref|XP_002282611.1|	8.17791	8.9088	8.36084	8.67627	8.54104	8.48773	0.00807484
CUST_12525_PI425249770	JI456205	hypothetical protein SORBIDRAFT_09g021120 [Sorghum bicolor]	7.2	gi|242090609|ref|XP_002441137.1|	9.99183	8.89528	8.63484	8.07944	8.80197	8.58458	0.00749715
CUST_13528_PI425249770	JI457208	PREDICTED: hypothetical protein [Vitis vinifera]	1e-60	gi|225436219|ref|XP_002273572.1|	13.5191	13.8094	13.9399	14.1348	14.1482	13.7622	0.0396764
CUST_13529_PI425249770	JI457209	PREDICTED: hypothetical protein [Vitis vinifera]	7e-81	gi|225470587|ref|XP_002273994.1|	5.87846	5.9261	6.48464	6.62142	6.56578	6.33803	0.0168209
CUST_13530_PI425249770	JI457210	"PREDICTED: hypothetical protein, partial [Vitis vinifera]"	6e-21	gi|225444466|ref|XP_002267342.1|	12.6511	12.2746	12.6822	12.8677	12.3167	13.1616	0.0237189
CUST_13532_PI425249770	JI457212	Os08g0138600 [Oryza sativa (japonica cultivar-group)]	2.4	gi|115474729|ref|NP_001060961.1|	11.8023	11.8199	10.5481	11.7195	11.6191	12.0852	0.0270896
CUST_13537_PI425249770	JI457217	"Ribulose bisphosphate carboxylase small chain, chloroplast precursor, putative [Ricinus communis]"	4e-75	gi|255581641|ref|XP_002531624.1|	14.38	13.4029	13.5795	13.4205	13.5715	13.5382	0.0209471
CUST_13543_PI425249770	JI457223	PREDICTED: hypothetical protein [Vitis vinifera]	3e-07	gi|225465475|ref|XP_002268550.1|	6.82808	6.95985	6.02	6.31352	6.38598	6.62339	0.0292112
CUST_13498_PI425249770	JI457178	PREDICTED: hypothetical protein [Vitis vinifera]	1e-33	gi|225436972|ref|XP_002276833.1|	13.5978	13.834	13.8304	14.2609	14.2214	14.448	0.00111141
CUST_13499_PI425249770	JI457179	PREDICTED: hypothetical protein [Vitis vinifera]	e-113	gi|225457023|ref|XP_002282635.1|	7.81982	8.00765	8.03416	8.19774	7.80262	8.75255	0.00282041
CUST_13502_PI425249770	JI457182	conserved hypothetical protein [Ricinus communis]	2e-09	gi|255544532|ref|XP_002513327.1|	6.07899	7.13326	6.81613	6.75807	7.4739	6.72864	0.0400989
CUST_13506_PI425249770	JI457186	predicted protein [Populus trichocarpa]	4e-26	gi|224137108|ref|XP_002322495.1|	12.9932	12.8128	12.6336	12.4385	12.3953	12.7771	0.0240486
CUST_13510_PI425249770	JI457190	"hydrolase, alpha/beta fold family protein [Arabidopsis thaliana]"	4e-39	gi|15218212|ref|NP_173002.1|	11.4072	11.9267	11.9767	12.0297	12.2217	11.8812	0.0195685
CUST_13512_PI425249770	JI457192	PREDICTED: hypothetical protein [Vitis vinifera]	9e-58	gi|225450669|ref|XP_002283093.1|	14.8586	14.7219	14.6713	14.4055	14.5187	14.5211	0.031039
CUST_13569_PI425249770	JI457249	PREDICTED: hypothetical protein [Vitis vinifera]	6e-71	gi|225445132|ref|XP_002280555.1|	12.7208	12.4883	12.9737	12.7851	12.8092	12.9934	0.0205828
CUST_3820_PI425249770	JI447500	PREDICTED: hypothetical protein [Vitis vinifera]	7e-27	gi|225439166|ref|XP_002268303.1|	5.50874	6.41009	6.7625	5.65622	6.26296	6.36634	0.0476497
CUST_13587_PI425249770	JI457267	PREDICTED: hypothetical protein isoform 1 [Vitis vinifera]	2e-73	gi|225451399|ref|XP_002266267.1|	12.0554	13.084	13.8176	13.6499	13.5794	13.0578	7.33e-05
CUST_13547_PI425249770	JI457227	"ATP binding protein, putative [Ricinus communis]"	5e-55	gi|255561731|ref|XP_002521875.1|	13.5177	13.1783	13.1706	13.1679	13.017	13.3718	0.0224577
CUST_13427_PI425249770	JI457107	PREDICTED: hypothetical protein [Vitis vinifera]	5e-56	gi|225446050|ref|XP_002271128.1|	13.6067	13.5958	13.5984	13.6267	13.6723	13.3381	0.0245044
CUST_13429_PI425249770	JI457109	2-phosphoglycerate kinase-related [Arabidopsis thaliana]	5e-88	gi|15240256|ref|NP_200953.1|	11.4163	11.1909	11.1377	11.5846	11.4347	12.1239	0.000997
CUST_1358_PI425249770	JI445038	PREDICTED: hypothetical protein isoform 1 [Vitis vinifera]	2e-37	gi|225466125|ref|XP_002267975.1|	11.2786	11.6811	11.5455	11.9117	11.8581	11.7073	0.0412621
CUST_13435_PI425249770	JI457115	"Rho GTPase activator, putative [Ricinus communis]"	5e-80	gi|255570167|ref|XP_002526044.1|	5.81287	5.97006	5.54283	6.28386	6.48788	6.39331	0.000915
CUST_4104_PI425249770	JI447784	"E3 ubiquitin ligase PUB14, putative [Ricinus communis]"	5e-97	gi|255555111|ref|XP_002518593.1|	12.8952	13.3791	13.3409	13.1422	12.6645	12.5861	0.0031505
CUST_3735_PI425249770	JI447415	conserved hypothetical protein [Ricinus communis]	1e-21	gi|255554306|ref|XP_002518193.1|	11.2538	11.601	11.9224	11.3918	11.7268	11.3244	0.0209512
CUST_13448_PI425249770	JI457128	PREDICTED: hypothetical protein [Vitis vinifera]	1.7	gi|225439886|ref|XP_002274976.1|	14.9411	14.9796	14.8925	14.7041	14.7886	14.269	0.0256855
CUST_13403_PI425249770	JI457083	hypothetical protein SORBIDRAFT_10g006540 [Sorghum bicolor]	2e-37	gi|242095052|ref|XP_002438016.1|	8.54405	8.29865	7.91934	7.83115	7.82839	7.68615	0.00388875
CUST_13407_PI425249770	JI457087	conserved hypothetical protein [Ricinus communis]	5e-35	gi|255537914|ref|XP_002510022.1|	10.9934	11.726	11.5856	11.7679	11.9568	10.8003	0.0334591
CUST_13408_PI425249770	JI457088	PREDICTED: hypothetical protein [Vitis vinifera]	6e-89	gi|225432175|ref|XP_002274968.1|	5.79796	5.48757	5.49814	5.92107	6.03874	6.22107	0.00112562
CUST_13412_PI425249770	JI457092	predicted protein [Populus trichocarpa]	2e-43	gi|224131524|ref|XP_002328561.1|	11.2424	12.038	11.6603	12.208	11.9683	11.5155	0.017239
CUST_13413_PI425249770	JI457093	predicted protein [Populus trichocarpa]	9e-20	gi|224093754|ref|XP_002309977.1|	13.9352	14.4125	14.5529	14.4437	14.4016	13.7736	0.0133702
CUST_13414_PI425249770	JI457094	f-box family protein [Populus trichocarpa]	4e-05	gi|224124628|ref|XP_002319379.1|	13.4043	13.6004	13.559	13.7372	13.5206	13.289	0.042042
CUST_13420_PI425249770	JI457100	PREDICTED: hypothetical protein [Vitis vinifera]	1e-19	gi|225463089|ref|XP_002263507.1|	14.1798	15.3699	15.5302	15.3957	15.4054	14.7864	0.000346
CUST_13423_PI425249770	JI457103	PREDICTED: hypothetical protein [Vitis vinifera]	0	gi|225435464|ref|XP_002285466.1|	13.8572	13.9776	14.284	14.3462	14.5808	14.6574	0.0445618
CUST_13481_PI425249770	JI457161	predicted protein [Populus trichocarpa]	2e-42	gi|224142439|ref|XP_002324565.1|	6.55882	5.39366	5.28122	5.52089	5.74206	5.11286	0.0220458
CUST_13482_PI425249770	JI457162	predicted protein [Populus trichocarpa]	8e-90	gi|224066309|ref|XP_002302076.1|	9.483	9.84822	9.23019	9.54723	10.5164	9.87391	0.0210924
CUST_13484_PI425249770	JI457164	predicted protein [Physcomitrella patens subsp. patens]	8e-46	gi|168004317|ref|XP_001754858.1|	6.25062	6.77374	5.80425	6.8779	7.37394	7.08802	0.00298306
CUST_13486_PI425249770	JI457166	predicted protein [Populus trichocarpa]	2e-42	gi|224116968|ref|XP_002317441.1|	12.9236	13.4358	13.3486	13.439	13.7291	13.1233	0.00235483
CUST_13487_PI425249770	JI457167	PREDICTED: hypothetical protein [Vitis vinifera]	e-120	gi|225426098|ref|XP_002276929.1|	13.4345	13.3266	13.0603	13.0814	13.3565	13.0964	0.00760612
CUST_824_PI425249770	JI444504	"pentatricopeptide repeat-containing protein, putative [Ricinus communis]"	7e-49	gi|255558956|ref|XP_002520501.1|	13.8173	13.9635	14.0115	13.2277	13.648	12.4334	0.0120082
CUST_13492_PI425249770	JI457172	predicted protein [Populus trichocarpa]	1e-50	gi|224108623|ref|XP_002314912.1|	7.18134	6.89121	7.48303	6.94166	6.31952	6.26143	0.0112176
CUST_13494_PI425249770	JI457174	PREDICTED: hypothetical protein [Vitis vinifera]	3e-32	gi|225440608|ref|XP_002273795.1|	9.95806	10.4184	10.5901	10.622	10.7835	10.5617	0.0110698
CUST_13457_PI425249770	JI457137	hypothetical protein SORBIDRAFT_04g025700 [Sorghum bicolor]	3e-36	gi|242065738|ref|XP_002454158.1|	14.1999	14.555	14.9613	14.6762	14.9519	14.5482	0.0393217
CUST_13459_PI425249770	JI457139	photosystem II 44 kDa protein [Lotus japonicus]	e-130	gi|13518432|ref|NP_084792.1|	11.7804	11.3702	11.3566	11.0678	11.0271	11.6146	0.0246605
CUST_13707_PI425249770	JI457387	predicted protein [Chlamydomonas reinhardtii]	0.29	gi|159487491|ref|XP_001701756.1|	14.93	13.0007	12.5787	12.3012	12.2467	13.1172	0.0100421
CUST_13713_PI425249770	JI457393	PREDICTED: hypothetical protein [Vitis vinifera]	1e-44	gi|225437503|ref|XP_002269885.1|	13.3628	13.6216	13.6643	13.8726	13.9286	13.3494	0.007011
CUST_13714_PI425249770	JI457394	predicted protein [Populus trichocarpa]	7e-26	gi|224075960|ref|XP_002304848.1|	8.05698	8.93314	9.30341	9.14204	9.49305	9.09641	0.0083376
CUST_13716_PI425249770	JI457396	PREDICTED: hypothetical protein [Vitis vinifera]	0.13	gi|225447832|ref|XP_002268251.1|	9.03454	9.0664	8.83941	9.09675	9.27244	9.24422	0.0163295
CUST_13723_PI425249770	JI457403	"triacylglycerol lipase, putative [Ricinus communis]"	e-125	gi|255565204|ref|XP_002523594.1|	5.3793	5.83228	7.13147	5.60682	6.10263	5.21457	0.0331588
CUST_13725_PI425249770	JI457405	PREDICTED: hypothetical protein [Vitis vinifera]	9e-31	gi|225454294|ref|XP_002275425.1|	12.0823	12.4915	12.6769	12.1736	12.603	11.886	0.00960784
CUST_3425_PI425249770	JI447105	CCH (COPPER CHAPERONE); copper chaperone [Arabidopsis thaliana]	4e-21	gi|15228869|ref|NP_191183.1|	10.8955	10.6841	11.0369	11.0373	11.202	11.1353	0.0367459
CUST_3715_PI425249770	JI447395	PREDICTED: hypothetical protein isoform 1 [Vitis vinifera]	6e-18	gi|225445523|ref|XP_002285233.1|	10.9636	10.9636	11.1799	11.3632	11.3989	11.6013	0.0234437
CUST_4199_PI425249770	JI447879	"small nuclear ribonucleoprotein f, putative [Ricinus communis]"	7e-43	gi|255587821|ref|XP_002534408.1|	16.2998	16.5206	16.1504	16.7378	16.6022	16.9616	0.0158541
CUST_13694_PI425249770	JI457374	PREDICTED: hypothetical protein [Vitis vinifera]	3e-25	gi|225453774|ref|XP_002274750.1|	12.43	12.5023	12.4841	12.6688	12.6927	12.9958	0.00804631
CUST_13696_PI425249770	JI457376	PREDICTED: hypothetical protein [Vitis vinifera]	7e-74	gi|225460713|ref|XP_002267510.1|	7.19127	6.57585	7.26102	6.79934	5.86901	6.39321	0.00270548
CUST_13706_PI425249770	JI457386	PREDICTED: hypothetical protein [Vitis vinifera]	0.1	gi|225455758|ref|XP_002269501.1|	13.1404	13.6214	13.4558	13.3171	13.5522	13.5656	0.00606629
CUST_13759_PI425249770	JI457439	PREDICTED: hypothetical protein [Vitis vinifera]	3e-68	gi|225425366|ref|XP_002270179.1|	14.1588	14.2417	14.1157	14.2929	14.4812	14.4472	0.00921581
CUST_13761_PI425249770	JI457441	PREDICTED: hypothetical protein [Vitis vinifera]	9e-70	gi|225449088|ref|XP_002275915.1|	6.50587	6.13182	5.54136	6.43935	4.89748	5.78471	0.024398
CUST_13763_PI425249770	JI457443	"cation efflux protein/ zinc transporter, putative [Ricinus communis]"	4e-80	gi|255579027|ref|XP_002530365.1|	7.12311	7.53647	6.38398	6.89372	6.68837	6.44969	0.0126894
CUST_13768_PI425249770	JI457448	bile acid:Na+ symporter family protein [Populus trichocarpa]	6e-27	gi|224142107|ref|XP_002324400.1|	14.0049	13.9556	14.0155	13.832	14.082	14.3219	0.022914
CUST_13776_PI425249770	JI457456	PREDICTED: similar to binding [Vitis vinifera]	1.9	gi|225434642|ref|XP_002279786.1|	5.05405	4.41108	4.46233	5.32255	5.89332	5.67297	0.0416706
CUST_13778_PI425249770	JI457458	"glycosyltransferase, CAZy family GT8 [Populus trichocarpa]"	2e-28	gi|224140665|ref|XP_002323701.1|	14.6522	14.931	14.7944	14.8433	14.9486	14.6389	0.0197371
CUST_508_PI425249770	JI444188	PREDICTED: hypothetical protein [Vitis vinifera]	8e-95	gi|225447482|ref|XP_002264683.1|	8.66359	8.43417	7.77807	7.87257	8.01434	7.97963	0.000684
CUST_13736_PI425249770	JI457416	hypothetical protein LOC100273106 [Zea mays]	5.6	gi|226493267|ref|NP_001141027.1|	13.2478	12.706	12.2448	12.4865	12.311	12.7982	0.00107368
CUST_13739_PI425249770	JI457419	"LEC14B protein, putative [Ricinus communis]"	1e-58	gi|255567586|ref|XP_002524772.1|	6.47411	5.43577	5.61817	6.2996	7.0744	7.46171	0.00969175
CUST_13740_PI425249770	JI457420	predicted protein [Populus trichocarpa]	2e-51	gi|224074075|ref|XP_002304242.1|	5.51155	5.4844	5.94681	5.30918	4.78757	5.10149	0.0244975
CUST_13742_PI425249770	JI457422	predicted protein [Populus trichocarpa]	0.008	gi|224118140|ref|XP_002317741.1|	7.21622	7.95662	7.8093	8.0967	8.37648	8.28156	0.00208688
CUST_13743_PI425249770	JI457423	PREDICTED: hypothetical protein [Vitis vinifera]	8e-12	gi|225458964|ref|XP_002283591.1|	15.1634	15.1797	14.9388	14.9867	14.8869	14.6268	0.00266895
CUST_363_PI425249770	JI444043	PREDICTED: hypothetical protein [Vitis vinifera]	3e-21	gi|225437581|ref|XP_002277104.1|	11.2956	11.6952	11.968	12.1455	11.943	11.4609	0.00717759
CUST_2346_PI425249770	JI446026	PREDICTED: hypothetical protein [Vitis vinifera]	1e-07	gi|225425549|ref|XP_002263549.1|	7.29606	6.445	6.6586	6.7822	4.49857	5.48772	0.0119478
CUST_13752_PI425249770	JI457432	conserved hypothetical protein [Ricinus communis]	3e-07	gi|255585279|ref|XP_002533339.1|	14.3405	12.3816	14.4017	14.0563	12.3419	13.6738	0.0054196
CUST_13753_PI425249770	JI457433	predicted protein [Populus trichocarpa]	0.27	gi|224133502|ref|XP_002328058.1|	12.6724	13.0446	12.7905	12.9792	13.0973	12.5887	0.0300647
CUST_2110_PI425249770	JI445790	PREDICTED: hypothetical protein [Vitis vinifera]	3e-93	gi|225424954|ref|XP_002263686.1|	5.87162	5.85956	5.7512	5.44921	5.91735	5.37333	0.0449067
CUST_13620_PI425249770	JI457300	PREDICTED: hypothetical protein [Vitis vinifera]	1e-47	gi|225459957|ref|XP_002266658.1|	13.852	13.6455	13.4682	13.2442	13.3937	13.5084	0.0360112
CUST_3894_PI425249770	JI447574	PREDICTED: hypothetical protein isoform 1 [Vitis vinifera]	3e-46	gi|225447334|ref|XP_002280408.1|	12.6979	13.1814	13.2402	13.4475	13.5115	13.3061	0.0254499
CUST_1282_PI425249770	JI444962	conserved hypothetical protein [Ricinus communis]	1e-08	gi|255565925|ref|XP_002523951.1|	11.1948	10.8147	10.5389	10.5072	10.4839	10.4346	0.021421
CUST_13629_PI425249770	JI457309	PREDICTED: hypothetical protein [Vitis vinifera]	3e-27	gi|225439307|ref|XP_002266912.1|	13.0917	13.434	13.6525	13.7635	13.7516	13.4003	0.00444807
CUST_13631_PI425249770	JI457311	ATSMC2; transporter [Arabidopsis thaliana]	4e-56	gi|15232802|ref|NP_190330.1|	13.4501	14.2343	14.012	13.7578	13.9809	12.9516	0.0464862
CUST_13594_PI425249770	JI457274	conserved hypothetical protein [Ricinus communis]	2.4	gi|255570264|ref|XP_002526092.1|	6.11428	5.67035	5.60938	6.25877	6.00187	6.17032	0.0345538
CUST_13596_PI425249770	JI457276	PREDICTED: hypothetical protein [Vitis vinifera]	1e-41	gi|225457622|ref|XP_002274304.1|	12.1062	11.4739	11.9148	12.3147	11.6589	11.7122	0.00778134
CUST_13597_PI425249770	JI457277	PREDICTED: hypothetical protein [Vitis vinifera]	2e-42	gi|225467570|ref|XP_002273146.1|	14.7476	14.4377	14.0027	13.7235	13.1352	13.6033	0.0010504
CUST_13604_PI425249770	JI457284	PREDICTED: hypothetical protein [Vitis vinifera]	2e-69	gi|225429183|ref|XP_002275785.1|	7.23478	6.42607	7.10212	7.13695	4.95737	5.70183	0.00890043
CUST_1988_PI425249770	JI445668	predicted protein [Physcomitrella patens subsp. patens]	2e-14	gi|168016448|ref|XP_001760761.1|	11.2961	11.7245	11.905	12.1674	11.9934	12.2331	0.0214259
CUST_13613_PI425249770	JI457293	PREDICTED: hypothetical protein [Vitis vinifera]	7e-22	gi|225431906|ref|XP_002272118.1|	9.38675	10.4854	10.2655	10.8578	10.8439	10.3744	0.00368574
CUST_13666_PI425249770	JI457346	Os03g0417700 [Oryza sativa (japonica cultivar-group)]	1.1	gi|115453539|ref|NP_001050370.1|	10.2108	10.979	9.68222	10.1013	10.7716	10.529	0.0212084
CUST_13668_PI425249770	JI457348	predicted protein [Populus trichocarpa]	7e-56	gi|224077568|ref|XP_002305306.1|	15.3413	14.812	14.8794	14.8358	14.9155	14.75	0.00101075
CUST_13670_PI425249770	JI457350	PREDICTED: hypothetical protein isoform 1 [Vitis vinifera]	2e-31	gi|225438456|ref|XP_002277317.1|	6.10482	6.4253	5.71949	6.07012	6.36544	6.0735	0.0145511
CUST_13671_PI425249770	JI457351	PREDICTED: hypothetical protein [Vitis vinifera]	1e-22	gi|225430428|ref|XP_002285428.1|	13.0925	12.7745	12.8071	12.3896	12.2885	12.5948	0.00550835
CUST_13672_PI425249770	JI457352	"ku P80 DNA helicase, putative [Ricinus communis]"	8e-43	gi|255541318|ref|XP_002511723.1|	14.4687	15.0673	15.1867	15.0771	15.2055	14.8285	0.00138627
CUST_13677_PI425249770	JI457357	PREDICTED: hypothetical protein [Vitis vinifera]	5e-66	gi|225434233|ref|XP_002280271.1|	13.4384	13.703	14.014	13.892	13.8877	13.8423	0.0417057
CUST_13679_PI425249770	JI457359	"Eukaryotic translation initiation factor 3 subunit, putative [Ricinus communis]"	2e-14	gi|255579468|ref|XP_002530577.1|	15.2064	14.8972	14.7295	14.9627	14.9726	15.2218	0.00138649
CUST_13681_PI425249770	JI457361	ATARFC1 (ADP-ribosylation factor C1); GTP binding [Arabidopsis thaliana]	4e-31	gi|15228912|ref|NP_188935.1|	5.67587	5.25203	6.01992	4.13697	6.34366	5.61729	0.0402356
CUST_1408_PI425249770	JI445088	predicted protein [Populus trichocarpa]	1e-42	gi|224091765|ref|XP_002309346.1|	13.7776	13.9673	14.0764	14.0384	14.1792	14.2331	0.00345393
CUST_617_PI425249770	JI444297	Os06g0165300 [Oryza sativa (japonica cultivar-group)]	6e-05	gi|115466616|ref|NP_001056907.1|	14.9507	14.6736	14.6675	14.4731	14.4402	14.6778	0.0346807
CUST_13684_PI425249770	JI457364	conserved hypothetical protein [Ricinus communis]	e-102	gi|255587516|ref|XP_002534298.1|	6.3658	5.12912	5.72466	6.26318	4.90516	5.70328	0.00943906
CUST_13646_PI425249770	JI457326	Os02g0234200 [Oryza sativa (japonica cultivar-group)]	2e-32	gi|115445197|ref|NP_001046378.1|	7.01119	6.59341	6.92949	6.69576	6.83711	5.99627	0.0102201
CUST_13648_PI425249770	JI457328	"ATP-binding cassette transporter, putative [Ricinus communis]"	6e-23	gi|255576375|ref|XP_002529080.1|	13.0685	12.4137	12.1355	12.476	11.6126	12.5478	0.00684043
CUST_13655_PI425249770	JI457335	PREDICTED: hypothetical protein [Vitis vinifera]	3e-31	gi|225424772|ref|XP_002269008.1|	14.8431	14.9457	14.6248	14.8423	15.0468	14.8743	0.0440052
CUST_13147_PI425249770	JI456827	PREDICTED: hypothetical protein [Vitis vinifera]	3e-47	gi|225463968|ref|XP_002270974.1|	13.742	13.538	13.7	13.0871	13.4796	13.6942	0.042885
CUST_13149_PI425249770	JI456829	predicted protein [Populus trichocarpa]	0.023	gi|224120210|ref|XP_002318273.1|	14.819	14.8742	14.9426	15.1571	15.0345	14.8249	0.0136636
CUST_13154_PI425249770	JI456834	PREDICTED: hypothetical protein [Vitis vinifera]	1e-40	gi|225435466|ref|XP_002282859.1|	14.4446	15.152	15.362	15.0903	15.3172	14.5415	0.00318452
CUST_13160_PI425249770	JI456840	predicted protein [Populus trichocarpa]	3e-30	gi|224061069|ref|XP_002300343.1|	12.6598	12.4509	12.5743	12.7422	12.8696	12.7965	0.0366625
CUST_13167_PI425249770	JI456847	PREDICTED: hypothetical protein [Vitis vinifera]	2e-39	gi|225458489|ref|XP_002284120.1|	11.6037	11.16	10.9793	10.7801	10.8881	10.5612	0.00462825
CUST_13125_PI425249770	JI456805	PREDICTED: hypothetical protein [Vitis vinifera]	0.019	gi|225446335|ref|XP_002273904.1|	5.67576	6.37479	6.82673	5.92928	6.39171	6.13982	0.0135573
CUST_13128_PI425249770	JI456808	predicted protein [Populus trichocarpa]	9e-21	gi|224138506|ref|XP_002322831.1|	14.6788	14.5072	14.4275	14.2772	14.2705	14.3478	0.0294668
CUST_13133_PI425249770	JI456813	PGM (PHOSPHOGLUCOMUTASE); phosphoglucomutase [Arabidopsis thaliana]	8e-55	gi|15242191|ref|NP_199995.1|	15.5138	15.3928	15.2034	15.957	15.1972	15.6544	0.0153309
CUST_13139_PI425249770	JI456819	conserved hypothetical protein [Ricinus communis]	1e-16	gi|255549230|ref|XP_002515669.1|	7.09454	7.26664	6.78666	7.13112	6.71132	7.01541	0.0293414
CUST_13195_PI425249770	JI456875	PREDICTED: hypothetical protein isoform 2 [Vitis vinifera]	4e-45	gi|225438257|ref|XP_002267436.1|	14.9635	15.3859	15.3322	15.7026	15.4647	15.3658	0.0198362
CUST_13196_PI425249770	JI456876	PREDICTED: hypothetical protein [Vitis vinifera]	1e-24	gi|225424813|ref|XP_002271877.1|	8.96247	8.22615	8.26714	7.80374	8.24847	8.0016	0.00893262
CUST_3587_PI425249770	JI447267	PREDICTED: hypothetical protein [Vitis vinifera]	0	gi|225446170|ref|XP_002271585.1|	5.52211	6.29517	6.78735	7.0969	7.39362	7.59489	0.0045849
CUST_13201_PI425249770	JI456881	PREDICTED: hypothetical protein [Vitis vinifera]	9e-22	gi|225462114|ref|XP_002262673.1|	9.98594	8.78311	8.62189	8.85683	8.20303	8.69046	0.00189106
CUST_13212_PI425249770	JI456892	PREDICTED: hypothetical protein [Vitis vinifera]	4e-80	gi|225458631|ref|XP_002284804.1|	6.47069	6.3483	6.32648	6.40017	6.64032	6.55246	0.0353459
CUST_2892_PI425249770	JI446572	protein with unknown function [Ricinus communis]	e-157	gi|255583348|ref|XP_002532435.1|	13.9337	13.9076	13.9595	14.265	14.3017	14.2433	0.0354962
CUST_13214_PI425249770	JI456894	predicted protein [Populus trichocarpa]	0	gi|224076810|ref|XP_002305003.1|	14.4648	14.3851	14.2707	14.0082	14.2643	14.2543	0.0311173
CUST_13168_PI425249770	JI456848	"serine/threonine-protein kinase cx32, putative [Ricinus communis]"	9e-96	gi|255561407|ref|XP_002521714.1|	5.41024	5.51246	5.59866	5.75006	6.1949	6.03462	0.00045
CUST_13176_PI425249770	JI456856	PREDICTED: hypothetical protein [Vitis vinifera]	0.82	gi|225469778|ref|XP_002274430.1|	6.47601	6.9912	5.78404	6.21716	6.15188	6.17928	0.0295953
CUST_13179_PI425249770	JI456859	"NAC domain protein, IPR003441 [Populus trichocarpa]"	3e-22	gi|224081060|ref|XP_002306280.1|	14.6635	14.0154	14.1961	14.2094	12.9522	14.5571	0.0298047
CUST_1394_PI425249770	JI445074	PREDICTED: hypothetical protein [Vitis vinifera]	2e-25	gi|225428197|ref|XP_002281839.1|	9.42274	9.95664	10.2487	10.6149	10.5604	11.2232	0.0126167
CUST_13183_PI425249770	JI456863	conserved hypothetical protein [Ricinus communis]	9e-30	gi|255566819|ref|XP_002524393.1|	13.1656	12.8147	12.8332	12.5281	13.0672	13.2198	0.00369271
CUST_1421_PI425249770	JI445101	PREDICTED: hypothetical protein [Vitis vinifera]	9e-65	gi|225450081|ref|XP_002274438.1|	5.31723	4.56589	4.36449	4.94315	5.67606	4.80386	0.0425765
CUST_13050_PI425249770	JI456730	PREDICTED: hypothetical protein [Vitis vinifera]	4e-69	gi|225437762|ref|XP_002273793.1|	5.93117	5.8228	6.00328	6.12327	6.31296	5.90902	0.0384594
CUST_13055_PI425249770	JI456735	predicted protein [Populus trichocarpa]	9e-26	gi|224082498|ref|XP_002306717.1|	12.2663	12.3369	13.0389	13.2804	12.6107	13.2947	0.0202971
CUST_3529_PI425249770	JI447209	PREDICTED: hypothetical protein [Vitis vinifera]	e-128	gi|225458635|ref|XP_002282806.1|	6.77262	7.22828	7.05726	7.43974	7.61331	7.17657	0.0484073
CUST_3719_PI425249770	JI447399	"DEAD/DEAH box helicase, putative [Arabidopsis thaliana]"	8e-10	gi|15231353|ref|NP_187354.1|	9.72698	9.13299	8.97995	9.08122	8.95509	9.36486	0.0123849
CUST_13058_PI425249770	JI456738	PREDICTED: hypothetical protein [Vitis vinifera]	2e-38	gi|225426304|ref|XP_002268042.1|	11.8363	11.3406	11.4757	11.0179	11.3575	10.9291	0.00695544
CUST_3736_PI425249770	JI447416	conserved hypothetical protein [Ricinus communis]	3e-57	gi|255554306|ref|XP_002518193.1|	12.4713	12.8881	13.0324	12.5394	13.2925	12.8802	0.00595863
CUST_13065_PI425249770	JI456745	PREDICTED: hypothetical protein isoform 1 [Vitis vinifera]	2e-80	gi|225453718|ref|XP_002271651.1|	15.3135	15.524	15.4257	15.7217	15.5991	15.8323	0.0432521
CUST_13067_PI425249770	JI456747	"serine/threonine protein phosphatase, putative [Ricinus communis]"	e-177	gi|255537603|ref|XP_002509868.1|	15.9055	15.8629	15.9167	15.8574	15.7252	15.4531	0.00103399
CUST_13068_PI425249770	JI456748	predicted protein [Populus trichocarpa]	9e-71	gi|224101889|ref|XP_002312461.1|	14.0388	14.0383	14.0857	13.9484	13.8794	13.725	0.0415138
CUST_13069_PI425249770	JI456749	predicted protein [Populus trichocarpa]	7e-08	gi|224111816|ref|XP_002315986.1|	12.6691	12.5685	12.5983	12.7308	12.6081	13.1061	0.0109358
CUST_13073_PI425249770	JI456753	conserved hypothetical protein [Ricinus communis]	1e-46	gi|255586331|ref|XP_002533816.1|	6.81594	6.81685	6.35873	7.25463	7.25065	7.40219	0.0234602
CUST_2381_PI425249770	JI446061	Os06g0326400 [Oryza sativa (japonica cultivar-group)]	3e-12	gi|115467858|ref|NP_001057528.1|	7.50244	8.22757	8.13053	8.21373	8.34763	8.00681	0.00120789
CUST_13032_PI425249770	JI456712	PREDICTED: hypothetical protein [Vitis vinifera]	2e-17	gi|225464549|ref|XP_002272471.1|	7.92033	7.2569	7.57458	6.37527	6.57647	7.10837	0.0486445
CUST_13035_PI425249770	JI456715	"chromosome transmission fidelity factor, putative [Ricinus communis]"	8e-53	gi|255554168|ref|XP_002518124.1|	9.08571	9.44184	9.69637	9.2915	9.84269	9.32756	0.00440574
CUST_13037_PI425249770	JI456717	predicted protein [Populus trichocarpa]	1e-42	gi|224128474|ref|XP_002320341.1|	13.3393	13.555	13.901	13.6742	13.6466	13.8403	0.0261165
CUST_13100_PI425249770	JI456780	hypothetical protein RCOM_1115830 [Ricinus communis]	0.0002	gi|255568677|ref|XP_002525310.1|	6.8674	7.51176	7.9991	7.57973	8.06851	7.87582	0.0311619
CUST_13107_PI425249770	JI456787	PREDICTED: hypothetical protein [Vitis vinifera]	7e-83	gi|225449132|ref|XP_002277452.1|	15.4802	15.7246	15.7259	15.8125	15.875	15.8253	0.0111789
CUST_3682_PI425249770	JI447362	predicted protein [Physcomitrella patens subsp. patens]	0.015	gi|168007899|ref|XP_001756645.1|	13.1487	13.2291	13.5262	13.3445	13.5757	13.7401	0.0328119
CUST_13118_PI425249770	JI456798	PREDICTED: hypothetical protein [Vitis vinifera]	2e-68	gi|225436797|ref|XP_002269323.1|	6.59043	5.92802	6.36521	6.15848	5.44151	6.03886	0.012815
CUST_13074_PI425249770	JI456754	conserved hypothetical protein [Ricinus communis]	7e-05	gi|255566872|ref|XP_002524419.1|	13.582	11.3829	10.5413	10.0287	9.56216	10.8168	0.000778
CUST_3616_PI425249770	JI447296	conserved hypothetical protein [Ricinus communis]	5e-12	gi|255547301|ref|XP_002514708.1|	10.0754	9.43	9.64626	9.31122	10.2901	10.0017	0.00303952
CUST_13085_PI425249770	JI456765	histone H4 [Arabidopsis thaliana]	7e-40	gi|30692704|ref|NP_850660.1|	16.4163	16.6553	17.2435	16.1579	16.9649	15.886	0.0136873
CUST_13089_PI425249770	JI456769	PREDICTED: hypothetical protein [Vitis vinifera]	0.002	gi|225432728|ref|XP_002282919.1|	11.8759	12.2922	12.288	12.231	12.4091	12.0334	0.000363
CUST_13333_PI425249770	JI457013	PREDICTED: hypothetical protein [Vitis vinifera]	2e-10	gi|225452432|ref|XP_002274197.1|	13.0749	12.6552	12.5907	12.8037	12.3176	12.7951	0.0242626
CUST_13337_PI425249770	JI457017	unknown protein [Arabidopsis thaliana]	6e-67	gi|15230937|ref|NP_191364.1|	13.6807	13.2886	13.1856	13.134	13.0563	13.0447	6.55e-05
CUST_13348_PI425249770	JI457028	predicted protein [Populus trichocarpa]	2e-23	gi|224106235|ref|XP_002314095.1|	13.4419	9.76774	13.299	13.1215	14.0239	13.5627	0.0480957
CUST_13353_PI425249770	JI457033	PREDICTED: hypothetical protein [Vitis vinifera]	2e-37	gi|225442022|ref|XP_002268705.1|	14.0796	13.7127	13.9955	13.934	13.1923	13.3012	0.021863
CUST_1671_PI425249770	JI445351	unknown protein [Arabidopsis thaliana]	1e-24	gi|145339062|ref|NP_189574.2|	7.85921	7.35005	7.49744	7.0801	7.10606	7.38343	0.00364141
CUST_2179_PI425249770	JI445859	"elongation factor 1-alpha, putative [Ricinus communis]"	0	gi|255554068|ref|XP_002518074.1|	17.6777	17.4706	17.4952	17.3255	17.4979	17.691	0.0347556
CUST_2908_PI425249770	JI446588	predicted protein [Populus trichocarpa]	e-126	gi|224125254|ref|XP_002319540.1|	12.9053	13.2036	13.2937	13.665	13.5101	13.4411	0.0198134
CUST_13310_PI425249770	JI456990	"Protein yrdA, putative [Ricinus communis]"	3e-69	gi|255538694|ref|XP_002510412.1|	12.1189	12.4093	12.5768	12.5367	12.772	12.5669	0.00248506
CUST_13312_PI425249770	JI456992	PREDICTED: hypothetical protein [Vitis vinifera]	1e-17	gi|225442339|ref|XP_002276259.1|	13.5476	13.0469	13.1781	13.2209	13.2469	13.1549	0.0342299
CUST_4022_PI425249770	JI447702	PREDICTED: hypothetical protein [Vitis vinifera]	1e-70	gi|225437626|ref|XP_002278510.1|	6.23624	6.07283	6.45091	6.6729	6.93136	7.28671	0.00376139
CUST_4023_PI425249770	JI447703	PREDICTED: hypothetical protein [Vitis vinifera]	1e-90	gi|225431090|ref|XP_002264052.1|	14.8431	15.3074	15.3829	15.5158	15.5381	15.3949	0.00842869
CUST_13314_PI425249770	JI456994	predicted protein [Populus trichocarpa]	5e-18	gi|224122744|ref|XP_002330461.1|	14.7331	14.5235	14.3892	14.1684	14.1836	14.1314	0.0141547
CUST_13315_PI425249770	JI456995	PREDICTED: hypothetical protein [Vitis vinifera]	e-122	gi|225440948|ref|XP_002283113.1|	7.06893	7.54599	7.50661	7.18445	7.79512	7.07147	0.00912608
CUST_13317_PI425249770	JI456997	PREDICTED: hypothetical protein [Vitis vinifera]	4e-26	gi|225459143|ref|XP_002285706.1|	13.6253	12.1481	11.3603	11.6649	11.5741	12.381	0.0100893
CUST_474_PI425249770	JI444154	PREDICTED: hypothetical protein isoform 1 [Vitis vinifera]	8e-98	gi|225428023|ref|XP_002278595.1|	15.7538	15.9891	15.9644	16.1099	15.8959	15.8256	0.048647
CUST_13321_PI425249770	JI457001	PREDICTED: hypothetical protein [Vitis vinifera]	0.19	gi|225465979|ref|XP_002263916.1|	14.5095	14.5703	14.4038	14.3453	14.3806	14.1558	0.0178216
CUST_13322_PI425249770	JI457002	PREDICTED: hypothetical protein [Vitis vinifera]	3.8	gi|225452376|ref|XP_002275607.1|	8.46704	7.68082	7.56454	7.93532	7.38283	7.65388	0.0407694
CUST_13328_PI425249770	JI457008	conserved hypothetical protein [Ricinus communis]	0.85	gi|255575539|ref|XP_002528670.1|	6.15742	5.4513	6.0612	5.50292	3.75799	4.71869	0.0329682
CUST_13329_PI425249770	JI457009	PREDICTED: hypothetical protein [Vitis vinifera]	1e-93	gi|225435502|ref|XP_002285535.1|	14.0464	14.4011	14.2736	14.4952	14.5309	14.8153	0.00511281
CUST_214_PI425249770	JI443894	hypothetical protein LOC100273784 [Zea mays]	6e-26	gi|226504396|ref|NP_001141659.1|	6.97907	7.10506	6.91861	6.78431	6.37173	6.68183	0.023494
CUST_13379_PI425249770	JI457059	PREDICTED: hypothetical protein isoform 1 [Vitis vinifera]	4e-99	gi|225440418|ref|XP_002269448.1|	7.04383	6.05009	7.3142	6.20297	5.33982	5.52019	0.0126159
CUST_13380_PI425249770	JI457060	PREDICTED: hypothetical protein [Vitis vinifera]	6e-37	gi|225465034|ref|XP_002266128.1|	12.5201	11.7119	11.3943	11.1746	11.3267	11.2283	0.00117809
CUST_3934_PI425249770	JI447614	catalytic [Arabidopsis thaliana]	4e-24	gi|30679394|ref|NP_192229.3|	11.1026	10.252	10.0766	9.83473	10.2251	10.0805	0.0138868
CUST_13389_PI425249770	JI457069	"pentatricopeptide repeat-containing protein, putative [Ricinus communis]"	2e-15	gi|255570274|ref|XP_002526097.1|	8.55925	7.78169	8.88414	7.29612	8.1337	7.76304	0.0155436
CUST_13394_PI425249770	JI457074	Os03g0268000 [Oryza sativa (japonica cultivar-group)]	1e-90	gi|115452137|ref|NP_001049669.1|	7.11652	7.69892	7.23414	7.90036	7.94751	7.72374	0.045107
CUST_13395_PI425249770	JI457075	F-box family protein [Arabidopsis thaliana]	3e-05	gi|15228527|ref|NP_186986.1|	7.63683	7.48517	7.0397	7.00139	7.38135	6.89618	0.0233104
CUST_13401_PI425249770	JI457081	conserved hypothetical protein [Ricinus communis]	3e-39	gi|255576877|ref|XP_002529324.1|	15.6611	14.8754	14.7753	14.5565	14.4702	14.5156	0.0154513
CUST_3966_PI425249770	JI447646	"serine carboxypeptidase, putative [Ricinus communis]"	2e-83	gi|255562248|ref|XP_002522132.1|	5.32601	5.59957	6.85642	5.85903	6.35163	6.43583	0.0220051
CUST_3953_PI425249770	JI447633	conserved hypothetical protein [Ricinus communis]	5e-14	gi|255551120|ref|XP_002516608.1|	5.06534	5.2748	5.64126	5.78981	6.19245	6.05128	0.00870513
CUST_3822_PI425249770	JI447502	predicted protein [Populus trichocarpa]	e-165	gi|224122624|ref|XP_002330528.1|	5.25324	6.69207	5.62891	5.21354	6.41551	6.06884	0.0018169
CUST_3346_PI425249770	JI447026	predicted protein [Populus trichocarpa]	1e-68	gi|224075712|ref|XP_002304731.1|	6.15533	6.72345	6.7997	6.77666	7.31586	7.12262	0.00222492
CUST_13366_PI425249770	JI457046	predicted protein [Populus trichocarpa]	3e-30	gi|224145496|ref|XP_002325664.1|	14.1947	14.699	14.5587	14.66	14.251	14.677	0.0206732
CUST_13372_PI425249770	JI457052	PREDICTED: hypothetical protein [Vitis vinifera]	e-106	gi|225434853|ref|XP_002282322.1|	7.42189	7.35055	7.77716	7.09586	6.84275	6.7544	0.0193684
CUST_13374_PI425249770	JI457054	PREDICTED: hypothetical protein [Vitis vinifera]	4e-82	gi|225435550|ref|XP_002285606.1|	13.9094	14.1344	14.152	14.3328	14.288	14.3015	0.0039286
CUST_13377_PI425249770	JI457057	predicted protein [Chlamydomonas reinhardtii]	0.0002	gi|159470897|ref|XP_001693593.1|	12.291	12.2781	12.1292	12.2045	12.0641	11.8523	0.049307
CUST_1819_PI425249770	JI445499	"dead box ATP-dependent RNA helicase, putative [Ricinus communis]"	0.016	gi|255578793|ref|XP_002530253.1|	7.07924	7.50646	7.25767	7.53401	6.97847	7.74507	0.0169261
CUST_13238_PI425249770	JI456918	PREDICTED: hypothetical protein [Vitis vinifera]	6e-28	gi|225444393|ref|XP_002268173.1|	11.6975	10.5402	11.3359	11.1541	10.5549	11.2841	0.00760568
CUST_13242_PI425249770	JI456922	predicted protein [Populus trichocarpa]	8e-45	gi|224145984|ref|XP_002325837.1|	13.6921	13.7222	13.8545	13.627	14.0464	14.0326	0.0383695
CUST_13243_PI425249770	JI456923	PREDICTED: hypothetical protein [Vitis vinifera]	8e-91	gi|225468781|ref|XP_002262720.1|	7.81365	7.66955	7.18544	7.50155	7.13978	7.08193	0.00869548
CUST_13245_PI425249770	JI456925	PREDICTED: hypothetical protein [Vitis vinifera]	2e-12	gi|225433324|ref|XP_002285566.1|	16.1374	16.2659	16.2408	16.5235	16.4357	16.6957	0.0151751
CUST_13246_PI425249770	JI456926	PREDICTED: hypothetical protein [Vitis vinifera]	e-177	gi|225458185|ref|XP_002281075.1|	14.8702	15.0819	15.1579	15.1221	14.9297	15.4399	0.0171249
CUST_13251_PI425249770	JI456931	"short-chain dehydrogenase, putative [Ricinus communis]"	6e-64	gi|255537499|ref|XP_002509816.1|	5.68676	6.12717	5.96082	6.19892	6.68696	6.28173	0.00418423
CUST_13252_PI425249770	JI456932	PREDICTED: hypothetical protein [Vitis vinifera]	e-136	gi|225423863|ref|XP_002281301.1|	6.55434	7.29046	6.82951	7.26756	7.53505	7.3858	0.0432306
CUST_13255_PI425249770	JI456935	dicer-like protein [Populus trichocarpa]	1e-09	gi|224068194|ref|XP_002302679.1|	6.87149	6.74843	6.31531	6.81131	6.17524	6.5834	0.000609
CUST_13256_PI425249770	JI456936	PREDICTED: hypothetical protein [Vitis vinifera]	1e-52	gi|225445378|ref|XP_002281678.1|	13.7926	14.0956	14.0126	14.0292	13.9509	13.8253	0.012483
CUST_3256_PI425249770	JI446936	PREDICTED: hypothetical protein [Vitis vinifera]	e-173	gi|225423525|ref|XP_002274691.1|	7.89144	8.20478	8.32558	8.42308	8.43575	8.28142	0.0190454
CUST_13258_PI425249770	JI456938	PREDICTED: hypothetical protein [Vitis vinifera]	4e-52	gi|225428822|ref|XP_002285116.1|	14.9799	14.9611	14.8011	15.1517	14.8374	15.3977	0.0192057
CUST_1206_PI425249770	JI444886	PREDICTED: hypothetical protein [Vitis vinifera]	0	gi|225468135|ref|XP_002267117.1|	5.83188	5.92521	6.55151	6.73857	6.94824	7.45791	0.0110198
CUST_151_PI425249770	JI443831	PREDICTED: hypothetical protein [Vitis vinifera]	5e-05	gi|225470867|ref|XP_002267901.1|	9.52894	9.34543	8.45486	8.07228	8.28391	8.69765	0.0039066
CUST_13219_PI425249770	JI456899	"PREDICTED: hypothetical protein, partial [Vitis vinifera]"	5e-62	gi|225438223|ref|XP_002264014.1|	8.77542	6.17831	7.40827	8.00117	4.8235	5.8499	9.52e-05
CUST_13221_PI425249770	JI456901	predicted protein [Physcomitrella patens subsp. patens]	2.6	gi|168063210|ref|XP_001783566.1|	5.33752	5.13279	5.59899	5.09986	3.6241	4.37225	0.000899
CUST_13227_PI425249770	JI456907	"phosphofructokinase, putative [Ricinus communis]"	3e-28	gi|255546259|ref|XP_002514189.1|	11.8579	12.0248	12.2914	12.4427	12.1962	12.2728	0.00262277
CUST_13228_PI425249770	JI456908	PREDICTED: hypothetical protein [Vitis vinifera]	1e-18	gi|225462673|ref|XP_002264814.1|	13.8075	13.8594	14.1147	14.3654	14.5111	14.6642	0.0163655
CUST_13230_PI425249770	JI456910	PREDICTED: hypothetical protein [Vitis vinifera]	7e-89	gi|225445136|ref|XP_002283936.1|	13.7178	14.7605	14.7242	14.9114	14.8762	14.8639	0.00651169
CUST_13231_PI425249770	JI456911	PREDICTED: hypothetical protein [Vitis vinifera]	3e-30	gi|225442685|ref|XP_002280072.1|	8.59448	8.50338	8.0564	8.05462	7.57074	7.55138	0.000319
CUST_3997_PI425249770	JI447677	PREDICTED: similar to Os02g0122000 [Vitis vinifera]	5e-45	gi|225453837|ref|XP_002277566.1|	6.71867	6.77813	6.25097	6.91192	6.8872	6.83044	0.0274499
CUST_4257_PI425249770	JI447937	PREDICTED: hypothetical protein [Vitis vinifera]	0	gi|225428566|ref|XP_002284659.1|	16.1636	16.1961	16.3873	16.4941	16.4747	16.6902	0.0111091
CUST_13233_PI425249770	JI456913	PREDICTED: hypothetical protein [Vitis vinifera]	1e-21	gi|225443341|ref|XP_002264568.1|	9.52768	10.9492	10.4391	10.7525	10.316	11.1141	0.0303505
CUST_13235_PI425249770	JI456915	predicted protein [Populus trichocarpa]	1e-63	gi|224124616|ref|XP_002319376.1|	13.4612	13.1242	12.8501	12.5414	12.9219	12.7614	0.00691481
CUST_13287_PI425249770	JI456967	conserved hypothetical protein [Ricinus communis]	5e-27	gi|255552219|ref|XP_002517154.1|	9.66912	9.46455	9.1738	9.34356	8.95973	8.89521	0.0103145
CUST_994_PI425249770	JI444674	predicted protein [Populus trichocarpa]	2e-47	gi|224104913|ref|XP_002313617.1|	16.0877	16.5991	16.7864	16.564	16.7433	16.57	0.0169118
CUST_302_PI425249770	JI443982	PREDICTED: hypothetical protein [Vitis vinifera]	1e-99	gi|225439667|ref|XP_002270471.1|	15.0699	14.7684	14.8044	14.8199	14.86	14.8645	0.00233562
CUST_13296_PI425249770	JI456976	predicted protein [Populus trichocarpa]	2e-38	gi|224072727|ref|XP_002303852.1|	7.41717	5.01793	6.95675	6.49775	3.88946	5.15235	0.00865337
CUST_13262_PI425249770	JI456942	"chromosome region maintenance protein 1/exportin, putative [Ricinus communis]"	0.0005	gi|255557979|ref|XP_002520018.1|	15.3856	15.4906	15.3582	15.2308	15.2231	14.9513	0.0378826
CUST_13264_PI425249770	JI456944	predicted protein [Physcomitrella patens subsp. patens]	0.62	gi|168022160|ref|XP_001763608.1|	11.8258	13.4693	12.5124	13.6556	14.4059	12.6128	0.0490411
CUST_1356_PI425249770	JI445036	conserved hypothetical protein [Ricinus communis]	2e-40	gi|255541136|ref|XP_002511632.1|	10.8602	10.9107	11.266	11.415	11.5782	11.4687	0.0219413
CUST_13274_PI425249770	JI456954	Os06g0699200 [Oryza sativa (japonica cultivar-group)]	5e-35	gi|115469740|ref|NP_001058469.1|	10.2051	10.5301	10.5198	10.6618	10.7786	10.2906	0.00339522
CUST_13275_PI425249770	JI456955	"Nitrilase, putative [Ricinus communis]"	1e-65	gi|255565735|ref|XP_002523857.1|	6.66797	6.78531	6.14578	6.5171	6.78868	6.27597	0.017951
CUST_13278_PI425249770	JI456958	PREDICTED: hypothetical protein isoform 2 [Vitis vinifera]	2e-60	gi|225448394|ref|XP_002273272.1|	14.7914	14.6527	14.725	14.7978	14.8394	15.0083	0.0113076
CUST_4213_PI425249770	JI447893	HTB1; DNA binding [Arabidopsis thaliana]	2e-44	gi|15223016|ref|NP_172258.1|	15.2146	15.7161	16.3104	15.0905	15.3828	14.343	0.0173846
CUST_13282_PI425249770	JI456962	lipase class 3 family protein [Arabidopsis thaliana]	2.7	gi|15231461|ref|NP_187396.1|	9.55614	9.7147	8.90745	10.0736	10.2291	10.1368	0.0122837
CUST_5195_PI425249770	JI448875	predicted protein [Populus trichocarpa]	2e-15	gi|224139772|ref|XP_002323269.1|	12.9492	13.1487	13.1502	12.9288	13.3227	12.3614	0.00258306
CUST_5197_PI425249770	JI448877	conserved hypothetical protein [Ricinus communis]	5.5	gi|255554737|ref|XP_002518406.1|	13.6023	13.8307	13.9171	14.026	13.9066	13.4305	0.0172369
CUST_5198_PI425249770	JI448878	f-box family protein [Populus trichocarpa]	2e-08	gi|224089629|ref|XP_002308787.1|	11.4246	11.3997	11.071	10.9991	11.2771	11.7702	0.0046165
CUST_5199_PI425249770	JI448879	Os12g0224000 [Oryza sativa (japonica cultivar-group)]	6e-10	gi|115487872|ref|NP_001066423.1|	12.4311	12.2449	12.4665	12.5269	12.6536	12.6118	0.0126115
CUST_5179_PI425249770	JI448859	predicted protein [Chlamydomonas reinhardtii]	0.72	gi|159472739|ref|XP_001694502.1|	7.46061	6.67149	6.81222	7.04099	6.70971	6.79842	0.0141755
CUST_5245_PI425249770	JI448925	MYB94 [Zea mays]	1	gi|226497788|ref|NP_001150967.1|	12.8639	13.0328	13.6339	12.01	13.2531	11.7901	0.0365914
CUST_5253_PI425249770	JI448933	PREDICTED: O-acetylserine(thiol)-lyase [Vitis vinifera]	e-166	gi|225434133|ref|XP_002277485.1|	10.6064	11.0364	11.1897	11.3901	11.3665	10.7504	0.0433171
CUST_5265_PI425249770	JI448945	"light-inducible protein atls1, putative [Ricinus communis]"	6e-35	gi|255571475|ref|XP_002526685.1|	14.0086	14.2043	14.1161	14.851	15.0729	14.4655	0.0360113
CUST_5214_PI425249770	JI448894	hypothetical protein LOC100275784 [Zea mays]	0.68	gi|226501120|ref|NP_001143256.1|	11.726	11.2487	10.8242	10.4416	10.5978	10.8381	0.00969456
CUST_1520_PI425249770	JI445200	histone 2 [Populus trichocarpa]	1e-46	gi|224131422|ref|XP_002328535.1|	14.696	15.2129	15.8424	15.1262	15.248	14.4119	0.0488844
CUST_5221_PI425249770	JI448901	PREDICTED: hypothetical protein [Vitis vinifera]	1e-57	gi|225452112|ref|XP_002281005.1|	9.94216	10.0139	10.1327	9.99209	10.3154	10.2865	0.00209999
CUST_5236_PI425249770	JI448916	hypothetical protein SORBIDRAFT_06g025810 [Sorghum bicolor]	5e-07	gi|242076850|ref|XP_002448361.1|	7.95308	7.83258	7.73111	7.20366	7.07246	7.02565	0.0311564
CUST_1494_PI425249770	JI445174	PREDICTED: hypothetical protein [Vitis vinifera]	7e-22	gi|225440956|ref|XP_002277172.1|	11.5753	11.5908	11.5365	10.9802	10.0306	10.6019	0.00126415
CUST_5076_PI425249770	JI448756	PREDICTED: hypothetical protein [Vitis vinifera]	6e-19	gi|225467309|ref|XP_002262742.1|	12.9115	12.9055	12.6795	13.0552	12.8167	12.7373	0.0165877
CUST_1238_PI425249770	JI444918	PREDICTED: similar to putative ethylene response factor 4 [Vitis vinifera]	5e-45	gi|225455045|ref|XP_002282245.1|	10.7307	8.86339	9.18679	9.38971	8.49707	9.4315	0.0152016
CUST_5084_PI425249770	JI448764	conserved hypothetical protein [Ricinus communis]	6e-16	gi|255562751|ref|XP_002522381.1|	14.999	14.3639	14.87	14.6301	14.4183	14.8845	0.00680226
CUST_5094_PI425249770	JI448774	hypothetical protein SORBIDRAFT_05g019135 [Sorghum bicolor]	8e-18	gi|242068581|ref|XP_002449567.1|	9.08276	8.5817	7.95727	8.01253	7.98889	8.49867	0.00188102
CUST_5098_PI425249770	JI448778	PREDICTED: hypothetical protein [Vitis vinifera]	2e-24	gi|225461989|ref|XP_002267477.1|	12.8832	13.0666	12.9601	12.8784	12.8622	12.6251	0.0384636
CUST_5065_PI425249770	JI448745	predicted protein [Populus trichocarpa]	e-136	gi|224094242|ref|XP_002310105.1|	4.52822	5.18128	5.67986	5.56353	6.10464	6.06633	0.000229
CUST_5068_PI425249770	JI448748	predicted protein [Populus trichocarpa]	1e-45	gi|224067082|ref|XP_002302346.1|	8.51534	9.14918	9.01905	9.09143	9.56753	9.1639	0.00343003
CUST_5130_PI425249770	JI448810	PREDICTED: hypothetical protein [Vitis vinifera]	1e-49	gi|225465968|ref|XP_002269821.1|	8.16848	7.00277	7.54219	7.79062	6.46132	6.91575	0.0376827
CUST_5131_PI425249770	JI448811	predicted protein [Populus trichocarpa]	1e-15	gi|224104131|ref|XP_002313331.1|	10.7485	7.63755	12.5454	12.4534	9.77988	11.8718	0.000112
CUST_916_PI425249770	JI444596	PREDICTED: hypothetical protein [Vitis vinifera]	4e-19	gi|225431429|ref|XP_002280184.1|	11.1839	10.7452	11.0809	10.7613	11.1631	11.1927	0.00734178
CUST_5150_PI425249770	JI448830	PREDICTED: hypothetical protein [Vitis vinifera]	9e-59	gi|225427328|ref|XP_002282266.1|	12.0494	11.612	11.3981	11.2798	11.8435	11.9434	0.00464371
CUST_5104_PI425249770	JI448784	Os04g0604000 [Oryza sativa (japonica cultivar-group)]	0.28	gi|115460368|ref|NP_001053784.1|	11.6321	11.0597	10.7828	10.4901	10.8763	10.8792	0.00645381
CUST_5110_PI425249770	JI448790	"anthranilate phosphoribosyltransferase, putative [Ricinus communis]"	2e-47	gi|255540627|ref|XP_002511378.1|	6.35401	5.86737	6.02069	6.29605	6.65347	6.47978	0.0456741
CUST_5124_PI425249770	JI448804	PREDICTED: hypothetical protein [Vitis vinifera]	6e-33	gi|225435923|ref|XP_002267879.1|	11.4206	11.4063	11.3104	11.6326	11.3854	11.2841	0.0343006
CUST_5412_PI425249770	JI449092	PREDICTED: hypothetical protein [Vitis vinifera]	5e-35	gi|225460666|ref|XP_002266024.1|	7.81379	6.34917	6.98808	5.78456	5.07518	6.13018	0.0102135
CUST_540_PI425249770	JI444220	conserved hypothetical protein [Ricinus communis]	2e-53	gi|255553177|ref|XP_002517631.1|	5.4473	6.69218	7.37657	6.91281	6.333	6.61864	0.0160609
CUST_2814_PI425249770	JI446494	predicted protein [Populus trichocarpa]	e-154	gi|224121708|ref|XP_002330633.1|	7.20641	6.37372	6.25273	7.28533	5.85105	6.53987	0.0392875
CUST_5387_PI425249770	JI449067	PREDICTED: hypothetical protein [Vitis vinifera]	2e-10	gi|225449194|ref|XP_002275989.1|	8.66187	8.41352	8.17759	7.90324	7.62688	7.82754	0.0021228
CUST_5469_PI425249770	JI449149	predicted protein [Populus trichocarpa]	0	gi|224095007|ref|XP_002310325.1|	13.6152	13.1863	13.1291	13.0608	12.8831	13.5974	0.00528326
CUST_5476_PI425249770	JI449156	PREDICTED: hypothetical protein [Vitis vinifera]	2e-26	gi|225441613|ref|XP_002276836.1|	13.1642	13.1056	13.1925	13.3374	13.3737	13.5881	0.0425359
CUST_5477_PI425249770	JI449157	predicted protein [Populus trichocarpa]	1e-21	gi|224136978|ref|XP_002322463.1|	13.8017	13.7381	13.8187	13.4068	13.618	13.3671	0.04877
CUST_3316_PI425249770	JI446996	PREDICTED: hypothetical protein [Vitis vinifera]	2e-76	gi|225435884|ref|XP_002265891.1|	13.874	13.3501	13.1187	13.1895	12.849	13.201	0.00178655
CUST_5300_PI425249770	JI448980	predicted protein [Physcomitrella patens subsp. patens]	1.2	gi|168030960|ref|XP_001767990.1|	7.16499	5.25472	6.21513	6.99075	4.05876	5.34635	0.000333
CUST_5266_PI425249770	JI448946	PREDICTED: hypothetical protein [Vitis vinifera]	e-136	gi|225429426|ref|XP_002276186.1|	9.46972	9.97937	10.312	10.6254	11.0654	11.1276	0.00244569
CUST_5289_PI425249770	JI448969	PREDICTED: hypothetical protein [Vitis vinifera]	3e-87	gi|225436136|ref|XP_002274971.1|	13.7402	13.3976	13.3148	13.1662	13.2334	13.1684	0.00487576
CUST_3975_PI425249770	JI447655	PREDICTED: hypothetical protein [Vitis vinifera]	1e-56	gi|225442865|ref|XP_002281539.1|	5.76861	6.30334	5.44135	6.04695	6.49288	6.82551	0.0283606
CUST_5326_PI425249770	JI449006	methyl binding domain protein [Populus trichocarpa]	2e-63	gi|224128656|ref|XP_002320386.1|	14.0775	13.8881	13.6956	13.9202	14.1	14.2483	0.0127082
CUST_5330_PI425249770	JI449010	predicted protein [Populus trichocarpa]	e-114	gi|224099567|ref|XP_002311534.1|	14.0791	14.319	14.5554	14.2451	14.5007	13.9378	0.0358816
CUST_5339_PI425249770	JI449019	HTB1; DNA binding [Arabidopsis thaliana]	1e-44	gi|15223016|ref|NP_172258.1|	16.0788	17.5803	17.4833	16.9532	17.5478	16.4349	0.00146069
CUST_450_PI425249770	JI444130	PREDICTED: hypothetical protein [Vitis vinifera]	4e-80	gi|225436755|ref|XP_002267103.1|	12.8299	13.3872	13.3093	13.4243	13.4354	13.572	0.002606
CUST_4743_PI425249770	JI448423	PREDICTED: hypothetical protein [Vitis vinifera]	0.007	gi|225435325|ref|XP_002285171.1|	14.2516	14.2509	14.138	13.8216	13.7597	13.6596	0.00256563
CUST_2176_PI425249770	JI445856	PREDICTED: hypothetical protein [Vitis vinifera]	6e-50	gi|225436319|ref|XP_002267642.1|	10.1687	10.0101	9.83859	9.7534	9.29467	9.38858	0.0364983
CUST_4113_PI425249770	JI447793	"NAC domain protein, IPR003441 [Populus trichocarpa]"	8e-76	gi|224061527|ref|XP_002300524.1|	11.5167	11.8025	11.9197	12.1242	11.8852	11.7696	0.0444141
CUST_4761_PI425249770	JI448441	conserved hypothetical protein [Ricinus communis]	1e-38	gi|255542860|ref|XP_002512493.1|	14.1097	14.3021	14.5147	14.5849	14.6004	14.4836	0.0456391
CUST_4752_PI425249770	JI448432	PREDICTED: hypothetical protein [Vitis vinifera]	4e-08	gi|225452528|ref|XP_002275131.1|	13.7505	13.9141	13.9501	13.9812	13.6408	13.6678	0.0358792
CUST_4809_PI425249770	JI448489	"tetratricopeptide repeat protein, tpr, putative [Ricinus communis]"	4e-82	gi|255571800|ref|XP_002526843.1|	13.2123	13.1175	13.2104	13.5079	13.5726	13.7091	0.0115435
CUST_4677_PI425249770	JI448357	PREDICTED: similar to oxysterol-binding family protein [Vitis vinifera]	5e-39	gi|225424570|ref|XP_002282089.1|	14.2651	14.4682	14.2323	14.1973	14.2621	14.057	0.044735
CUST_1680_PI425249770	JI445360	PREDICTED: hypothetical protein [Vitis vinifera]	4e-80	gi|225439795|ref|XP_002276631.1|	13.7683	13.1179	13.8181	13.2767	13.0033	13.3398	0.00572383
CUST_4738_PI425249770	JI448418	conserved hypothetical protein [Ricinus communis]	4e-37	gi|255542239|ref|XP_002512183.1|	12.1129	12.6655	12.6132	12.6523	12.8912	12.6253	0.0150699
CUST_1566_PI425249770	JI445246	PREDICTED: hypothetical protein [Vitis vinifera]	3.2	gi|225463932|ref|XP_002266169.1|	10.1113	9.29869	8.82186	8.49087	9.06798	9.50203	0.00765247
CUST_4966_PI425249770	JI448646	PREDICTED: hypothetical protein [Vitis vinifera]	4e-28	gi|225436831|ref|XP_002270535.1|	8.84222	9.20244	8.95102	8.8899	9.00811	8.66823	0.0169523
CUST_3632_PI425249770	JI447312	predicted protein [Populus trichocarpa]	2e-50	gi|224095992|ref|XP_002310516.1|	7.90138	7.6647	7.41311	7.32226	6.8703	7.07647	0.00837348
CUST_4975_PI425249770	JI448655	hypothetical protein SORBIDRAFT_07g006420 [Sorghum bicolor]	3e-13	gi|242078563|ref|XP_002444050.1|	13.3172	13.3432	13.5368	13.4362	13.5021	13.0334	0.00549889
CUST_4981_PI425249770	JI448661	predicted protein [Populus trichocarpa]	e-112	gi|224061226|ref|XP_002300379.1|	13.7529	13.8348	13.9621	14.0303	14.1454	14.1965	0.00642096
CUST_4984_PI425249770	JI448664	predicted protein [Physcomitrella patens subsp. patens]	1e-13	gi|168026101|ref|XP_001765571.1|	14.4577	14.1812	14.2705	14.0993	13.9861	13.9856	0.0229728
CUST_4940_PI425249770	JI448620	PREDICTED: hypothetical protein [Vitis vinifera]	2e-43	gi|225463179|ref|XP_002269851.1|	14.8603	14.9801	15.1056	15.1792	15.0779	14.9751	0.0328898
CUST_4342_PI425249770	JI448022	PREDICTED: hypothetical protein isoform 1 [Vitis vinifera]	3e-56	gi|225453096|ref|XP_002271492.1|	9.95342	10.564	10.6724	11.0896	10.9715	11.1081	0.00481731
CUST_5015_PI425249770	JI448695	PREDICTED: hypothetical protein [Vitis vinifera]	9e-42	gi|225464389|ref|XP_002267799.1|	11.7616	12.2688	12.4667	12.596	12.8541	12.6411	0.014946
CUST_5024_PI425249770	JI448704	predicted protein [Populus trichocarpa]	e-129	gi|224109362|ref|XP_002315172.1|	9.83912	10.1294	9.98677	10.291	10.2918	10.0659	0.000185
CUST_5027_PI425249770	JI448707	PREDICTED: hypothetical protein [Vitis vinifera]	1e-88	gi|225466037|ref|XP_002268598.1|	14.3659	14.0855	14.0358	13.6427	13.8387	13.4616	0.00269539
CUST_3618_PI425249770	JI447298	PREDICTED: hypothetical protein [Vitis vinifera]	2e-24	gi|225437404|ref|XP_002268302.1|	7.35931	7.15337	6.75594	7.01125	7.48635	7.08763	0.00733528
CUST_5002_PI425249770	JI448682	PREDICTED: hypothetical protein [Vitis vinifera]	4e-08	gi|225439299|ref|XP_002266540.1|	11.5282	11.6004	11.5391	11.7466	11.4507	11.6664	0.0395457
CUST_5006_PI425249770	JI448686	PREDICTED: hypothetical protein isoform 2 [Vitis vinifera]	2e-82	gi|225439109|ref|XP_002269997.1|	12.8568	12.9478	13.4049	13.267	13.3932	13.2055	0.0294796
CUST_2549_PI425249770	JI446229	PREDICTED: hypothetical protein [Vitis vinifera]	0	gi|225435604|ref|XP_002285625.1|	15.3401	15.5926	15.6054	15.5195	15.5666	15.7088	0.0182497
CUST_4870_PI425249770	JI448550	Os06g0165800 [Oryza sativa (japonica cultivar-group)]	1e-30	gi|115466622|ref|NP_001056910.1|	12.8103	13.1588	13.7673	13.8405	13.9031	13.3786	0.0121703
CUST_4914_PI425249770	JI448594	PREDICTED: hypothetical protein [Vitis vinifera]	7e-36	gi|225431954|ref|XP_002272609.1|	11.5988	11.5262	11.4182	10.8923	11.0184	10.9265	0.0286489
CUST_4299_PI425249770	JI447979	PREDICTED: hypothetical protein [Vitis vinifera]	e-117	gi|225441601|ref|XP_002281697.1|	13.0061	13.4714	13.3949	13.6071	13.8701	13.6888	0.00826817
CUST_3049_PI425249770	JI446729	PREDICTED: hypothetical protein [Vitis vinifera]	6e-28	gi|225426126|ref|XP_002272721.1|	12.8736	11.3857	11.5589	11.3316	10.0029	11.8519	0.0124154
CUST_4928_PI425249770	JI448608	"H(\+)-transporting atpase plant/fungi plasma membrane type, putative [Ricinus communis]"	4e-13	gi|255548556|ref|XP_002515334.1|	13.3842	13.3538	13.926	14.6091	14.2082	14.3555	0.0307557
CUST_4295_PI425249770	JI447975	PREDICTED: hypothetical protein [Vitis vinifera]	0	gi|225425318|ref|XP_002273675.1|	6.42148	7.42315	6.9885	7.26832	7.47265	6.69927	0.0266172
CUST_432_PI425249770	JI444112	predicted protein [Populus trichocarpa]	2e-19	gi|224134769|ref|XP_002321901.1|	8.90991	9.58056	9.41594	9.64929	9.82392	9.55161	0.007644
CUST_4884_PI425249770	JI448564	PREDICTED: hypothetical protein [Vitis vinifera]	3e-07	gi|225445537|ref|XP_002282218.1|	14.5477	14.8276	14.9201	14.8242	15.0265	14.6194	0.0437823
CUST_4899_PI425249770	JI448579	PREDICTED: hypothetical protein [Vitis vinifera]	4e-59	gi|225448570|ref|XP_002273943.1|	6.34654	6.65138	5.6617	6.7453	6.76402	6.7146	0.00484066
CUST_6053_PI425249770	JI449733	PREDICTED: hypothetical protein [Vitis vinifera]	2e-17	gi|225426520|ref|XP_002278303.1|	9.78984	9.66063	10.1992	9.45266	10.2158	9.34237	0.0419017
CUST_4280_PI425249770	JI447960	PREDICTED: hypothetical protein isoform 2 [Vitis vinifera]	5e-40	gi|225424997|ref|XP_002267077.1|	10.0665	9.5233	9.04937	9.30645	8.81165	8.9402	0.00254275
CUST_6060_PI425249770	JI449740	PREDICTED: hypothetical protein [Vitis vinifera]	1e-44	gi|225455561|ref|XP_002268693.1|	12.7817	12.851	13.0422	13.1515	13.0443	12.8779	0.0332436
CUST_3672_PI425249770	JI447352	PREDICTED: hypothetical protein [Vitis vinifera]	3e-44	gi|225439872|ref|XP_002274877.1|	6.56886	7.08251	7.12205	6.61325	6.70431	6.75327	0.042715
CUST_6143_PI425249770	JI449823	"histone h2a, putative [Ricinus communis]"	8e-38	gi|255559382|ref|XP_002520711.1|	14.2778	14.1139	14.4151	14.0423	13.7231	13.4295	0.0453953
CUST_3271_PI425249770	JI446951	predicted protein [Populus trichocarpa]	3e-18	gi|224121426|ref|XP_002318579.1|	6.39857	6.24533	5.66397	6.16832	6.26419	6.55307	0.010391
CUST_3525_PI425249770	JI447205	PREDICTED: hypothetical protein [Vitis vinifera]	6e-12	gi|225424366|ref|XP_002281234.1|	12.4527	11.8803	11.9963	12.4453	11.7343	12.8572	0.00531635
CUST_6160_PI425249770	JI449840	predicted protein [Physcomitrella patens subsp. patens]	4.3	gi|168057773|ref|XP_001780887.1|	6.7104	6.4863	6.86159	6.39073	5.49222	6.3422	0.0355064
CUST_6113_PI425249770	JI449793	histone H4 [Arabidopsis thaliana]	8e-40	gi|30692704|ref|NP_850660.1|	17.2945	18.075	18.1458	17.9763	17.7	17.4249	0.0118866
CUST_5977_PI425249770	JI449657	anion exchanger family protein [Populus trichocarpa]	6.1	gi|224091375|ref|XP_002309238.1|	7.8158	7.72876	7.26113	7.05455	7.40837	7.13781	0.0119986
CUST_4458_PI425249770	JI448138	PREDICTED: hypothetical protein [Vitis vinifera]	0	gi|225427526|ref|XP_002265359.1|	14.1064	13.8628	13.395	13.5975	13.3275	13.1263	0.00127609
CUST_6025_PI425249770	JI449705	hypothetical protein RCOM_1176890 [Ricinus communis]	7e-33	gi|255553961|ref|XP_002518021.1|	13.5597	13.0287	12.952	12.8756	12.8678	12.6911	0.00195615
CUST_6039_PI425249770	JI449719	PREDICTED: hypothetical protein [Vitis vinifera]	7e-55	gi|225449653|ref|XP_002262782.1|	9.85755	10.5638	10.5987	10.5142	10.5584	10.4337	0.0111014
CUST_6008_PI425249770	JI449688	f-box family protein [Populus trichocarpa]	4e-89	gi|224096832|ref|XP_002310753.1|	13.9748	14.2091	14.2443	14.0435	14.1718	13.6797	0.0441866
CUST_3590_PI425249770	JI447270	PREDICTED: hypothetical protein [Vitis vinifera]	2e-57	gi|225435209|ref|XP_002284873.1|	12.455	12.083	12.3807	12.7037	12.5791	12.7536	0.0398267
CUST_6302_PI425249770	JI449982	PREDICTED: hypothetical protein [Vitis vinifera]	0.001	gi|225434968|ref|XP_002283939.1|	13.4991	13.7182	13.9241	13.9355	14.2043	13.8426	0.00153203
CUST_6271_PI425249770	JI449951	PREDICTED: hypothetical protein [Vitis vinifera]	1e-44	gi|225459515|ref|XP_002285843.1|	14.3629	14.5973	14.7688	14.7932	14.9892	14.7152	0.00928508
CUST_6275_PI425249770	JI449955	PREDICTED: hypothetical protein [Vitis vinifera]	5e-40	gi|225440466|ref|XP_002271475.1|	13.9485	13.8088	13.3738	13.487	13.5943	13.7376	0.00588281
CUST_6284_PI425249770	JI449964	"phosphoprotein phosphatase, putative [Ricinus communis]"	1e-31	gi|255586601|ref|XP_002533934.1|	13.5919	13.6371	13.3058	13.0737	13.1905	13.2728	0.0166422
CUST_6288_PI425249770	JI449968	conserved hypothetical protein [Ricinus communis]	0.085	gi|255562166|ref|XP_002522091.1|	13.2046	12.0469	11.9875	11.6758	11.9719	11.8116	0.0090058
CUST_6356_PI425249770	JI450036	PREDICTED: hypothetical protein [Vitis vinifera]	4e-55	gi|225424528|ref|XP_002285274.1|	7.38286	8.25775	7.44014	8.23152	8.68767	8.39726	0.0256242
CUST_6360_PI425249770	JI450040	predicted protein [Populus trichocarpa]	1.2	gi|224118790|ref|XP_002317907.1|	14.7254	12.9355	12.4943	11.8747	12.7551	13.5643	0.0224751
CUST_6362_PI425249770	JI450042	PREDICTED: hypothetical protein [Vitis vinifera]	3e-98	gi|225470244|ref|XP_002263474.1|	14.1159	13.8162	13.583	13.7408	13.4099	13.6203	0.0107575
CUST_1656_PI425249770	JI445336	PREDICTED: hypothetical protein isoform 1 [Vitis vinifera]	2e-30	gi|225464489|ref|XP_002268754.1|	18.1405	17.8712	17.8132	17.6987	17.5575	17.9737	0.0204217
CUST_6364_PI425249770	JI450044	predicted protein [Populus trichocarpa]	6e-30	gi|224126563|ref|XP_002329585.1|	14.8611	15.0508	15.0491	15.2381	15.4355	15.1616	0.000884
CUST_6368_PI425249770	JI450048	"methylenetetrahydrofolate reductase, putative [Ricinus communis]"	0	gi|255576667|ref|XP_002529223.1|	5.21726	5.3822	5.19336	5.59771	5.90368	5.6648	0.0236058
CUST_6174_PI425249770	JI449854	predicted protein [Populus trichocarpa]	3e-60	gi|224077586|ref|XP_002305315.1|	13.8317	14.1276	13.5663	13.6665	14.456	15.1279	0.0370736
CUST_6187_PI425249770	JI449867	PREDICTED: hypothetical protein [Vitis vinifera]	5e-17	gi|225465193|ref|XP_002264096.1|	6.56672	6.0816	6.05681	6.73815	5.94719	6.48141	0.0117744
CUST_6243_PI425249770	JI449923	hypothetical protein POPTRDRAFT_716206 [Populus trichocarpa]	e-160	gi|224084209|ref|XP_002307234.1|	16.98	17.0989	17.0924	17.4192	17.2887	17.771	0.00260379
CUST_6250_PI425249770	JI449930	PREDICTED: hypothetical protein [Vitis vinifera]	3e-19	gi|225450382|ref|XP_002276844.1|	7.23059	6.9999	7.36503	6.92156	6.35173	6.31386	0.0230686
CUST_6268_PI425249770	JI449948	predicted protein [Populus trichocarpa]	8e-24	gi|224096191|ref|XP_002310568.1|	14.3913	13.32	13.2231	13.6478	13.2445	13.6527	0.0217308
CUST_6218_PI425249770	JI449898	PREDICTED: hypothetical protein [Vitis vinifera]	2e-80	gi|225455850|ref|XP_002273782.1|	13.2436	13.4744	13.3848	13.5054	13.4858	13.5006	0.0460948
CUST_6219_PI425249770	JI449899	predicted protein [Populus trichocarpa]	0.18	gi|224065474|ref|XP_002301826.1|	17.2545	16.4269	15.9874	16.2301	16.1135	16.6366	0.00500404
CUST_5637_PI425249770	JI449317	PREDICTED: hypothetical protein [Vitis vinifera]	2e-80	gi|225424370|ref|XP_002284902.1|	11.1321	11.4505	11.6005	11.9615	11.9771	11.7431	0.0331223
CUST_5638_PI425249770	JI449318	PREDICTED: hypothetical protein [Vitis vinifera]	2e-79	gi|225440646|ref|XP_002279219.1|	5.04694	4.01907	5.63082	5.26164	5.87362	4.67409	0.0336419
CUST_1051_PI425249770	JI444731	conserved hypothetical protein [Ricinus communis]	e-128	gi|255580317|ref|XP_002530987.1|	4.23733	3.77292	4.31255	4.65044	5.66637	5.57442	0.00181285
CUST_5652_PI425249770	JI449332	PREDICTED: hypothetical protein [Vitis vinifera]	4e-34	gi|225440616|ref|XP_002273894.1|	10.9648	9.98139	9.73448	9.42003	9.75358	9.50385	0.00311405
CUST_5653_PI425249770	JI449333	predicted protein [Populus trichocarpa]	2e-60	gi|224105447|ref|XP_002313814.1|	13.5239	13.7338	13.7351	13.8463	13.7919	13.554	0.000986
CUST_5602_PI425249770	JI449282			nohit	5.75728	5.26827	5.80048	4.39968	5.49478	5.88636	0.0426205
CUST_3819_PI425249770	JI447499	"UDP-glucuronate 5-epimerase, putative [Ricinus communis]"	5e-31	gi|255549764|ref|XP_002515933.1|	15.7842	15.1237	14.7909	14.6211	14.4946	14.8433	0.0235583
CUST_5611_PI425249770	JI449291	hypothetical chloroplast RF60 [Cicer arietinum]	1e-09	gi|197294111|ref|YP_002149732.1|	16.9539	16.3037	16.4408	16.6761	16.7569	16.8471	0.0479543
CUST_5623_PI425249770	JI449303	PREDICTED: hypothetical protein [Vitis vinifera]	2e-90	gi|225446277|ref|XP_002266817.1|	5.87962	6.19331	5.84233	6.19018	6.63546	6.31332	0.0442856
CUST_4132_PI425249770	JI447812	predicted protein [Populus trichocarpa]	e-180	gi|224127894|ref|XP_002320190.1|	11.8823	11.8746	11.1814	10.0172	11.661	12.6832	0.0190738
CUST_3208_PI425249770	JI446888	unknown protein [Arabidopsis thaliana]	3e-06	gi|15228922|ref|NP_191202.1|	11.3747	11.8546	11.6485	12.1865	12.0587	12.1117	0.0277679
CUST_778_PI425249770	JI444458	predicted protein [Populus trichocarpa]	3e-76	gi|224077606|ref|XP_002335793.1|	14.0546	14.7602	14.2755	14.6766	15.5206	14.7867	0.0168661
CUST_5690_PI425249770	JI449370	Os10g0465800 [Oryza sativa (japonica cultivar-group)]	2e-86	gi|115482412|ref|NP_001064799.1|	13.1882	13.5485	13.9205	14.0279	14.0311	13.9012	0.0240636
CUST_4172_PI425249770	JI447852	PREDICTED: hypothetical protein [Vitis vinifera]	0	gi|225450484|ref|XP_002280673.1|	13.5068	14.1769	13.989	13.6105	13.8357	13.5284	0.00700991
CUST_5667_PI425249770	JI449347	PREDICTED: hypothetical protein [Vitis vinifera]	0	gi|225444712|ref|XP_002278292.1|	8.31451	7.96125	7.45055	7.63886	8.24838	7.7074	0.00490475
CUST_1080_PI425249770	JI444760	"estradiol 17 beta-dehydrogenase, putative [Ricinus communis]"	2e-61	gi|255539120|ref|XP_002510625.1|	6.49	6.2438	6.64879	7.48078	6.93863	7.25782	0.0053277
CUST_5674_PI425249770	JI449354	PREDICTED: hypothetical protein [Vitis vinifera]	1e-34	gi|225438196|ref|XP_002264013.1|	15.4407	15.5987	15.7017	15.6852	15.7198	15.3805	0.043537
CUST_3896_PI425249770	JI447576	PREDICTED: hypothetical protein [Vitis vinifera]	e-123	gi|225470790|ref|XP_002269656.1|	12.1422	12.7364	12.763	12.8019	12.9749	12.6464	0.00186236
CUST_1177_PI425249770	JI444857	PREDICTED: hypothetical protein [Vitis vinifera]	4e-48	gi|225444782|ref|XP_002279950.1|	11.7785	11.7247	11.5629	11.721	11.2471	11.5127	0.00966878
CUST_222_PI425249770	JI443902	predicted protein [Populus trichocarpa]	3e-31	gi|224115960|ref|XP_002317171.1|	13.0475	12.8461	12.8529	12.9354	12.7191	12.676	0.00563705
CUST_5529_PI425249770	JI449209	PREDICTED: hypothetical protein [Vitis vinifera]	4e-28	gi|225468025|ref|XP_002271577.1|	6.70857	5.29688	5.49133	6.3235	4.34881	4.85934	0.00811269
CUST_5532_PI425249770	JI449212	PREDICTED: hypothetical protein [Vitis vinifera]	1.6	gi|225468349|ref|XP_002270939.1|	5.09136	5.85506	4.84528	5.97908	6.83759	5.29538	0.0180235
CUST_4123_PI425249770	JI447803	predicted protein [Physcomitrella patens subsp. patens]	0.66	gi|167997663|ref|XP_001751538.1|	12.1607	12.6294	12.6488	12.6471	12.4981	12.1478	0.0189851
CUST_3853_PI425249770	JI447533	"Endosomal P24A protein precursor, putative [Ricinus communis]"	e-108	gi|255576995|ref|XP_002529382.1|	14.5277	14.8789	14.8899	14.9368	14.9343	14.6698	0.0061073
CUST_4120_PI425249770	JI447800	PREDICTED: hypothetical protein isoform 1 [Vitis vinifera]	1e-66	gi|225431782|ref|XP_002271253.1|	15.6184	14.6645	14.1774	14.0988	14.062	14.5582	0.0114839
CUST_5487_PI425249770	JI449167	PREDICTED: hypothetical protein [Vitis vinifera]	2e-45	gi|225453002|ref|XP_002263259.1|	12.3652	13.3389	13.1564	13.2143	13.5265	13.4579	0.0393306
CUST_4125_PI425249770	JI447805	PREDICTED: hypothetical protein [Vitis vinifera]	3e-36	gi|225432454|ref|XP_002278692.1|	8.741	8.34905	7.71851	7.94697	7.80825	8.22491	0.0497529
CUST_5501_PI425249770	JI449181	PREDICTED: hypothetical protein [Vitis vinifera]	0	gi|225460012|ref|XP_002271455.1|	16.8065	16.4049	16.2953	16.3044	15.9163	16.1364	0.00919168
CUST_5571_PI425249770	JI449251	predicted protein [Ostreococcus lucimarinus CCE9901]	2.1	gi|145341242|ref|XP_001415722.1|	9.28311	8.84878	9.28391	9.31068	9.97775	9.80532	0.0145484
CUST_5572_PI425249770	JI449252	PREDICTED: hypothetical protein [Vitis vinifera]	4e-38	gi|225433894|ref|XP_002266580.1|	11.7188	11.1916	10.9049	10.555	10.5152	10.9251	0.0120127
CUST_12_PI425249770	JI458976	"geranyl geranyl pyrophosphate synthase, putative [Ricinus communis]"	9e-55	gi|255583629|ref|XP_002532570.1|	9.10576	8.44439	9.21259	9.17258	9.10323	9.36392	0.00694145
CUST_5573_PI425249770	JI449253	Os12g0197700 [Oryza sativa (japonica cultivar-group)]	0.003	gi|115487748|ref|NP_001066361.1|	17.1788	17.1042	16.8621	17.088	16.8517	16.9063	0.00134928
CUST_5581_PI425249770	JI449261	"serine/threonine protein phosphatase 2a regulatory subunit A, putative [Ricinus communis]"	0	gi|255576493|ref|XP_002529138.1|	15.7662	15.5827	15.4115	15.3618	15.267	15.4218	0.0264548
CUST_3868_PI425249770	JI447548	PREDICTED: hypothetical protein [Vitis vinifera]	2e-97	gi|225433856|ref|XP_002264306.1|	11.746	11.6242	11.754	11.444	11.9449	11.6456	0.00856174
CUST_5592_PI425249770	JI449272	predicted protein [Populus trichocarpa]	7e-49	gi|224080967|ref|XP_002306247.1|	13.524	13.7909	13.9546	14.3779	14.1647	14.3852	0.00284157
CUST_5550_PI425249770	JI449230	PREDICTED: hypothetical protein [Vitis vinifera]	8e-90	gi|225424560|ref|XP_002285332.1|	4.67869	5.46272	4.86683	5.1642	5.68833	6.30429	0.0410041
CUST_4240_PI425249770	JI447920	PREDICTED: hypothetical protein [Vitis vinifera]	1e-80	gi|225453951|ref|XP_002280012.1|	10.9353	9.826	9.33123	9.34909	9.92938	10.5828	0.032528
CUST_5855_PI425249770	JI449535	SNL2 (SIN3-LIKE 2) [Arabidopsis thaliana]	0.01	gi|145358042|ref|NP_197006.2|	5.98234	5.47451	5.721	6.6547	6.51225	6.58998	0.0160757
CUST_1205_PI425249770	JI444885	PREDICTED: hypothetical protein [Vitis vinifera]	5e-53	gi|225439858|ref|XP_002278186.1|	15.1983	15.5836	15.9084	15.8577	15.9551	15.9238	0.000339
CUST_5862_PI425249770	JI449542	conserved hypothetical protein [Ricinus communis]	e-162	gi|255553373|ref|XP_002517728.1|	4.32086	4.85483	4.86286	5.08915	5.77048	5.10017	0.00392147
CUST_5867_PI425249770	JI449547	PREDICTED: hypothetical protein isoform 1 [Vitis vinifera]	0	gi|225436922|ref|XP_002274973.1|	13.4498	14.3526	14.6145	14.4846	14.6962	14.1492	0.00249192
CUST_5872_PI425249770	JI449552	hypothetical protein SORBIDRAFT_01g004020 [Sorghum bicolor]	3e-15	gi|242032561|ref|XP_002463675.1|	12.7694	13.2108	13.3196	12.5322	13.4485	12.4412	0.0108243
CUST_5828_PI425249770	JI449508	conserved hypothetical protein [Ricinus communis]	2e-76	gi|255553837|ref|XP_002517959.1|	7.72018	5.86259	6.29197	6.93212	6.59959	7.94935	0.0270321
CUST_2657_PI425249770	JI446337	predicted protein [Populus trichocarpa]	2e-24	gi|224136073|ref|XP_002322233.1|	11.0555	11.2815	11.6985	12.0911	11.6456	11.2363	0.00790417
CUST_3252_PI425249770	JI446932	COP1-interacting protein-related [Arabidopsis thaliana]	0.26	gi|15220649|ref|NP_174298.1|	7.89527	6.55055	6.88247	7.84488	4.10068	6.22521	0.00248924
CUST_4262_PI425249770	JI447942	PREDICTED: hypothetical protein [Vitis vinifera]	e-133	gi|225425754|ref|XP_002276889.1|	15.345	15.7755	15.7752	15.7542	15.9104	15.6253	0.00966022
CUST_5840_PI425249770	JI449520	conserved hypothetical protein [Ricinus communis]	6e-54	gi|255575194|ref|XP_002528501.1|	6.88968	7.30561	6.54756	7.36309	7.93878	7.97744	0.0278398
CUST_5919_PI425249770	JI449599	predicted protein [Physcomitrella patens subsp. patens]	0.66	gi|168007202|ref|XP_001756297.1|	11.4101	11.0938	10.8338	10.8971	10.7971	10.839	0.00164207
CUST_5926_PI425249770	JI449606	PREDICTED: hypothetical protein [Vitis vinifera]	0.046	gi|225455370|ref|XP_002277586.1|	13.9379	13.5287	13.368	13.2134	13.3919	13.6267	0.00194571
CUST_667_PI425249770	JI444347	PREDICTED: hypothetical protein [Vitis vinifera]	1e-82	gi|225431219|ref|XP_002272762.1|	16.4493	16.3584	15.8709	15.9547	16.0763	15.9946	0.0193082
CUST_5938_PI425249770	JI449618	PREDICTED: hypothetical protein [Vitis vinifera]	7e-89	gi|225465543|ref|XP_002274382.1|	15.3209	14.7754	14.4248	14.9267	14.8677	14.6538	0.0403847
CUST_5884_PI425249770	JI449564	Os05g0585500 [Oryza sativa (japonica cultivar-group)]	0.19	gi|115465711|ref|NP_001056455.1|	4.7327	4.00735	3.40417	4.42506	5.17938	5.64482	0.00321445
CUST_5893_PI425249770	JI449573	"exonuclease, putative [Ricinus communis]"	e-150	gi|255567879|ref|XP_002524917.1|	15.5118	15.63	15.5685	15.7156	15.8076	15.8596	0.0217437
CUST_4190_PI425249770	JI447870	predicted protein [Populus trichocarpa]	0	gi|224128446|ref|XP_002320332.1|	14.717	15.0723	14.6233	15.428	14.3175	15.6176	0.0301969
CUST_3369_PI425249770	JI447049	PREDICTED: hypothetical protein isoform 1 [Vitis vinifera]	2e-95	gi|225459344|ref|XP_002285802.1|	16.5383	15.7327	15.371	15.3889	15.2681	15.6476	0.00547633
CUST_5902_PI425249770	JI449582	PREDICTED: hypothetical protein [Vitis vinifera]	1e-13	gi|225452851|ref|XP_002283710.1|	16.9717	16.7588	16.2575	17.0105	15.7775	16.76	0.0410309
CUST_5751_PI425249770	JI449431	PREDICTED: hypothetical protein [Vitis vinifera]	6e-93	gi|225433201|ref|XP_002285350.1|	10.9624	10.9238	10.6156	10.6064	9.89092	9.90643	0.00553652
CUST_5754_PI425249770	JI449434	predicted protein [Populus trichocarpa]	e-168	gi|224088081|ref|XP_002308317.1|	7.0918	6.95045	7.38358	7.43851	7.0948	7.3904	0.0368824
CUST_1749_PI425249770	JI445429	PREDICTED: hypothetical protein [Vitis vinifera]	0	gi|225423909|ref|XP_002278845.1|	15.3337	15.1418	14.9713	15.1714	14.6916	14.9371	0.0177072
CUST_5718_PI425249770	JI449398	PREDICTED: hypothetical protein [Vitis vinifera]	1e-19	gi|225425660|ref|XP_002269530.1|	13.3693	13.4905	13.3883	12.9301	13.6939	13.2705	0.0247103
CUST_5720_PI425249770	JI449400	PREDICTED: hypothetical protein [Vitis vinifera]	1e-96	gi|225462452|ref|XP_002266118.1|	8.37555	6.40272	6.41378	6.26306	5.93267	7.05358	0.000695
CUST_1198_PI425249770	JI444878	"cytochrome P450, putative [Ricinus communis]"	1e-59	gi|255575491|ref|XP_002528647.1|	6.68325	7.23574	7.46595	7.90742	8.15466	8.19647	0.000119
CUST_3757_PI425249770	JI447437	"PREDICTED: hypothetical protein, partial [Vitis vinifera]"	e-159	gi|225468113|ref|XP_002265821.1|	4.86659	4.79949	7.5637	3.18173	7.29668	3.97471	0.000478
CUST_5784_PI425249770	JI449464	PREDICTED: hypothetical protein [Vitis vinifera]	6e-29	gi|225427163|ref|XP_002278896.1|	12.0011	12.7735	13.5555	13.8011	13.5025	13.7218	0.00422142
CUST_4202_PI425249770	JI447882	PREDICTED: hypothetical protein [Vitis vinifera]	e-135	gi|225434712|ref|XP_002281090.1|	10.4001	10.4581	10.873	10.0577	10.5296	9.34019	0.0215675
CUST_5792_PI425249770	JI449472	"Phospholipase C 4 precursor, putative [Ricinus communis]"	4e-70	gi|255540205|ref|XP_002511167.1|	12.9231	12.705	12.7411	12.7768	13.0572	12.7284	0.0110938
CUST_5774_PI425249770	JI449454	PREDICTED: hypothetical protein [Vitis vinifera]	e-105	gi|225425362|ref|XP_002269102.1|	11.6021	11.7549	12.0556	12.2553	11.909	12.0145	0.0243812
CUST_5816_PI425249770	JI449496	PREDICTED: hypothetical protein [Vitis vinifera]	6e-39	gi|225439493|ref|XP_002270392.1|	12.9288	12.8283	13.0236	13.165	12.9841	13.1925	0.0461072
CUST_3753_PI425249770	JI447433	PREDICTED: hypothetical protein [Vitis vinifera]	0.044	gi|225454416|ref|XP_002276444.1|	7.53512	7.04127	6.70994	6.67825	6.79602	7.03202	0.0187303
CUST_5798_PI425249770	JI449478	hypothetical protein LOC100279927 [Zea mays]	4.7	gi|226531215|ref|NP_001146349.1|	10.7002	11.4943	11.2885	11.7341	11.5653	11.731	0.0125494
CUST_5752_PI425249770	JI449432	PREDICTED: hypothetical protein [Vitis vinifera]	7e-47	gi|225433658|ref|XP_002265251.1|	12.4397	12.3217	12.6749	12.4002	12.4639	12.0751	0.00177475
CUST_3233_PI425249770	JI446913	PREDICTED: hypothetical protein [Vitis vinifera]	5e-18	gi|225429750|ref|XP_002282410.1|	7.5857	6.87381	6.9004	6.73549	6.06175	6.46946	0.00871268
CUST_4528_PI425249770	JI448208	PREDICTED: hypothetical protein isoform 1 [Vitis vinifera]	0	gi|225464373|ref|XP_002265455.1|	14.7218	13.8635	14.3373	14.8693	14.1495	15.4734	0.0215553
CUST_5746_PI425249770	JI449426	PREDICTED: similar to Tubby; Cyclin-like F-box [Vitis vinifera]	3e-45	gi|225461687|ref|XP_002285470.1|	8.64738	8.15932	8.12545	9.06062	8.03215	8.44352	0.0284713
CUST_5896_PI425249770	JI449576	PREDICTED: hypothetical protein [Vitis vinifera]	9e-81	gi|225431798|ref|XP_002272460.1|	13.9092	13.3153	13.5429	13.2404	13.5697	13.7526	0.0119009
CUST_5851_PI425249770	JI449531	PREDICTED: hypothetical protein [Vitis vinifera]	1e-38	gi|225456610|ref|XP_002266231.1|	8.91503	9.28075	9.0446	9.10502	9.14753	8.76024	0.0417651
CUST_4518_PI425249770	JI448198	histone ubiquitination proteins group [Populus trichocarpa]	1e-85	gi|224125952|ref|XP_002319717.1|	6.3188	6.27458	6.6814	6.86206	6.77842	7.1582	0.00830497
CUST_179_PI425249770	JI443859	PREDICTED: hypothetical protein [Vitis vinifera]	0.19	gi|225470613|ref|XP_002263476.1|	14.0056	13.7432	13.8787	13.8182	13.3941	13.4882	0.00291682
CUST_5530_PI425249770	JI449210	Os05g0465400 [Oryza sativa (japonica cultivar-group)]	0.66	gi|115464365|ref|NP_001055782.1|	7.68493	6.67643	8.17268	6.69605	6.29353	6.35216	0.0144923
CUST_4592_PI425249770	JI448272	predicted protein [Populus trichocarpa]	0	gi|224098858|ref|XP_002311294.1|	7.66711	8.13137	8.12941	8.21165	8.36424	7.87871	0.0103842
CUST_5644_PI425249770	JI449324	PREDICTED: hypothetical protein [Vitis vinifera]	6e-43	gi|225452950|ref|XP_002284243.1|	7.43178	6.67769	7.0024	7.49235	6.40028	6.6796	0.0188069
CUST_6206_PI425249770	JI449886	PREDICTED: similar to shaggy-related protein kinase delta / ASK-delta / ASK-dzeta (ASK4) [Vitis vinifera]	0	gi|225446662|ref|XP_002281788.1|	6.81996	6.89945	6.28993	7.43537	7.5437	7.64602	0.00567183
CUST_6337_PI425249770	JI450017	PREDICTED: hypothetical protein [Vitis vinifera]	e-123	gi|225468336|ref|XP_002270406.1|	5.01966	6.06723	5.30203	6.09297	6.8983	6.59975	0.00301623
CUST_6378_PI425249770	JI450058	PREDICTED: hypothetical protein [Vitis vinifera]	7e-93	gi|225423989|ref|XP_002279311.1|	6.41452	5.77041	6.2714	6.14916	5.69067	6.49356	0.0480216
CUST_3562_PI425249770	JI447242	DHS (DEOXYHYPUSINE SYNTHASE) [Arabidopsis thaliana]	1e-47	gi|79327055|ref|NP_001031839.1|	12.5725	12.6996	12.5758	12.5868	12.8378	12.8394	0.0296989
CUST_1106_PI425249770	JI444786	PREDICTED: hypothetical protein [Vitis vinifera]	1e-43	gi|225463039|ref|XP_002267523.1|	10.0775	9.53929	9.20593	9.37982	8.93598	9.46316	0.00573954
CUST_6359_PI425249770	JI450039	PREDICTED: hypothetical protein [Vitis vinifera]	9e-48	gi|225425676|ref|XP_002275043.1|	17.5493	16.9859	16.9222	17.2194	16.7236	17.303	0.0342363
CUST_1098_PI425249770	JI444778	"histone h2a, putative [Ricinus communis]"	3e-37	gi|255542708|ref|XP_002512417.1|	15.9256	16.8419	16.7698	16.2082	16.7305	15.623	0.0411076
CUST_6273_PI425249770	JI449953	"zinc finger protein, putative [Ricinus communis]"	e-137	gi|255539016|ref|XP_002510573.1|	13.914	13.9834	14.5477	14.083	14.402	14.6308	0.0125808
CUST_4563_PI425249770	JI448243	PREDICTED: similar to Os02g0125100 [Vitis vinifera]	0	gi|225439231|ref|XP_002271046.1|	15.1493	15.4248	15.5769	15.6757	15.6809	15.6516	0.000815
CUST_1055_PI425249770	JI444735	PREDICTED: hypothetical protein isoform 1 [Vitis vinifera]	1e-35	gi|225464489|ref|XP_002268754.1|	18.1458	17.7569	17.7855	17.8187	17.5861	18.0224	0.0412001
CUST_5968_PI425249770	JI449648	PREDICTED: hypothetical protein [Vitis vinifera]	3e-85	gi|225438978|ref|XP_002284329.1|	10.1384	10.6522	10.6117	10.2443	10.5173	9.8898	0.0319147
[truncated: 1,607 more rows]
