# Supplementary material for: Transcript Profiling of Paoenia ostii during Artificial Chilling Induced Dormancy Release Identifies Activation of GA Pathway and Carbohydrate Metabolism
Source: PLoS One. 2013 Feb 6;8(2):e55297. doi: 10.1371/journal.pone.0055297 (PMC3566188; doi:10.1371/journal.pone.0055297)
Supplement: File S3 — Significantly differentially-expressed genes were identified using the analysis method of Mathiason. Total 3,174 genes were significantly differently expressed by comparisons between 6 d chilling and any other chilling, and the expression data at 0d of chilling was not included. Information of probename, Genbank accession number, description, E-value, objected, expression values was included. (XLS) [file pone.0055297.s003.xls]

## Sheet: Sheet2
ProbeName	Gene ID	desc	evalue	objectid	1	2	3	4	5	6
CUST_100_PI425249770	JI443780	predicted protein [Populus trichocarpa]	5e-94	gi|224082832|ref|XP_002306858.1|	13.9417	13.6497	13.5605	13.4063	13.2808	13.3301
CUST_10001_PI425249770	JI453681	PREDICTED: hypothetical protein [Vitis vinifera]	1.00E-88	gi|225427258|ref|XP_002281131.1|	14.3311	14.0899	14.1246	14.267	14.7958	14.7244
CUST_10003_PI425249770	JI453683	conserved hypothetical protein [Ricinus communis]	e-125	gi|255544908|ref|XP_002513515.1|	6.01414	6.17373	6.35411	6.39776	6.95139	6.66649
CUST_10005_PI425249770	JI453685	PREDICTED: hypothetical protein [Vitis vinifera]	2e-19	gi|225453606|ref|XP_002265121.1|	8.80628	9.53245	9.66009	9.66852	9.95971	9.88636
CUST_10006_PI425249770	JI453686	PREDICTED: hypothetical protein [Vitis vinifera]	3e-70	gi|225446038|ref|XP_002268721.1|	9.48786	10.1082	10.5188	10.6466	10.5496	10.7701
CUST_10012_PI425249770	JI453692	PREDICTED: hypothetical protein [Vitis vinifera]	0	gi|225446763|ref|XP_002282970.1|	15.1359	14.9296	14.9824	15.1388	14.9011	15.3504
CUST_10013_PI425249770	JI453693	"cation efflux protein/ zinc transporter, putative [Ricinus communis]"	0	gi|255585988|ref|XP_002533664.1|	9.09972	9.42907	9.58721	9.49105	9.3543	9.03194
CUST_10015_PI425249770	JI453695	"Pre-rRNA-processing protein ESF1, putative [Ricinus communis]"	5e-37	gi|255586854|ref|XP_002534037.1|	14.2494	14.3063	14.1379	13.9963	13.9435	13.7675
CUST_10017_PI425249770	JI453697	PREDICTED: hypothetical protein [Vitis vinifera]	5e-52	gi|225426344|ref|XP_002270160.1|	15.0588	15.3457	15.2631	14.755	14.9113	14.7458
CUST_1002_PI425249770	JI444682	"Dual specificity phosphatase Cdc25, putative [Ricinus communis]"	7e-24	gi|255552529|ref|XP_002517308.1|	6.7209	8.20147	8.72188	8.94841	9.35034	9.37805
CUST_10021_PI425249770	JI453701	hypothetical protein RCOM_0991200 [Ricinus communis]	2e-95	gi|255559897|ref|XP_002520967.1|	15.0258	14.731	15.2144	15.1808	14.9248	15.1707
CUST_10027_PI425249770	JI453707	"DNA binding protein, putative [Ricinus communis]"	6e-16	gi|255542297|ref|XP_002512212.1|	9.45956	9.07781	9.3767	9.36249	9.496	9.52811
CUST_10029_PI425249770	JI453709	PREDICTED: hypothetical protein [Vitis vinifera]	9e-49	gi|225443988|ref|XP_002280687.1|	13.9136	12.8784	13.4526	13.2579	13.3178	13.4755
CUST_10031_PI425249770	JI453711	"protein transporter, putative [Ricinus communis]"	e-164	gi|255558011|ref|XP_002520034.1|	13.7269	13.8241	13.898	13.9257	14.0861	13.5926
CUST_10034_PI425249770	JI453714	PREDICTED: hypothetical protein [Vitis vinifera]	0	gi|225465273|ref|XP_002269647.1|	16.0972	16.4608	16.3375	16.3799	16.316	16.0639
CUST_10036_PI425249770	JI453716	predicted protein [Populus trichocarpa]	2e-79	gi|224142713|ref|XP_002324699.1|	13.4439	13.6976	13.7668	13.7677	13.846	14.2896
CUST_10037_PI425249770	JI453717	ULP1D (UB-LIKE PROTEASE 1D); SUMO-specific protease/ cysteine-type peptidase [Arabidopsis thaliana]	2e-46	gi|145336892|ref|NP_176228.3|	10.853	11.0345	11.1558	11.0009	11.0925	10.8563
CUST_10041_PI425249770	JI453721	predicted protein [Populus trichocarpa]	3e-50	gi|224139720|ref|XP_002323244.1|	12.4792	12.8303	12.4764	12.2002	12.4437	12.5003
CUST_10043_PI425249770	JI453723	PREDICTED: hypothetical protein [Vitis vinifera]	2e-75	gi|225431529|ref|XP_002275260.1|	13.0057	12.9881	11.7121	11.9381	11.1275	12.4315
CUST_10045_PI425249770	JI453725	"DNA binding protein, putative [Ricinus communis]"	2e-40	gi|255566581|ref|XP_002524275.1|	13.1616	12.929	12.5278	12.5105	12.5709	12.639
CUST_10058_PI425249770	JI453738	"threonine synthase, putative [Ricinus communis]"	e-131	gi|255560699|ref|XP_002521363.1|	15.2672	15.6068	15.7144	15.5535	15.599	15.2626
CUST_10059_PI425249770	JI453739	PREDICTED: hypothetical protein [Vitis vinifera]	0	gi|225437449|ref|XP_002272649.1|	7.18176	6.96873	6.85347	7.14604	7.46062	7.42678
CUST_10060_PI425249770	JI453740	PREDICTED: hypothetical protein [Vitis vinifera]	0	gi|225427718|ref|XP_002274534.1|	16.8771	17.3152	17.3571	16.7927	16.9952	16.3649
CUST_10062_PI425249770	JI453742	PREDICTED: hypothetical protein [Vitis vinifera]	0	gi|225452712|ref|XP_002282568.1|	7.57407	7.5166	7.8074	8.04872	7.85354	7.72891
CUST_10064_PI425249770	JI453744	PREDICTED: hypothetical protein [Vitis vinifera]	3e-07	gi|225445959|ref|XP_002266604.1|	12.1103	12.7661	12.5602	12.9535	12.9732	12.5409
CUST_10070_PI425249770	JI453750	PREDICTED: hypothetical protein [Vitis vinifera]	4e-71	gi|225454353|ref|XP_002278353.1|	7.60761	7.16077	7.56597	7.16184	6.3518	6.53963
CUST_10072_PI425249770	JI453752	nohit		nohit	11.3827	10.8695	10.5021	10.0671	10.6793	10.781
CUST_10081_PI425249770	JI453761	PREDICTED: hypothetical protein [Vitis vinifera]	3e-69	gi|225456228|ref|XP_002283080.1|	14.6443	13.9016	14.4834	14.3244	14.0024	14.4995
CUST_10085_PI425249770	JI453765	PREDICTED: similar to Os01g0754200 [Vitis vinifera]	2e-50	gi|225467376|ref|XP_002269334.1|	13.633	13.9935	13.8487	13.7381	13.8438	13.5512
CUST_1009_PI425249770	JI444689	PREDICTED: hypothetical protein [Vitis vinifera]	e-144	gi|225428796|ref|XP_002285135.1|	14.3408	14.6792	14.5981	14.6328	14.4482	14.1888
CUST_10093_PI425249770	JI453773	predicted protein [Physcomitrella patens subsp. patens]	1.3	gi|168005329|ref|XP_001755363.1|	11.3053	7.56253	11.162	10.1913	9.01487	10.8171
CUST_10094_PI425249770	JI453774	conserved hypothetical protein [Ricinus communis]	8e-61	gi|255555993|ref|XP_002519031.1|	5.71095	6.22546	5.9132	5.88412	6.09313	5.42997
CUST_10096_PI425249770	JI453776	PREDICTED: hypothetical protein [Vitis vinifera]	0	gi|225459083|ref|XP_002283809.1|	5.31282	5.0694	5.70134	5.63234	5.46556	5.00984
CUST_10099_PI425249770	JI453779	Os09g0322900 [Oryza sativa (japonica cultivar-group)]	2e-10	gi|115478549|ref|NP_001062868.1|	12.3004	12.6954	13.2977	13.2133	13.2343	12.9923
CUST_10106_PI425249770	JI453786	PREDICTED: hypothetical protein [Vitis vinifera]	2e-42	gi|225453436|ref|XP_002272998.1|	8.78397	9.10277	8.92644	8.84263	9.18737	9.27357
CUST_10108_PI425249770	JI453788	PREDICTED: hypothetical protein [Vitis vinifera]	2e-53	gi|225442460|ref|XP_002283642.1|	10.2347	9.80662	10.1483	10.4534	10.1965	10.3025
CUST_10110_PI425249770	JI453790	TTG1 (TRANSPARENT TESTA GLABRA 1); DNA binding / nucleotide binding / protein binding [Arabidopsis thaliana]	7e-99	gi|15238565|ref|NP_197840.1|	14.7069	14.9707	14.9463	14.9513	14.9779	14.4352
CUST_10116_PI425249770	JI453796	PREDICTED: hypothetical protein [Vitis vinifera]	e-156	gi|225441092|ref|XP_002263561.1|	8.6692	8.58622	8.05419	8.44712	8.46371	8.08342
CUST_10121_PI425249770	JI453801	PREDICTED: hypothetical protein [Vitis vinifera]	e-175	gi|225435020|ref|XP_002284171.1|	12.6779	13.2076	13.201	13.7553	13.7853	14.1614
CUST_10123_PI425249770	JI453803	PREDICTED: hypothetical protein [Vitis vinifera]	7e-73	gi|225441860|ref|XP_002284204.1|	5.95063	5.53209	5.62649	6.02694	5.11769	5.12346
CUST_10144_PI425249770	JI453824	PREDICTED: hypothetical protein [Vitis vinifera]	1e-24	gi|225468167|ref|XP_002272054.1|	16.0256	16.051	16.1841	16.3385	16.4124	16.0677
CUST_10145_PI425249770	JI453825	PREDICTED: hypothetical protein [Vitis vinifera]	e-155	gi|225435395|ref|XP_002285368.1|	14.8563	15.1152	15.1386	15.4064	15.435	15.4561
CUST_10148_PI425249770	JI453828	PREDICTED: hypothetical protein [Vitis vinifera]	6e-46	gi|225460743|ref|XP_002268292.1|	6.99657	5.97581	6.45053	6.46689	3.93244	4.27852
CUST_10151_PI425249770	JI453831	predicted protein [Populus trichocarpa]	1e-69	gi|224126005|ref|XP_002319732.1|	5.59529	5.8621	5.47137	5.16737	5.11129	5.13233
CUST_10156_PI425249770	JI453836	predicted protein [Populus trichocarpa]	6e-11	gi|224108500|ref|XP_002314870.1|	14.3673	13.9302	13.8531	13.814	13.3749	13.5497
CUST_1016_PI425249770	JI444696	PREDICTED: hypothetical protein [Vitis vinifera]	5e-05	gi|225426848|ref|XP_002276814.1|	9.26335	9.55913	9.25851	9.45886	9.93953	9.97713
CUST_10164_PI425249770	JI453844	PREDICTED: hypothetical protein [Vitis vinifera]	4e-49	gi|225461935|ref|XP_002265993.1|	13.1805	13.4759	13.1456	13.2409	13.4022	12.9105
CUST_10172_PI425249770	JI453852	PREDICTED: hypothetical protein [Vitis vinifera]	e-116	gi|225454373|ref|XP_002278820.1|	5.89028	5.30379	5.67595	5.80261	5.32011	5.72545
CUST_10179_PI425249770	JI453859	PREDICTED: hypothetical protein [Vitis vinifera]	e-160	gi|225455451|ref|XP_002279763.1|	15.6333	15.5171	15.2433	15.3589	15.158	15.2809
CUST_10183_PI425249770	JI453863	"DNA replication licensing factor MCM3, putative [Ricinus communis]"	0	gi|255557351|ref|XP_002519706.1|	7.7383	8.50661	8.35941	8.1079	8.66303	7.85621
CUST_10186_PI425249770	JI453866	PREDICTED: hypothetical protein [Vitis vinifera]	3e-80	gi|225424683|ref|XP_002263287.1|	7.60082	7.48432	7.6967	7.22855	6.77926	7.08989
CUST_10197_PI425249770	JI453877	"DNA binding protein, putative [Ricinus communis]"	e-120	gi|255545170|ref|XP_002513646.1|	13.6712	13.7529	13.6884	13.8515	13.7383	13.8347
CUST_10199_PI425249770	JI453879	predicted protein [Populus trichocarpa]	2e-11	gi|224107761|ref|XP_002314593.1|	9.84658	9.40359	9.43821	9.21482	9.5453	9.59345
CUST_1020_PI425249770	JI444700	PREDICTED: hypothetical protein [Vitis vinifera]	5e-76	gi|225440005|ref|XP_002276355.1|	10.3927	10.3328	10.2238	10.0409	10.3658	10.4839
CUST_10201_PI425249770	JI453881	predicted protein [Physcomitrella patens subsp. patens]	1.8	gi|168056456|ref|XP_001780236.1|	15.5316	15.5059	15.3639	15.454	15.2541	15.3916
CUST_10208_PI425249770	JI453888	PREDICTED: similar to putative iojap protein [Vitis vinifera]	8e-77	gi|225462172|ref|XP_002267512.1|	4.17417	4.37666	5.11887	4.54447	5.27692	5.14263
CUST_10216_PI425249770	JI453896	PREDICTED: hypothetical protein [Vitis vinifera]	e-123	gi|225442837|ref|XP_002285339.1|	15.0514	15.1421	15.2537	14.9057	14.9013	14.7268
CUST_10217_PI425249770	JI453897	PREDICTED: hypothetical protein [Vitis vinifera]	2e-84	gi|225451881|ref|XP_002282509.1|	5.11231	5.57346	5.92416	6.30377	6.63374	6.48302
CUST_10218_PI425249770	JI453898	conserved hypothetical protein [Ricinus communis]	9e-17	gi|255560786|ref|XP_002521406.1|	13.9783	13.6844	13.8571	13.8954	13.8419	14.107
CUST_10220_PI425249770	JI453900	PREDICTED: hypothetical protein [Vitis vinifera]	4e-50	gi|225426961|ref|XP_002265316.1|	9.7455	9.91678	10.0847	10.1431	10.2131	10.0804
CUST_10221_PI425249770	JI453901	Os02g0499000 [Oryza sativa (japonica cultivar-group)]	3e-52	gi|115446241|ref|NP_001046900.1|	13.8624	13.7623	13.5862	13.4701	13.3424	13.6499
CUST_10222_PI425249770	JI453902	PREDICTED: hypothetical protein [Vitis vinifera]	8e-35	gi|225469670|ref|XP_002266518.1|	8.84094	9.31779	9.34324	9.41965	9.34435	8.65394
CUST_10223_PI425249770	JI453903	hypothetical protein SORBIDRAFT_06g032060 [Sorghum bicolor]	0.005	gi|242077570|ref|XP_002448721.1|	11.0949	11.175	11.1594	11.0403	11.1355	11.6227
CUST_10228_PI425249770	JI453908	predicted protein [Populus trichocarpa]	2e-41	gi|224127310|ref|XP_002329246.1|	11.1106	11.031	11.1192	10.5946	11.0832	10.7886
CUST_10245_PI425249770	JI453925	predicted protein [Physcomitrella patens subsp. patens]	0.23	gi|168067748|ref|XP_001785769.1|	10.9989	11.7876	10.8825	11.0951	10.5198	10.9753
CUST_10249_PI425249770	JI453929	"WD-repeat protein, putative [Ricinus communis]"	3e-43	gi|255539885|ref|XP_002511007.1|	10.4562	10.4765	10.7091	10.9874	10.5589	10.5642
CUST_10257_PI425249770	JI453937	"AMK2 (Adenosine monophosphate kinase); ATP binding / adenylate kinase/ nucleobase, nucleoside, nucleotide kinase/ nucleotide kinase/ phosphotransferase, phosphate group as acceptor [Arabidopsis thaliana]"	4e-92	gi|15238822|ref|NP_199595.1|	12.475	11.909	12.3499	12.8302	12.6501	13.1475
CUST_10259_PI425249770	JI453939	PREDICTED: hypothetical protein [Vitis vinifera]	4e-41	gi|225429760|ref|XP_002280516.1|	7.88199	8.28359	8.48173	8.50753	8.73598	8.50481
CUST_10262_PI425249770	JI453942	PREDICTED: hypothetical protein [Vitis vinifera]	2e-27	gi|225459032|ref|XP_002285622.1|	13.5822	13.3296	13.2589	12.5788	12.9628	12.9514
CUST_10264_PI425249770	JI453944	PREDICTED: hypothetical protein [Vitis vinifera]	3e-95	gi|225451627|ref|XP_002275991.1|	10.8825	11.4357	11.237	11.103	11.7199	11.576
CUST_10266_PI425249770	JI453946	PREDICTED: hypothetical protein [Vitis vinifera]	e-118	gi|225441621|ref|XP_002281952.1|	13.0011	12.6682	12.4601	11.7151	11.481	12.252
CUST_10267_PI425249770	JI453947	nohit		nohit	12.1846	12.1619	12.0214	12.7617	12.3766	13.3399
CUST_10268_PI425249770	JI453948	PREDICTED: hypothetical protein [Vitis vinifera]	1e-69	gi|225451691|ref|XP_002278518.1|	4.90155	5.38078	4.93471	5.66457	5.94163	5.9237
CUST_1027_PI425249770	JI444707	PREDICTED: hypothetical protein [Vitis vinifera]	e-144	gi|225440478|ref|XP_002272909.1|	12.0453	12.2844	12.3105	12.1358	11.8049	12.111
CUST_10270_PI425249770	JI453950	PREDICTED: hypothetical protein [Vitis vinifera]	e-156	gi|225442309|ref|XP_002280297.1|	12.8774	12.9276	13.0199	13.2857	13.206	13.2783
CUST_10272_PI425249770	JI453952	PREDICTED: hypothetical protein [Vitis vinifera]	2e-86	gi|225457174|ref|XP_002283854.1|	6.44888	6.2041	5.68871	5.47244	5.54663	5.25944
CUST_10273_PI425249770	JI453953	PREDICTED: hypothetical protein [Vitis vinifera]	7e-39	gi|225446934|ref|XP_002267227.1|	16.032	15.0966	15.0813	15.4867	15.4069	15.7365
CUST_10280_PI425249770	JI453960	predicted protein [Populus trichocarpa]	2e-40	gi|224133996|ref|XP_002327730.1|	15.4154	15.1004	14.8057	14.9296	14.7365	14.8363
CUST_10290_PI425249770	JI453970	PREDICTED: hypothetical protein [Vitis vinifera]	1e-15	gi|225462092|ref|XP_002271499.1|	10.4757	10.4136	10.4737	10.0356	10.3079	10.4263
CUST_10315_PI425249770	JI453995	predicted protein [Populus trichocarpa]	2e-18	gi|224131652|ref|XP_002328075.1|	5.76244	5.55387	5.58651	6.00252	5.8752	6.17696
CUST_1032_PI425249770	JI444712	PREDICTED: similar to ribosomal protein L10a [Vitis vinifera]	4e-92	gi|225440890|ref|XP_002282641.1|	14.336	14.2497	14.8478	14.9814	15.265	14.7846
CUST_10322_PI425249770	JI454002	PREDICTED: hypothetical protein [Vitis vinifera]	1e-46	gi|225455262|ref|XP_002271523.1|	5.22906	5.34746	5.41539	5.85237	5.77329	5.62122
CUST_10328_PI425249770	JI454008	conserved hypothetical protein [Ricinus communis]	7e-38	gi|255555606|ref|XP_002518839.1|	7.56451	7.0375	6.70571	6.86575	6.77044	6.52651
CUST_10333_PI425249770	JI454013	PREDICTED: hypothetical protein [Vitis vinifera]	1e-39	gi|225452522|ref|XP_002275112.1|	10.1743	10.1375	8.8655	9.18497	9.26542	9.72122
CUST_10335_PI425249770	JI454015	PREDICTED: hypothetical protein [Vitis vinifera]	e-154	gi|225464023|ref|XP_002265454.1|	6.9838	7.17386	7.36699	6.89081	6.82932	6.32621
CUST_10340_PI425249770	JI454020	PREDICTED: hypothetical protein [Vitis vinifera]	1e-64	gi|225432464|ref|XP_002277269.1|	5.89191	6.12959	5.54819	6.33495	6.48823	6.85024
CUST_10344_PI425249770	JI454024	PREDICTED: hypothetical protein [Vitis vinifera]	e-116	gi|225448765|ref|XP_002281688.1|	4.66385	4.59291	4.62925	4.95507	5.5053	5.03894
CUST_10345_PI425249770	JI454025	PREDICTED: hypothetical protein [Vitis vinifera]	6e-11	gi|225428479|ref|XP_002280694.1|	13.5266	13.4895	13.0488	13.4197	13.6182	13.8782
CUST_10347_PI425249770	JI454027	PREDICTED: hypothetical protein [Vitis vinifera]	6e-20	gi|225425922|ref|XP_002267575.1|	12.6593	13.0873	12.8336	12.94	13.2529	12.5389
CUST_10356_PI425249770	JI454036	PREDICTED: hypothetical protein [Vitis vinifera]	2e-30	gi|225436329|ref|XP_002268144.1|	12.425	13.8717	15.1921	14.9045	15.0847	14.6839
CUST_10360_PI425249770	JI454040	PREDICTED: hypothetical protein [Vitis vinifera]	0	gi|225465387|ref|XP_002273935.1|	13.9515	13.9169	13.7688	13.7487	13.9988	13.8446
CUST_10381_PI425249770	JI454061	PREDICTED: hypothetical protein [Vitis vinifera]	3e-27	gi|225452167|ref|XP_002264334.1|	6.20998	5.7918	6.6941	5.86539	6.09184	5.99426
CUST_10388_PI425249770	JI454068	hypothetical protein SORBIDRAFT_06g003570 [Sorghum bicolor]	1e-47	gi|242075246|ref|XP_002447559.1|	5.11683	5.13185	4.83316	5.31357	5.77037	5.80918
CUST_10389_PI425249770	JI454069	PREDICTED: hypothetical protein [Vitis vinifera]	2e-48	gi|225442827|ref|XP_002285312.1|	6.70682	6.72048	6.60493	6.80246	7.27064	7.10077
CUST_10392_PI425249770	JI454072	Os01g0581900 [Oryza sativa (japonica cultivar-group)]	5.1	gi|115437916|ref|NP_001043412.1|	7.66866	7.10898	7.05311	6.05146	5.87588	6.37849
CUST_10394_PI425249770	JI454074	PREDICTED: hypothetical protein [Vitis vinifera]	e-175	gi|225440841|ref|XP_002276356.1|	7.59414	7.44525	7.58515	7.45031	7.22171	7.39703
CUST_10407_PI425249770	JI454087	CAC3; acetyl-CoA carboxylase [Arabidopsis thaliana]	7e-42	gi|30687368|ref|NP_850291.1|	7.3002	7.48564	7.07539	7.653	7.55272	7.22419
CUST_1041_PI425249770	JI444721	"scythe/bat3, putative [Ricinus communis]"	3e-40	gi|255583496|ref|XP_002532506.1|	12.3797	12.4099	12.4876	12.9056	12.6169	13.1092
CUST_10423_PI425249770	JI454103	PREDICTED: similar to PBC1 (20S proteasome beta subunit C1); peptidase isoform 1 [Vitis vinifera]	2e-63	gi|225459609|ref|XP_002285871.1|	15.5956	15.888	16.0057	15.7404	16.0823	15.7327
CUST_10426_PI425249770	JI454106	predicted protein [Populus trichocarpa]	1e-23	gi|224103025|ref|XP_002312894.1|	13.9501	14.1993	14.4804	14.4917	14.626	14.7126
CUST_10429_PI425249770	JI454109	predicted protein [Physcomitrella patens subsp. patens]	2e-59	gi|168015648|ref|XP_001760362.1|	14.5169	14.0216	14.4848	14.2363	14.1436	14.5874
CUST_1043_PI425249770	JI444723	predicted protein [Populus trichocarpa]	7e-70	gi|224120430|ref|XP_002331046.1|	10.9221	11.4706	11.279	11.8367	11.6062	11.957
CUST_10434_PI425249770	JI454114	PREDICTED: hypothetical protein [Vitis vinifera]	0	gi|225457363|ref|XP_002284788.1|	15.7566	15.6106	15.5452	15.4305	15.3813	15.2156
CUST_10442_PI425249770	JI454122	PREDICTED: hypothetical protein [Vitis vinifera]	4e-49	gi|225430790|ref|XP_002270563.1|	13.0006	13.1413	13.0649	12.86	13.1185	12.6924
CUST_10463_PI425249770	JI454143	PREDICTED: hypothetical protein [Vitis vinifera]	1e-15	gi|225446527|ref|XP_002275937.1|	15.7927	15.7899	15.6689	15.6595	15.6306	15.6927
CUST_10468_PI425249770	JI454148	PREDICTED: hypothetical protein [Vitis vinifera]	1e-91	gi|225425758|ref|XP_002271547.1|	10.0785	10.9433	10.7757	10.5337	10.9534	10.188
CUST_10473_PI425249770	JI454153	PREDICTED: hypothetical protein isoform 1 [Vitis vinifera]	e-178	gi|225434974|ref|XP_002283965.1|	14.2309	14.2433	14.221	14.4357	14.5149	14.711
CUST_10474_PI425249770	JI454154	PREDICTED: hypothetical protein [Vitis vinifera]	1e-96	gi|225456246|ref|XP_002279352.1|	7.45893	8.00547	8.28835	7.05778	6.77191	6.60241
CUST_10498_PI425249770	JI454178	PREDICTED: hypothetical protein [Vitis vinifera]	7e-76	gi|225464962|ref|XP_002274348.1|	5.4137	5.0728	5.11769	5.25573	5.51604	5.89261
CUST_10506_PI425249770	JI454186	PREDICTED: hypothetical protein [Vitis vinifera]	1e-92	gi|225468660|ref|XP_002268637.1|	8.01889	8.43716	9.5152	10.536	10.1257	9.87381
CUST_10507_PI425249770	JI454187	predicted protein [Populus trichocarpa]	4e-54	gi|224091453|ref|XP_002309256.1|	18.2361	18.346	18.478	18.5077	18.5874	18.5874
CUST_1051_PI425249770	JI444731	conserved hypothetical protein [Ricinus communis]	e-128	gi|255580317|ref|XP_002530987.1|	4.24142	3.779	4.31171	4.64861	5.67071	5.57794
CUST_10514_PI425249770	JI454194	PREDICTED: hypothetical protein [Vitis vinifera]	e-179	gi|225427242|ref|XP_002278544.1|	11.1678	11.2448	11.0432	10.6153	11.1409	11.2824
CUST_10515_PI425249770	JI454195	"glutathione peroxidase, putative [Ricinus communis]"	2e-81	gi|255577761|ref|XP_002529755.1|	12.9295	12.6735	13.1681	13.0755	13.3319	13.5362
CUST_10517_PI425249770	JI454197	"protein phosphatase 2c, putative [Ricinus communis]"	e-128	gi|255539274|ref|XP_002510702.1|	8.17888	8.14462	8.16234	8.59202	8.43642	8.37925
CUST_10519_PI425249770	JI454199	PREDICTED: hypothetical protein [Vitis vinifera]	e-128	gi|225434935|ref|XP_002283671.1|	13.6136	13.8829	14.1644	14.1197	14.3031	14.0805
CUST_1052_PI425249770	JI444732	PREDICTED: hypothetical protein [Vitis vinifera]	5e-42	gi|225452053|ref|XP_002283918.1|	9.72436	9.22007	8.73474	8.99383	9.13124	9.69073
CUST_10528_PI425249770	JI454208	conserved hypothetical protein [Ricinus communis]	2e-71	gi|255573513|ref|XP_002527681.1|	13.5517	13.3217	12.8959	12.8468	12.8623	12.7525
CUST_10530_PI425249770	JI454210	PREDICTED: hypothetical protein [Vitis vinifera]	1e-39	gi|225432368|ref|XP_002275858.1|	11.1113	10.9975	10.9909	11.2355	11.3568	11.228
CUST_10535_PI425249770	JI454215	PREDICTED: similar to Gag-protease-integrase-RT-RNaseH polyprotein [Vitis vinifera]	4.6	gi|225444255|ref|XP_002273044.1|	4.91913	5.50134	5.47149	5.47762	6.2443	6.1409
CUST_10542_PI425249770	JI454222	"Rho GDP-dissociation inhibitor, putative [Ricinus communis]"	1e-76	gi|255571248|ref|XP_002526574.1|	6.26709	6.52588	5.64618	5.93266	5.81458	5.61962
CUST_10545_PI425249770	JI454225	PREDICTED: hypothetical protein [Vitis vinifera]	6e-37	gi|225462904|ref|XP_002266005.1|	8.21922	8.07565	8.90471	9.00888	8.97352	9.42795
CUST_1055_PI425249770	JI444735	PREDICTED: hypothetical protein isoform 1 [Vitis vinifera]	1e-35	gi|225464489|ref|XP_002268754.1|	18.1458	17.7569	17.7854	17.8187	17.586	18.0224
CUST_10550_PI425249770	JI454230	PREDICTED: hypothetical protein [Vitis vinifera]	1e-80	gi|225442543|ref|XP_002278956.1|	6.15966	6.68785	5.92341	6.44316	6.30797	5.83983
CUST_10551_PI425249770	JI454231	"50S robosomal protein L11, putative [Ricinus communis]"	4e-71	gi|255561439|ref|XP_002521730.1|	14.0007	14.3267	14.4711	14.2195	14.7076	14.4796
CUST_10556_PI425249770	JI454236	PREDICTED: hypothetical protein [Vitis vinifera]	3e-23	gi|225458788|ref|XP_002283269.1|	13.5229	13.4681	13.3874	13.2853	13.3817	13.0574
CUST_10561_PI425249770	JI454241	"AMP dependent ligase, putative [Ricinus communis]"	8e-76	gi|255570447|ref|XP_002526182.1|	8.54962	8.63291	9.55025	9.57992	9.43794	9.44327
CUST_10568_PI425249770	JI454248	predicted protein [Populus trichocarpa]	5e-39	gi|224123002|ref|XP_002330417.1|	7.76929	6.55936	7.51858	8.4936	6.97451	8.56216
CUST_10569_PI425249770	JI454249	EIF4G (EUKARYOTIC TRANSLATION INITIATION FACTOR 4G); translation initiation factor [Arabidopsis thaliana]	2e-24	gi|145332907|ref|NP_001078319.1|	6.9974	7.10642	6.37022	6.93294	6.50272	6.67373
CUST_10571_PI425249770	JI454251	predicted protein [Populus trichocarpa]	e-106	gi|224110178|ref|XP_002315438.1|	14.4184	14.6802	14.7194	14.5513	14.8579	14.8869
CUST_10573_PI425249770	JI454253	PREDICTED: hypothetical protein [Vitis vinifera]	0	gi|225427065|ref|XP_002275168.1|	6.19495	6.46412	5.88216	6.71073	6.98408	6.91076
CUST_10575_PI425249770	JI454255	PREDICTED: similar to transaldolase ToTAL2 [Vitis vinifera]	5e-88	gi|225426948|ref|XP_002266734.1|	6.86491	7.11227	7.6481	6.51904	6.37433	6.26367
CUST_10576_PI425249770	JI454256	PREDICTED: hypothetical protein [Vitis vinifera]	1e-54	gi|225463384|ref|XP_002271705.1|	5.70606	5.50838	5.04014	5.15251	5.8168	6.38146
CUST_10582_PI425249770	JI454262	predicted protein [Populus trichocarpa]	6e-07	gi|224121022|ref|XP_002330884.1|	16.1531	15.204	15.0908	14.768	15.4679	16.3323
CUST_10584_PI425249770	JI454264	"4-nitrophenylphosphatase, putative [Ricinus communis]"	2e-52	gi|255587640|ref|XP_002534339.1|	11.9454	11.993	11.8996	11.6309	11.6446	11.7588
CUST_10586_PI425249770	JI454266	PREDICTED: hypothetical protein [Vitis vinifera]	e-113	gi|225439689|ref|XP_002267484.1|	9.62383	9.52528	9.15299	9.21153	9.4115	9.74226
CUST_10589_PI425249770	JI454269	predicted protein [Physcomitrella patens subsp. patens]	7.3	gi|168002758|ref|XP_001754080.1|	14.7996	14.5386	14.4385	14.4765	14.2976	14.2738
CUST_1059_PI425249770	JI444739	PREDICTED: hypothetical protein [Vitis vinifera]	7e-40	gi|225445553|ref|XP_002285304.1|	5.62475	6.96239	6.84609	4.4428	5.70598	5.10729
CUST_10591_PI425249770	JI454271	PREDICTED: hypothetical protein [Vitis vinifera]	e-108	gi|225435293|ref|XP_002282284.1|	14.542	14.8426	14.8213	14.7429	14.8239	14.3279
CUST_10595_PI425249770	JI454275	predicted protein [Populus trichocarpa]	e-109	gi|224098461|ref|XP_002311182.1|	7.4858	5.8314	6.8599	6.55305	6.26457	6.56824
CUST_10606_PI425249770	JI454286	chromosome condensation complex protein [Chlamydomonas reinhardtii]	0.097	gi|159489006|ref|XP_001702488.1|	8.00796	9.29453	9.00695	9.01189	9.44521	8.08896
CUST_10609_PI425249770	JI454289	PREDICTED: hypothetical protein [Vitis vinifera]	1e-91	gi|225450516|ref|XP_002281168.1|	14.0939	13.7164	13.6519	13.7923	13.8031	14.4244
CUST_10613_PI425249770	JI454293	predicted protein [Populus trichocarpa]	4e-36	gi|224122900|ref|XP_002318944.1|	13.1939	13.7847	13.8124	13.829	14.0456	14.2733
CUST_10615_PI425249770	JI454295	"transcription initiation factor tfiid, putative [Ricinus communis]"	2e-17	gi|255563246|ref|XP_002522626.1|	8.19775	7.81576	7.65412	7.88441	7.4203	7.07019
CUST_10618_PI425249770	JI454298	PREDICTED: hypothetical protein [Vitis vinifera]	7e-81	gi|225424357|ref|XP_002284969.1|	13.4481	13.9615	13.853	14.1748	14.2156	14.492
CUST_10633_PI425249770	JI454313	PREDICTED: hypothetical protein [Vitis vinifera]	4e-30	gi|225458686|ref|XP_002282947.1|	7.5687	6.84316	7.43482	6.81229	6.92208	6.78408
CUST_10635_PI425249770	JI454315	"protein phosphatase 2c, putative [Ricinus communis]"	2e-92	gi|255557627|ref|XP_002519843.1|	13.8283	13.7784	13.7741	13.5376	13.684	13.5014
CUST_10636_PI425249770	JI454316	PREDICTED: hypothetical protein [Vitis vinifera]	2e-08	gi|225433428|ref|XP_002283247.1|	10.6531	11.0782	10.9224	11.1148	11.3378	11.8228
CUST_1064_PI425249770	JI444744	PREDICTED: hypothetical protein [Vitis vinifera]	9e-27	gi|225432175|ref|XP_002274968.1|	6.83512	6.87321	6.90046	6.6556	6.47346	6.64607
CUST_10652_PI425249770	JI454332	PREDICTED: hypothetical protein [Vitis vinifera]	8e-98	gi|225436063|ref|XP_002276536.1|	14.2518	14.4031	14.4108	14.6769	14.4726	14.4948
CUST_10654_PI425249770	JI454334	PREDICTED: hypothetical protein [Vitis vinifera]	4e-84	gi|225452316|ref|XP_002272854.1|	7.98194	6.97514	8.29146	7.26656	7.22945	8.13359
CUST_10657_PI425249770	JI454337	PREDICTED: hypothetical protein [Vitis vinifera]	e-111	gi|225432064|ref|XP_002273922.1|	10.1583	10.1895	9.20537	9.56069	9.41826	9.4407
CUST_1066_PI425249770	JI444746	PREDICTED: hypothetical protein [Vitis vinifera]	4e-13	gi|225426136|ref|XP_002272827.1|	8.1224	8.47435	8.39849	8.49521	8.57682	9.03308
CUST_10663_PI425249770	JI454343	"Cyclic nucleotide-gated ion channel, putative [Ricinus communis]"	1e-89	gi|255569589|ref|XP_002525760.1|	7.34321	7.4409	6.82581	6.64775	7.11638	6.89818
CUST_10678_PI425249770	JI454358	PREDICTED: hypothetical protein [Vitis vinifera]	0	gi|225443962|ref|XP_002280109.1|	13.4001	13.1519	12.9607	13.2182	12.8032	13.2496
CUST_10680_PI425249770	JI454360	PREDICTED: hypothetical protein [Vitis vinifera]	2e-82	gi|225428572|ref|XP_002284665.1|	11.8006	11.7347	11.3768	11.6917	11.4604	12.4823
CUST_1069_PI425249770	JI444749	PREDICTED: hypothetical protein [Vitis vinifera]	0.002	gi|225424405|ref|XP_002284898.1|	6.85764	5.56606	6.78104	6.84045	5.59433	6.45896
CUST_1070_PI425249770	JI444750	PREDICTED: hypothetical protein [Vitis vinifera]	0.32	gi|225456083|ref|XP_002277893.1|	6.37088	6.6391	6.72377	7.16749	7.34226	7.68782
CUST_10700_PI425249770	JI454380	PREDICTED: hypothetical protein [Vitis vinifera]	5e-18	gi|225448689|ref|XP_002280469.1|	14.1993	14.3074	14.2826	14.24	14.2441	13.9703
CUST_10706_PI425249770	JI454386	"ADP,ATP carrier protein, putative [Ricinus communis]"	9e-53	gi|255550754|ref|XP_002516425.1|	11.9876	11.866	11.7178	11.0708	11.476	11.6937
CUST_1071_PI425249770	JI444751	PREDICTED: hypothetical protein [Vitis vinifera]	2e-37	gi|225433540|ref|XP_002268698.1|	10.9135	10.7135	10.593	10.7892	10.8424	11.603
CUST_10713_PI425249770	JI454393	PREDICTED: hypothetical protein [Vitis vinifera]	3e-39	gi|225448387|ref|XP_002274030.1|	10.5939	10.6742	10.441	9.88278	10.7558	10.4641
CUST_10716_PI425249770	JI454396	PREDICTED: hypothetical protein [Vitis vinifera]	5e-73	gi|225431086|ref|XP_002263863.1|	9.48213	9.10554	9.34932	9.95685	9.29253	10.7636
CUST_10718_PI425249770	JI454398	conserved hypothetical protein [Ricinus communis]	3e-39	gi|255565174|ref|XP_002523579.1|	5.74016	5.26196	5.93276	5.12571	5.58973	6.03053
CUST_10722_PI425249770	JI454402	"ku P70 DNA helicase, putative [Ricinus communis]"	1e-50	gi|255561040|ref|XP_002521532.1|	6.10154	6.53284	6.62023	7.42087	7.49432	7.20082
CUST_10726_PI425249770	JI454406	predicted protein [Populus trichocarpa]	4e-32	gi|224080411|ref|XP_002306131.1|	12.2456	12.7155	12.9476	12.8744	13.02	13.3586
CUST_10730_PI425249770	JI454410	predicted protein [Populus trichocarpa]	e-174	gi|224084964|ref|XP_002307456.1|	6.39491	6.63526	6.53402	6.81881	7.51584	6.77398
CUST_10736_PI425249770	JI454416	PREDICTED: hypothetical protein [Vitis vinifera]	2e-35	gi|225446368|ref|XP_002273678.1|	13.2046	13.2702	13.2232	12.312	13.0859	11.6513
CUST_10737_PI425249770	JI454417	"serine/threonine protein kinase, putative [Ricinus communis]"	2e-64	gi|255586764|ref|XP_002534001.1|	14.5917	14.4632	14.5221	14.5211	14.4058	14.5998
CUST_1074_PI425249770	JI444754	predicted protein [Populus trichocarpa]	2e-19	gi|224096562|ref|XP_002310659.1|	11.2284	11.1952	12.3702	12.1207	12.2417	12.69
CUST_10742_PI425249770	JI454422	hypothetical protein LOC100274896 [Zea mays]	1e-18	gi|226506148|ref|NP_001142625.1|	6.44036	6.33708	7.22598	6.32834	6.52425	6.32218
CUST_10751_PI425249770	JI454431	Ketoacyl-ACP Synthase III (KAS III) [Ricinus communis]	e-126	gi|255577831|ref|XP_002529789.1|	14.2025	14.4872	14.4418	14.3337	14.458	14.1214
CUST_10755_PI425249770	JI454435	AP2/ERF domain-containing transcription factor [Populus trichocarpa]	1e-20	gi|224053569|ref|XP_002297877.1|	14.1594	13.5384	14.4087	13.9977	14.1387	14.5692
CUST_10760_PI425249770	JI454440	hypothetical protein SORBIDRAFT_06g024190 [Sorghum bicolor]	5e-45	gi|242076656|ref|XP_002448264.1|	13.4767	13.8731	13.509	13.2868	13.6721	13.6045
CUST_10761_PI425249770	JI454441	PREDICTED: hypothetical protein [Vitis vinifera]	5e-68	gi|225433686|ref|XP_002265846.1|	14.6258	14.9284	14.7748	14.5611	14.6704	14.2976
CUST_10765_PI425249770	JI454445	"Grave disease carrier protein, putative [Ricinus communis]"	e-134	gi|255546185|ref|XP_002514152.1|	12.1484	12.7109	12.7436	12.768	12.7853	13.1343
CUST_10769_PI425249770	JI454449	predicted protein [Physcomitrella patens subsp. patens]	9.8	gi|168061301|ref|XP_001782628.1|	7.08896	7.90008	7.86822	7.13459	7.27945	7.61265
CUST_10783_PI425249770	JI454463	PREDICTED: hypothetical protein [Vitis vinifera]	7e-67	gi|225432173|ref|XP_002268095.1|	6.68578	6.4664	6.24917	6.62024	6.8883	6.89792
CUST_10788_PI425249770	JI454468	PREDICTED: hypothetical protein [Vitis vinifera]	2e-93	gi|225451239|ref|XP_002271987.1|	14.4914	15.1778	15.0349	15.354	15.0561	15.3568
CUST_1079_PI425249770	JI444759	predicted protein [Populus trichocarpa]	1e-12	gi|224145864|ref|XP_002325791.1|	12.8089	12.417	12.5165	12.6286	12.763	13.0826
CUST_10797_PI425249770	JI454477	PREDICTED: hypothetical protein isoform 1 [Vitis vinifera]	4e-73	gi|225446635|ref|XP_002281104.1|	12.4753	12.4012	12.3433	12.4867	12.2294	12.1954
CUST_10798_PI425249770	JI454478	PREDICTED: hypothetical protein [Vitis vinifera]	6e-78	gi|225460233|ref|XP_002278219.1|	8.04835	7.89433	8.0574	8.18518	8.55074	8.60562
CUST_10799_PI425249770	JI454479	predicted protein [Populus trichocarpa]	2e-88	gi|224058427|ref|XP_002299504.1|	6.01778	5.31224	6.57133	5.73397	5.87498	6.12122
CUST_1080_PI425249770	JI444760	"estradiol 17 beta-dehydrogenase, putative [Ricinus communis]"	2e-61	gi|255539120|ref|XP_002510625.1|	6.48816	6.24157	6.64773	7.48093	6.93984	7.25739
CUST_10802_PI425249770	JI454482	PREDICTED: hypothetical protein [Vitis vinifera]	1e-62	gi|225433455|ref|XP_002263181.1|	5.73424	5.91885	6.12679	5.99758	6.34257	6.12852
CUST_10805_PI425249770	JI454485	PREDICTED: hypothetical protein [Vitis vinifera]	2e-08	gi|225449722|ref|XP_002267087.1|	7.59916	7.03865	7.74909	7.85218	7.19128	7.82746
CUST_10813_PI425249770	JI454493	PREDICTED: hypothetical protein [Vitis vinifera]	1e-20	gi|225468349|ref|XP_002270939.1|	10.1564	11.0995	10.937	9.7376	10.1754	9.71655
CUST_10817_PI425249770	JI454497	"translin, putative [Ricinus communis]"	e-105	gi|255556962|ref|XP_002519514.1|	8.7484	9.16674	9.55868	8.72848	9.37205	8.75373
CUST_10823_PI425249770	JI454503	PREDICTED: hypothetical protein [Vitis vinifera]	4e-74	gi|225423905|ref|XP_002281785.1|	6.66462	5.85659	6.6489	6.44982	6.33003	6.90151
CUST_10824_PI425249770	JI454504	PREDICTED: hypothetical protein [Vitis vinifera]	e-108	gi|225424079|ref|XP_002282768.1|	12.7048	13.345	13.4131	13.4615	13.7054	13.3395
CUST_10827_PI425249770	JI454507	PREDICTED: hypothetical protein [Vitis vinifera]	0	gi|225431902|ref|XP_002276533.1|	13.9127	13.543	13.958	14.0817	14.0647	14.0451
CUST_10839_PI425249770	JI454519	"Hsp90 co-chaperone AHA1, putative [Ricinus communis]"	2e-72	gi|255579021|ref|XP_002530362.1|	6.43201	6.45893	6.70736	7.09281	6.73771	6.4074
CUST_10840_PI425249770	JI454520	"Sec-independent protein translocase protein tatC, putative [Ricinus communis]"	1e-37	gi|255582927|ref|XP_002532235.1|	14.8507	14.9089	14.9349	14.9174	14.8535	15.165
CUST_10843_PI425249770	JI454523	predicted protein [Micromonas sp. RCC299]	8e-60	gi|255078850|ref|XP_002503005.1|	15.4171	15.505	15.3937	15.4555	15.3062	15.2676
CUST_10847_PI425249770	JI454527	"dead box ATP-dependent RNA helicase, putative [Ricinus communis]"	6e-37	gi|255576631|ref|XP_002529205.1|	12.1347	12.5954	12.0921	11.6934	11.7718	12.2981
CUST_10848_PI425249770	JI454528	"DELLA domain GRAS family transcription factor, GA insensitive (GAI), GA1-3 1 (RGA1) repressor protein [Populus trichocarpa]"	0	gi|224101865|ref|XP_002312450.1|	9.71105	9.18215	8.90359	8.93092	8.75654	8.59004
CUST_10857_PI425249770	JI454537	conserved hypothetical protein [Ricinus communis]	0.48	gi|255570213|ref|XP_002526067.1|	11.0364	11.4728	11.8866	11.9264	11.7905	11.9271
CUST_10861_PI425249770	JI454541	PREDICTED: hypothetical protein [Vitis vinifera]	6e-68	gi|225459089|ref|XP_002283825.1|	13.1362	14.2342	13.5255	13.6803	14.3483	12.5842
CUST_10866_PI425249770	JI454546	PREDICTED: hypothetical protein [Vitis vinifera]	0	gi|225465288|ref|XP_002270977.1|	7.43787	7.70431	7.21234	7.16889	7.24581	6.94458
CUST_10867_PI425249770	JI454547	PREDICTED: hypothetical protein [Vitis vinifera]	4e-48	gi|225465569|ref|XP_002263468.1|	12.793	12.9557	12.947	12.6919	11.9945	12.197
CUST_10873_PI425249770	JI454553	"structural constituent of ribosome, putative [Ricinus communis]"	4e-44	gi|255536923|ref|XP_002509528.1|	8.82689	8.46542	9.00079	8.90689	8.91599	9.27515
CUST_10874_PI425249770	JI454554	PREDICTED: hypothetical protein [Vitis vinifera]	0	gi|225439468|ref|XP_002267395.1|	7.44018	7.66816	8.07664	8.05483	7.87509	7.73914
CUST_10875_PI425249770	JI454555	PREDICTED: hypothetical protein [Vitis vinifera]	e-160	gi|225448536|ref|XP_002276751.1|	14.8281	14.9497	14.9933	14.7291	14.8755	15.1621
CUST_10876_PI425249770	JI454556	PREDICTED: hypothetical protein [Vitis vinifera]	1e-55	gi|225456165|ref|XP_002282513.1|	10.4774	10.6818	10.5964	11.0648	11.268	11.0246
CUST_10877_PI425249770	JI454557	PREDICTED: hypothetical protein [Vitis vinifera]	4e-78	gi|225426836|ref|XP_002283316.1|	7.71244	5.73708	6.9891	6.62635	5.71952	6.40734
CUST_10879_PI425249770	JI454559	PREDICTED: hypothetical protein [Vitis vinifera]	8e-28	gi|225438432|ref|XP_002276608.1|	14.8171	14.6192	14.4184	14.5225	13.8348	14.3444
CUST_10884_PI425249770	JI454564	PREDICTED: hypothetical protein [Vitis vinifera]	1e-89	gi|225431364|ref|XP_002278653.1|	13.4555	13.0927	13.0563	13.3838	13.9403	13.3668
CUST_10886_PI425249770	JI454566	PREDICTED: hypothetical protein [Vitis vinifera]	3e-63	gi|225431998|ref|XP_002279307.1|	11.1526	12.2784	12.3564	12.4925	12.234	11.5831
CUST_10887_PI425249770	JI454567	PREDICTED: hypothetical protein [Vitis vinifera]	9e-17	gi|225438049|ref|XP_002271799.1|	5.25605	4.73241	5.29507	5.43298	5.49161	4.99693
CUST_10889_PI425249770	JI454569	PREDICTED: hypothetical protein [Vitis vinifera]	3e-42	gi|225430527|ref|XP_002285575.1|	7.25774	7.6055	6.7988	7.15738	6.8749	6.95595
CUST_10892_PI425249770	JI454572	conserved hypothetical protein [Ricinus communis]	3e-85	gi|255581584|ref|XP_002531597.1|	14.3705	14.0739	13.9476	13.73	14.0285	14.4781
CUST_10895_PI425249770	JI454575	PREDICTED: hypothetical protein [Vitis vinifera]	e-118	gi|225426552|ref|XP_002272303.1|	6.51414	7.11404	7.00227	7.60254	7.64968	7.95364
CUST_10896_PI425249770	JI454576	predicted protein [Physcomitrella patens subsp. patens]	3e-71	gi|168046697|ref|XP_001775809.1|	13.0659	13.2727	13.2382	13.1238	13.2491	12.8332
CUST_10911_PI425249770	JI454591	PREDICTED: similar to cysteine protease Cp5 [Vitis vinifera]	0	gi|225443790|ref|XP_002266308.1|	13.9997	14.4885	14.8747	15.1758	14.5523	15.1791
CUST_10912_PI425249770	JI454592	predicted protein [Populus trichocarpa]	9e-46	gi|224135925|ref|XP_002322195.1|	13.6466	14.1411	14.2331	14.2304	13.9072	13.5988
CUST_10915_PI425249770	JI454595	conserved hypothetical protein [Ricinus communis]	3e-67	gi|255537659|ref|XP_002509896.1|	6.70498	6.85697	6.14771	6.50287	6.44143	6.28486
CUST_10928_PI425249770	JI454608	"rhythmically-expressed protein 2 protein, putative [Ricinus communis]"	e-125	gi|255574470|ref|XP_002528147.1|	12.228	12.2399	12.251	11.7787	12.2717	11.9649
CUST_10934_PI425249770	JI454614	predicted protein [Populus trichocarpa]	6e-58	gi|224100099|ref|XP_002311743.1|	6.60113	6.78699	6.4563	6.63526	6.9981	6.30475
CUST_10939_PI425249770	JI454619	PREDICTED: hypothetical protein [Vitis vinifera]	e-149	gi|225438992|ref|XP_002284407.1|	8.45185	8.21455	8.18035	8.28523	7.48307	8.45906
CUST_10941_PI425249770	JI454621	PREDICTED: hypothetical protein [Vitis vinifera]	9e-21	gi|225430328|ref|XP_002282789.1|	7.78504	7.81915	7.95333	7.58666	7.31501	7.16364
CUST_10945_PI425249770	JI454625	PREDICTED: hypothetical protein [Vitis vinifera]	e-168	gi|225426434|ref|XP_002274590.1|	15.5009	15.618	15.5752	15.3383	15.5288	14.9635
CUST_10947_PI425249770	JI454627	PREDICTED: hypothetical protein [Vitis vinifera]	9e-71	gi|225423917|ref|XP_002281973.1|	16.0327	15.9649	15.939	15.7384	15.8837	15.4331
CUST_10950_PI425249770	JI454630	PREDICTED: hypothetical protein [Vitis vinifera]	1e-16	gi|225425871|ref|XP_002266306.1|	8.04334	8.16109	8.63042	7.12148	7.14272	7.1687
CUST_10952_PI425249770	JI454632	predicted protein [Populus trichocarpa]	4e-50	gi|224059444|ref|XP_002299849.1|	9.35052	8.61101	8.8721	8.88646	9.36426	9.44259
CUST_10971_PI425249770	JI454651	hypothetical protein POPTRDRAFT_571997 [Populus trichocarpa]	0.67	gi|224127196|ref|XP_002320011.1|	11.1067	11.1104	10.8646	10.7839	10.7701	10.9521
CUST_10978_PI425249770	JI454658	"symplekin, putative [Ricinus communis]"	1e-37	gi|255574351|ref|XP_002528089.1|	6.68917	6.59597	5.82417	6.05535	6.01712	6.0699
CUST_1098_PI425249770	JI444778	"histone h2a, putative [Ricinus communis]"	3e-37	gi|255542708|ref|XP_002512417.1|	15.9256	16.8419	16.7698	16.2082	16.7305	15.623
CUST_10982_PI425249770	JI454662	"BTB/POZ domain-containing protein KCTD9, putative [Ricinus communis]"	1e-92	gi|255569476|ref|XP_002525705.1|	5.28669	5.19691	6.1323	6.04567	6.49889	5.83101
CUST_11_PI425249770	JI458975	"geranyl geranyl pyrophosphate synthase, putative [Ricinus communis]"	2e-10	gi|255583629|ref|XP_002532570.1|	16.508	16.1859	16.7294	16.8782	16.6336	16.9302
CUST_11002_PI425249770	JI454682	PREDICTED: hypothetical protein [Vitis vinifera]	e-104	gi|225432728|ref|XP_002282919.1|	6.46874	5.75577	6.2566	6.06595	6.87292	6.13148
CUST_11006_PI425249770	JI454686	PREDICTED: hypothetical protein [Vitis vinifera]	0	gi|225424514|ref|XP_002285248.1|	6.56614	6.18783	6.60088	5.60429	4.78772	5.76442
CUST_11017_PI425249770	JI454697	PREDICTED: hypothetical protein [Vitis vinifera]	2e-27	gi|225449557|ref|XP_002283841.1|	14.0966	13.5718	13.4018	13.1625	12.9655	13.2872
CUST_11018_PI425249770	JI454698	PREDICTED: hypothetical protein [Vitis vinifera]	3e-13	gi|225462266|ref|XP_002264188.1|	9.79153	10.0326	9.56229	9.8171	10.3618	9.22305
CUST_11020_PI425249770	JI454700	"DNA binding protein, putative [Ricinus communis]"	e-144	gi|255555565|ref|XP_002518819.1|	15.5118	15.1781	15.0149	15.0319	14.876	14.9191
CUST_11021_PI425249770	JI454701	PREDICTED: hypothetical protein [Vitis vinifera]	7e-44	gi|225438746|ref|XP_002277947.1|	6.15608	6.66435	6.24253	6.17592	6.74935	5.65298
CUST_11035_PI425249770	JI454715	"chromosome region maintenance protein 1/exportin, putative [Ricinus communis]"	e-116	gi|255557979|ref|XP_002520018.1|	6.43898	6.8109	6.94521	6.8518	7.17923	6.48225
CUST_11040_PI425249770	JI454720	conserved hypothetical protein [Ricinus communis]	1e-26	gi|255576046|ref|XP_002528918.1|	5.42965	5.31751	4.7108	5.58964	6.09928	6.0352
CUST_11048_PI425249770	JI454728	PREDICTED: hypothetical protein [Vitis vinifera]	4e-13	gi|225452300|ref|XP_002272379.1|	5.30239	5.62114	5.10401	4.44604	5.44274	4.56833
CUST_11051_PI425249770	JI454731	PREDICTED: hypothetical protein [Vitis vinifera]	2e-82	gi|225454060|ref|XP_002264185.1|	7.15807	7.78764	7.55296	7.98197	8.13197	7.83284
CUST_11059_PI425249770	JI454739	predicted protein [Populus trichocarpa]	4e-90	gi|224104219|ref|XP_002313362.1|	15.151	15.3657	15.249	15.23	15.2349	15.1194
CUST_1106_PI425249770	JI444786	PREDICTED: hypothetical protein [Vitis vinifera]	1e-43	gi|225463039|ref|XP_002267523.1|	10.0775	9.5393	9.20596	9.37982	8.93602	9.46316
CUST_11060_PI425249770	JI454740	predicted protein [Populus trichocarpa]	0.11	gi|224062085|ref|XP_002300747.1|	13.2061	13.4554	13.6154	13.7667	13.771	13.856
CUST_11064_PI425249770	JI454744	predicted protein [Populus trichocarpa]	e-108	gi|224146310|ref|XP_002325959.1|	5.44102	4.86002	4.24206	5.08845	5.4622	5.70004
CUST_11070_PI425249770	JI454750	PREDICTED: hypothetical protein [Vitis vinifera]	9e-87	gi|225461808|ref|XP_002285634.1|	6.84066	6.5588	6.51235	6.15572	6.3114	6.10734
CUST_11078_PI425249770	JI454758	PREDICTED: hypothetical protein [Vitis vinifera]	e-173	gi|225426621|ref|XP_002280827.1|	15.0814	15.2369	15.2135	14.6874	15.0209	14.9561
CUST_11079_PI425249770	JI454759	PREDICTED: hypothetical protein [Vitis vinifera]	2e-88	gi|225428947|ref|XP_002263235.1|	14.0398	13.8681	14.3576	14.139	14.208	14.4401
CUST_1108_PI425249770	JI444788	PREDICTED: hypothetical protein [Vitis vinifera]	0	gi|225430261|ref|XP_002285072.1|	16.8195	17.0961	16.7825	16.9621	16.7829	16.6314
CUST_11084_PI425249770	JI454764	PREDICTED: hypothetical protein [Vitis vinifera]	5e-80	gi|225438452|ref|XP_002277212.1|	8.63312	8.96451	8.41515	8.33273	7.83935	7.91694
CUST_11085_PI425249770	JI454765	PREDICTED: hypothetical protein [Vitis vinifera]	1e-92	gi|225431207|ref|XP_002271892.1|	8.3447	8.54773	8.27013	9.1405	8.91428	8.83104
CUST_11089_PI425249770	JI454769	predicted protein [Populus trichocarpa]	1e-18	gi|224138596|ref|XP_002326642.1|	9.62107	9.37947	8.75964	9.19885	9.06894	9.49712
CUST_1109_PI425249770	JI444789	PREDICTED: hypothetical protein [Vitis vinifera]	8e-40	gi|225425720|ref|XP_002275251.1|	10.0693	10.2453	10.2118	9.93403	10.2783	10.23
CUST_11097_PI425249770	JI454777	predicted protein [Populus trichocarpa]	1e-99	gi|224131522|ref|XP_002321105.1|	10.3516	9.98935	10.2352	10.282	10.0852	10.5617
CUST_1110_PI425249770	JI444790	"PREDICTED: hypothetical protein, partial [Vitis vinifera]"	e-124	gi|225466410|ref|XP_002277639.1|	8.51175	8.46688	7.80419	7.94902	7.84318	7.93252
CUST_11104_PI425249770	JI454784	PREDICTED: hypothetical protein [Vitis vinifera]	0	gi|225440640|ref|XP_002279057.1|	11.8784	11.471	11.4909	11.7142	11.7538	11.7537
CUST_1111_PI425249770	JI444791	"NAC domain protein, IPR003441 [Populus trichocarpa]"	8e-45	gi|224066587|ref|XP_002302150.1|	16.3008	15.7731	15.6807	15.8393	15.2429	16.0004
CUST_11113_PI425249770	JI454793	predicted protein [Populus trichocarpa]	2e-64	gi|224058689|ref|XP_002299604.1|	13.8671	13.6268	13.7778	13.7978	13.8304	14.2129
CUST_1112_PI425249770	JI444792	"NAC domain protein, IPR003441 [Populus trichocarpa]"	1e-44	gi|224066587|ref|XP_002302150.1|	15.7127	15.5374	15.8268	15.6751	15.736	15.5762
CUST_1113_PI425249770	JI444793	PREDICTED: hypothetical protein [Vitis vinifera]	2e-37	gi|225435040|ref|XP_002284292.1|	15.1153	15.1035	15.1776	15.2428	15.4146	15.2026
CUST_11130_PI425249770	JI454810	PREDICTED: similar to CBF4 transcription factor [Vitis vinifera]	2e-60	gi|225455477|ref|XP_002280097.1|	13.6157	14.2953	12.601	12.8142	12.4246	13.4829
CUST_11135_PI425249770	JI454815	PREDICTED: hypothetical protein [Vitis vinifera]	0	gi|225436522|ref|XP_002273792.1|	6.25052	5.88043	6.35727	6.19614	4.87112	4.9984
CUST_11138_PI425249770	JI454818	cc-nbs-lrr resistance protein [Populus trichocarpa]	0.69	gi|224113553|ref|XP_002332551.1|	4.10063	5.69321	5.50382	5.65516	6.12408	6.48186
CUST_11139_PI425249770	JI454819	PREDICTED: hypothetical protein [Vitis vinifera]	0	gi|225457939|ref|XP_002273785.1|	15.7258	16.1359	16.1511	15.9444	16.1778	15.8703
CUST_11141_PI425249770	JI454821	"LOB domain-containing protein, putative [Ricinus communis]"	2e-82	gi|255568563|ref|XP_002525255.1|	15.106	14.4916	14.7318	14.9107	14.2391	15.3566
CUST_11142_PI425249770	JI454822	pyruvate dehydrogenase E1 beta subunit [Chlamydomonas reinhardtii]	2e-46	gi|159482300|ref|XP_001699209.1|	10.2348	10.486	10.3996	10.3462	10.0673	10.2664
CUST_11148_PI425249770	JI454828	UDP-3-O-[3-hydroxymyristoyl] N-acetylglucosamine deacetylase [Arabidopsis thaliana]	7e-57	gi|240254165|ref|NP_173884.5|	13.4551	13.3958	13.1876	13.3088	13.1349	13.3889
CUST_1115_PI425249770	JI444795	PREDICTED: hypothetical protein [Vitis vinifera]	2e-53	gi|225448034|ref|XP_002273377.1|	6.13529	6.27882	6.3652	6.39605	6.875	6.70673
CUST_11150_PI425249770	JI454830	predicted protein [Populus trichocarpa]	e-161	gi|224108567|ref|XP_002314894.1|	4.60584	5.30111	5.46154	5.7482	6.11636	5.70001
CUST_11152_PI425249770	JI454832	PREDICTED: hypothetical protein [Vitis vinifera]	4e-14	gi|225439886|ref|XP_002274976.1|	13.4974	13.7195	13.398	13.4193	13.4285	13.0382
CUST_11154_PI425249770	JI454834	PREDICTED: hypothetical protein [Vitis vinifera]	2e-33	gi|225450811|ref|XP_002283971.1|	9.77621	9.61644	10.0256	9.27037	9.30903	9.06088
CUST_11158_PI425249770	JI454838	PREDICTED: hypothetical protein [Vitis vinifera]	5e-81	gi|225430764|ref|XP_002266868.1|	7.59699	7.92566	7.71418	7.83734	8.6567	8.16723
CUST_11178_PI425249770	JI454858	PREDICTED: hypothetical protein [Vitis vinifera]	2e-15	gi|225456102|ref|XP_002278082.1|	12.586	12.9467	12.944	12.2475	12.8209	11.8218
CUST_11180_PI425249770	JI454860	"RNA binding protein, putative [Ricinus communis]"	4e-53	gi|255559360|ref|XP_002520700.1|	15.2866	15.6137	15.5343	15.5106	15.5384	15.0596
CUST_11187_PI425249770	JI454867	PREDICTED: hypothetical protein [Vitis vinifera]	2e-94	gi|225448831|ref|XP_002282399.1|	7.6705	7.43175	7.93853	7.9327	8.10615	8.01193
CUST_11188_PI425249770	JI454868	PREDICTED: hypothetical protein [Vitis vinifera]	e-112	gi|225446056|ref|XP_002271381.1|	13.3597	13.5365	13.747	13.986	13.6953	14.5378
CUST_11189_PI425249770	JI454869	"phopholipase d alpha, putative [Ricinus communis]"	0	gi|255553165|ref|XP_002517625.1|	13.9179	14.0223	13.7967	14.0585	14.2487	14.3383
CUST_11192_PI425249770	JI454872	PREDICTED: hypothetical protein [Vitis vinifera]	2e-07	gi|225449617|ref|XP_002279438.1|	7.33922	6.99218	7.01887	6.51802	6.7328	6.44057
CUST_11195_PI425249770	JI454875	PREDICTED: hypothetical protein [Vitis vinifera]	e-103	gi|225457307|ref|XP_002284521.1|	13.927	13.816	14.0457	13.9818	13.8347	14.0632
CUST_11197_PI425249770	JI454877	predicted protein [Populus trichocarpa]	5e-82	gi|224071093|ref|XP_002303356.1|	12.8388	13.0457	12.6407	12.3285	12.6064	12.1937
CUST_11199_PI425249770	JI454879	conserved hypothetical protein [Ricinus communis]	0	gi|255561642|ref|XP_002521831.1|	6.42701	6.01556	6.07685	6.24022	6.71411	6.6082
CUST_11200_PI425249770	JI454880	conserved hypothetical protein [Ricinus communis]	e-124	gi|255548267|ref|XP_002515190.1|	13.7421	13.4902	13.3211	13.3863	13.1435	12.7105
CUST_11206_PI425249770	JI454886	"serine-threonine protein kinase, plant-type, putative [Ricinus communis]"	5e-99	gi|255578680|ref|XP_002530200.1|	14.8517	14.9031	15.1655	14.9602	14.9271	14.9553
CUST_11212_PI425249770	JI454892	PREDICTED: hypothetical protein isoform 1 [Vitis vinifera]	3e-64	gi|225444599|ref|XP_002274576.1|	6.47002	6.33718	6.17398	5.7763	5.43854	5.79818
CUST_11213_PI425249770	JI454893	PREDICTED: hypothetical protein [Vitis vinifera]	e-118	gi|225456598|ref|XP_002267386.1|	8.63073	8.86674	8.24873	8.51126	8.48372	8.15199
CUST_11218_PI425249770	JI454898	PREDICTED: hypothetical protein [Vitis vinifera]	2e-97	gi|225427619|ref|XP_002269504.1|	12.3896	12.4235	12.3656	12.2872	12.3325	11.7019
CUST_11220_PI425249770	JI454900	PREDICTED: hypothetical protein [Vitis vinifera]	5e-44	gi|225438706|ref|XP_002277744.1|	12.9653	12.6887	12.9136	12.9841	13.2038	13.3117
CUST_1123_PI425249770	JI444803	"40S ribosomal protein S9, putative [Ricinus communis]"	2e-67	gi|255552894|ref|XP_002517490.1|	10.5298	10.4275	10.6041	10.6922	10.3961	10.674
CUST_11234_PI425249770	JI454914	PREDICTED: hypothetical protein [Vitis vinifera]	4e-46	gi|225461644|ref|XP_002283097.1|	5.64028	5.60895	5.75708	5.44632	6.42966	6.07373
CUST_11235_PI425249770	JI454915	PREDICTED: hypothetical protein [Vitis vinifera]	0	gi|225435417|ref|XP_002285398.1|	15.7062	15.6355	15.8092	15.9235	15.7526	15.98
CUST_11239_PI425249770	JI454919	PREDICTED: hypothetical protein [Vitis vinifera]	4e-87	gi|225436045|ref|XP_002275678.1|	9.79109	10.9027	11.1882	10.2365	11.3725	9.69821
CUST_1124_PI425249770	JI444804	PREDICTED: hypothetical protein [Vitis vinifera]	0	gi|225464244|ref|XP_002267566.1|	8.06989	8.38152	7.89713	8.27081	8.19704	7.93414
CUST_11240_PI425249770	JI454920	PREDICTED: hypothetical protein [Vitis vinifera]	1e-85	gi|225453189|ref|XP_002276147.1|	8.1453	7.6335	7.88797	7.75695	8.10022	7.49926
CUST_11248_PI425249770	JI454928	PREDICTED: hypothetical protein [Vitis vinifera]	1e-52	gi|225448385|ref|XP_002269465.1|	6.67068	6.8586	6.17722	6.28683	5.90771	5.88492
CUST_11256_PI425249770	JI454936	predicted protein [Populus trichocarpa]	2e-78	gi|224136778|ref|XP_002322413.1|	16.2242	16.1658	16.2811	16.3732	16.3811	16.5964
CUST_11274_PI425249770	JI454954	PREDICTED: hypothetical protein [Vitis vinifera]	3e-66	gi|225424829|ref|XP_002268324.1|	6.35388	6.73543	6.56158	7.11093	8.14741	6.07348
CUST_11277_PI425249770	JI454957	PREDICTED: hypothetical protein [Vitis vinifera]	1e-70	gi|225435253|ref|XP_002284994.1|	13.3626	13.3084	13.1164	13.058	13.281	13.5797
CUST_11279_PI425249770	JI454959	PREDICTED: hypothetical protein isoform 1 [Vitis vinifera]	e-132	gi|225459633|ref|XP_002285876.1|	7.6537	7.6132	7.55497	8.25555	8.66965	8.17821
CUST_1128_PI425249770	JI444808	PREDICTED: hypothetical protein [Vitis vinifera]	e-169	gi|225437708|ref|XP_002280106.1|	6.50169	6.53881	6.4301	7.03047	8.10656	6.71274
CUST_11285_PI425249770	JI454965	Os09g0418000 [Oryza sativa (japonica cultivar-group)]	2e-61	gi|115479185|ref|NP_001063186.1|	12.8005	12.9235	12.9005	13.3615	12.6131	13.852
CUST_11289_PI425249770	JI454969	PREDICTED: hypothetical protein isoform 1 [Vitis vinifera]	0	gi|225457192|ref|XP_002283959.1|	6.07687	6.62025	6.27098	6.03792	6.78959	5.67325
CUST_11291_PI425249770	JI454971	PWWP domain-containing protein [Arabidopsis thaliana]	1	gi|30695719|ref|NP_191866.3|	7.66245	7.89138	7.47032	7.94703	7.19054	7.7291
CUST_11297_PI425249770	JI454977	PREDICTED: hypothetical protein [Vitis vinifera]	2e-69	gi|225463035|ref|XP_002267328.1|	8.66888	8.66463	8.34818	8.40758	8.46473	8.29423
CUST_11300_PI425249770	JI454980	"2-oxoglutarate/malate translocator, chloroplast precursor, putative [Ricinus communis]"	e-169	gi|255544892|ref|XP_002513507.1|	13.2773	13.9256	13.99	13.9095	14.0084	13.2399
CUST_11301_PI425249770	JI454981	PREDICTED: hypothetical protein [Vitis vinifera]	3e-76	gi|225434536|ref|XP_002276692.1|	15.6683	15.7859	15.7581	15.4965	15.5287	15.6899
CUST_11306_PI425249770	JI454986	PREDICTED: hypothetical protein [Vitis vinifera]	e-105	gi|225429594|ref|XP_002279425.1|	13.3686	13.6158	13.5962	13.3228	13.5125	13.5917
CUST_11314_PI425249770	JI454994	PREDICTED: hypothetical protein [Vitis vinifera]	1e-97	gi|225446168|ref|XP_002277581.1|	14.7237	14.9786	15.1161	15.065	15.1891	15.1356
CUST_11315_PI425249770	JI454995	PREDICTED: hypothetical protein isoform 1 [Vitis vinifera]	e-127	gi|225461660|ref|XP_002285441.1|	6.01896	6.39635	5.80711	5.72908	6.31796	5.76975
CUST_11317_PI425249770	JI454997	ribosomal protein L5 [Brassica napus]	8e-90	gi|112253915|ref|YP_717169.1|	11.2765	11.1102	10.9883	10.136	9.58638	10.0593
CUST_11320_PI425249770	JI455000	ATEPR1; structural constituent of cell wall [Arabidopsis thaliana]	0.001	gi|15225875|ref|NP_180307.1|	13.485	13.527	13.6833	13.5165	13.6684	13.1302
CUST_11321_PI425249770	JI455001	PREDICTED: hypothetical protein [Vitis vinifera]	2e-57	gi|225435482|ref|XP_002282923.1|	6.5308	6.76135	7.31146	6.05752	4.65224	5.268
CUST_11325_PI425249770	JI455005	PREDICTED: hypothetical protein [Vitis vinifera]	6e-96	gi|225461983|ref|XP_002271592.1|	15.7447	16.1126	16.1171	16.0012	15.8224	15.6081
CUST_11327_PI425249770	JI455007	PREDICTED: hypothetical protein [Vitis vinifera]	0	gi|225430151|ref|XP_002284747.1|	13.7008	14.2328	14.5059	14.5456	14.8401	14.4991
CUST_11329_PI425249770	JI455009	predicted protein [Populus trichocarpa]	3e-74	gi|224069370|ref|XP_002302967.1|	12.9613	13.0206	12.7071	12.6944	12.8536	13.1299
CUST_1134_PI425249770	JI444814	GTP binding / GTPase/ translation initiation factor [Arabidopsis thaliana]	0.002	gi|145337643|ref|NP_177798.3|	10.1247	10.1404	9.79596	9.88442	9.54253	9.64102
CUST_11342_PI425249770	JI455022	Os05g0163200 [Oryza sativa (japonica cultivar-group)]	0	gi|115462269|ref|NP_001054734.1|	8.49049	8.55001	8.24875	8.64349	8.35563	8.24588
CUST_11352_PI425249770	JI455032	PREDICTED: hypothetical protein [Vitis vinifera]	3e-96	gi|225457759|ref|XP_002263592.1|	5.42429	5.77148	5.6471	5.98578	6.48734	6.36307
CUST_11355_PI425249770	JI455035	calcium dependent protein kinase 13 [Populus trichocarpa]	0.02	gi|224140425|ref|XP_002323583.1|	15.1019	15.0371	14.9422	14.9554	14.9435	14.8215
CUST_11356_PI425249770	JI455036	PREDICTED: hypothetical protein [Vitis vinifera]	1e-46	gi|225468891|ref|XP_002270693.1|	11.0974	11.0127	10.9316	10.365	11.0375	10.1495
CUST_11359_PI425249770	JI455039	PREDICTED: hypothetical protein [Vitis vinifera]	0	gi|225427387|ref|XP_002262674.1|	13.0616	13.3724	13.2359	13.3486	13.5871	13.958
CUST_11361_PI425249770	JI455041	PREDICTED: hypothetical protein [Vitis vinifera]	0	gi|225435468|ref|XP_002285479.1|	6.06695	6.56329	6.58204	6.84562	7.24774	6.7819
CUST_11365_PI425249770	JI455045	PREDICTED: hypothetical protein [Vitis vinifera]	6e-49	gi|225423737|ref|XP_002278479.1|	15.4498	15.5314	15.368	15.4286	15.3135	15.1477
CUST_11367_PI425249770	JI455047	PREDICTED: hypothetical protein [Vitis vinifera]	6e-71	gi|225458665|ref|XP_002282892.1|	12.7701	12.6692	12.8264	12.8537	12.8485	12.9694
CUST_11373_PI425249770	JI455053	Os08g0488800 [Oryza sativa (japonica cultivar-group)]	2.6	gi|115477020|ref|NP_001062106.1|	15.075	14.4666	14.388	14.3298	13.724	14.7397
CUST_11382_PI425249770	JI455062	PREDICTED: hypothetical protein [Vitis vinifera]	1e-58	gi|225434389|ref|XP_002276856.1|	4.44283	4.70017	5.10795	5.01822	5.15433	4.58736
CUST_11387_PI425249770	JI455067	PREDICTED: hypothetical protein [Vitis vinifera]	9e-62	gi|225428871|ref|XP_002282463.1|	14.0532	13.3256	13.7649	12.6159	12.1657	13.4134
CUST_11390_PI425249770	JI455070	PREDICTED: hypothetical protein [Vitis vinifera]	1e-11	gi|225425817|ref|XP_002265031.1|	12.6255	12.163	11.8924	11.8019	11.6406	11.5693
CUST_11398_PI425249770	JI455078	RNA polymerase beta'' subunit [Vitis vinifera]	0	gi|91983982|ref|YP_567066.1|	16.5883	16.0839	16.3225	16.6382	16.6428	16.8226
CUST_11407_PI425249770	JI455087	PREDICTED: hypothetical protein [Vitis vinifera]	7e-70	gi|225423527|ref|XP_002271192.1|	14.1171	14.2778	14.2257	14.2492	14.2476	13.9885
CUST_1141_PI425249770	JI444821	PREDICTED: hypothetical protein [Vitis vinifera]	3e-60	gi|225440638|ref|XP_002278975.1|	13.7091	13.9788	14.0684	14.312	14.2449	14.0007
CUST_11415_PI425249770	JI455095	predicted protein [Populus trichocarpa]	0	gi|224141215|ref|XP_002323970.1|	15.0244	14.9984	14.6219	14.6397	14.5151	14.6026
CUST_1142_PI425249770	JI444822	PREDICTED: hypothetical protein [Vitis vinifera]	e-166	gi|225440638|ref|XP_002278975.1|	15.7626	15.8585	15.9909	15.8784	16.0322	15.7704
CUST_11420_PI425249770	JI455100	PREDICTED: hypothetical protein [Vitis vinifera]	2e-24	gi|225460937|ref|XP_002277963.1|	12.7893	12.8253	12.7508	12.6148	12.642	12.5554
CUST_11422_PI425249770	JI455102	PREDICTED: hypothetical protein [Vitis vinifera]	e-117	gi|225427760|ref|XP_002275280.1|	10.364	11.1435	11.0951	10.8301	11.1661	10.123
CUST_11423_PI425249770	JI455103	PREDICTED: hypothetical protein [Vitis vinifera]	6e-60	gi|225425264|ref|XP_002267768.1|	15.2106	15.5275	15.471	15.5679	15.4629	15.068
CUST_11426_PI425249770	JI455106	PREDICTED: hypothetical protein [Vitis vinifera]	7e-32	gi|225458699|ref|XP_002284966.1|	8.88462	8.91336	8.58104	7.96947	8.75405	9.26835
CUST_11431_PI425249770	JI455111	PREDICTED: hypothetical protein [Vitis vinifera]	e-110	gi|225435596|ref|XP_002285615.1|	11.6193	11.6383	11.4556	11.3249	11.6513	11.541
CUST_11438_PI425249770	JI455118	predicted protein [Populus trichocarpa]	4e-19	gi|224084958|ref|XP_002307455.1|	6.90597	6.40688	6.46568	6.9004	6.87195	7.27196
CUST_11447_PI425249770	JI455127	PREDICTED: hypothetical protein [Vitis vinifera]	2e-95	gi|225452342|ref|XP_002274196.1|	11.8789	12.7892	12.3782	12.6796	12.6358	12.0823
CUST_11457_PI425249770	JI455137	PREDICTED: hypothetical protein [Vitis vinifera]	0	gi|225443876|ref|XP_002270764.1|	5.49282	5.78221	5.22936	5.86796	6.19276	5.89189
CUST_11458_PI425249770	JI455138	hypothetical protein LOC100279564 [Zea mays]	1e-13	gi|226533218|ref|NP_001146033.1|	12.8248	12.5127	12.354	12.224	12.1705	12.0404
CUST_11467_PI425249770	JI455147	PREDICTED: hypothetical protein [Vitis vinifera]	2e-66	gi|225436976|ref|XP_002276938.1|	5.63918	5.61425	5.45001	5.15767	4.83073	4.58654
CUST_11469_PI425249770	JI455149	"oligopeptidase A, putative [Ricinus communis]"	0	gi|255572579|ref|XP_002527223.1|	15.6217	15.9053	15.9703	16.5565	16.3279	16.0972
CUST_11470_PI425249770	JI455150	PREDICTED: hypothetical protein [Vitis vinifera]	1e-29	gi|225464079|ref|XP_002270361.1|	5.55226	5.52047	5.88216	5.40507	6.7103	6.30336
CUST_11473_PI425249770	JI455153	"mitochondrial elongation factor, putative [Arabidopsis thaliana]"	4e-45	gi|15225397|ref|NP_182029.1|	5.80643	5.55776	5.73775	5.93442	5.32962	5.49792
CUST_11474_PI425249770	JI455154	PREDICTED: hypothetical protein [Vitis vinifera]	1e-79	gi|225467727|ref|XP_002263083.1|	6.74477	6.50472	6.69695	6.84339	7.11017	6.83554
CUST_11475_PI425249770	JI455155	PREDICTED: hypothetical protein [Vitis vinifera]	2e-31	gi|225450069|ref|XP_002274267.1|	7.7209	8.42901	7.60817	8.05116	8.5253	7.30663
CUST_11477_PI425249770	JI455157	PREDICTED: hypothetical protein [Vitis vinifera]	2e-41	gi|225428245|ref|XP_002282206.1|	10.223	9.82227	9.83272	10.251	10.0314	10.53
CUST_11488_PI425249770	JI455168	PREDICTED: hypothetical protein [Vitis vinifera]	9e-90	gi|225431489|ref|XP_002274730.1|	9.54077	9.95078	10.1289	10.0719	10.3847	10.3381
CUST_11491_PI425249770	JI455171	PREDICTED: hypothetical protein [Vitis vinifera]	1e-18	gi|225423877|ref|XP_002278714.1|	8.14457	8.08306	7.82626	8.07271	7.71587	7.90984
CUST_11492_PI425249770	JI455172	PREDICTED: hypothetical protein [Vitis vinifera]	6e-82	gi|225440133|ref|XP_002283075.1|	5.55765	6.36189	6.19631	6.14576	6.78179	6.70809
CUST_11494_PI425249770	JI455174	PREDICTED: hypothetical protein [Vitis vinifera]	3e-46	gi|225463572|ref|XP_002270172.1|	13.7761	13.7803	13.757	13.9812	13.8746	14.2945
CUST_11498_PI425249770	JI455178	PREDICTED: similar to putative ethylene response factor ERF3b [Vitis vinifera]	1e-25	gi|225461524|ref|XP_002285146.1|	7.42657	6.75961	7.34765	6.11044	6.19869	6.52234
CUST_11499_PI425249770	JI455179	PREDICTED: hypothetical protein [Vitis vinifera]	0	gi|225429582|ref|XP_002280239.1|	12.96	13.0866	12.909	12.8981	12.1849	12.3834
CUST_1150_PI425249770	JI444830	PREDICTED: hypothetical protein [Vitis vinifera]	3e-54	gi|225454278|ref|XP_002276013.1|	6.59741	6.25303	6.20356	6.1604	6.94839	6.8215
CUST_11500_PI425249770	JI455180	PREDICTED: hypothetical protein [Vitis vinifera]	2e-68	gi|225438670|ref|XP_002282018.1|	12.0504	12.085	11.8394	11.9313	11.9656	12.0161
CUST_11502_PI425249770	JI455182	PREDICTED: hypothetical protein [Vitis vinifera]	5e-85	gi|225458179|ref|XP_002281188.1|	6.90454	6.40694	6.55232	6.6452	6.796	7.12408
CUST_11509_PI425249770	JI455189	PREDICTED: hypothetical protein [Vitis vinifera]	0	gi|225436934|ref|XP_002275434.1|	15.6909	15.7093	15.7759	15.6272	15.7611	15.8529
CUST_11522_PI425249770	JI455202	PREDICTED: hypothetical protein [Vitis vinifera]	e-103	gi|225461168|ref|XP_002282942.1|	15.6301	14.7666	14.3637	14.0551	13.7858	14.7058
CUST_11524_PI425249770	JI455204	PREDICTED: hypothetical protein [Vitis vinifera]	8e-64	gi|225431217|ref|XP_002272644.1|	8.81479	9.48823	9.34247	9.14708	8.56253	8.77742
CUST_11527_PI425249770	JI455207	"auxin:hydrogen symporter, putative [Ricinus communis]"	4e-75	gi|255582036|ref|XP_002531815.1|	5.82851	5.95698	6.38068	6.20612	6.32751	6.7295
CUST_11528_PI425249770	JI455208	predicted protein [Populus trichocarpa]	0	gi|224104643|ref|XP_002313512.1|	16.2375	16.6266	16.6003	16.5647	16.655	16.1213
CUST_11531_PI425249770	JI455211	PREDICTED: hypothetical protein [Vitis vinifera]	2e-07	gi|225449068|ref|XP_002275232.1|	8.6366	12.7888	11.8353	12.3616	12.7859	11.6944
CUST_11533_PI425249770	JI455213	"lysosomal alpha-mannosidase, putative [Ricinus communis]"	3e-46	gi|255540059|ref|XP_002511094.1|	7.02009	6.53908	6.72556	7.69028	7.18037	7.64544
CUST_11540_PI425249770	JI455220	PREDICTED: hypothetical protein [Vitis vinifera]	4e-58	gi|225449963|ref|XP_002271167.1|	12.1481	12.1318	12.2194	12.2314	12.0256	12.6314
CUST_11542_PI425249770	JI455222	"WD-repeat protein, putative [Ricinus communis]"	2e-41	gi|255554146|ref|XP_002518113.1|	14.551	14.6122	14.4708	14.7707	14.6458	14.7737
CUST_11544_PI425249770	JI455224	PREDICTED: hypothetical protein [Vitis vinifera]	3e-11	gi|225432008|ref|XP_002279515.1|	5.55174	5.54658	5.5336	5.59854	5.35555	5.31586
CUST_11548_PI425249770	JI455228	conserved hypothetical protein [Ricinus communis]	4e-48	gi|255574712|ref|XP_002528264.1|	12.1287	11.9165	12.577	12.5785	12.656	12.6014
CUST_11549_PI425249770	JI455229	"catalytic, putative [Ricinus communis]"	4e-30	gi|255546931|ref|XP_002514523.1|	5.44321	5.51335	6.43654	5.97953	6.29359	5.74815
CUST_11551_PI425249770	JI455231	PREDICTED: hypothetical protein [Vitis vinifera]	e-150	gi|225424339|ref|XP_002281148.1|	6.83474	6.86957	6.16159	6.39553	6.13767	6.00722
CUST_11562_PI425249770	JI455242	PREDICTED: hypothetical protein [Vitis vinifera]	3e-41	gi|225467787|ref|XP_002267290.1|	12.3576	12.4488	12.3882	12.8338	12.5248	12.8282
CUST_11563_PI425249770	JI455243	PREDICTED: hypothetical protein [Vitis vinifera]	3e-33	gi|225428863|ref|XP_002282447.1|	14.9594	15.1527	14.8937	14.9862	15.2199	15.5411
CUST_11570_PI425249770	JI455250	PREDICTED: hypothetical protein [Vitis vinifera]	4e-17	gi|225435462|ref|XP_002282837.1|	7.36723	7.28367	7.52742	6.91874	5.46544	6.17058
CUST_11572_PI425249770	JI455252	PREDICTED: similar to DnaJ-like protein [Vitis vinifera]	7e-39	gi|225431128|ref|XP_002265844.1|	15.4377	14.9779	13.8573	14.2539	13.8373	14.7891
CUST_11577_PI425249770	JI455257	predicted protein [Populus trichocarpa]	2e-81	gi|224108409|ref|XP_002314838.1|	11.5219	10.9963	10.9387	10.538	11.2575	11.6272
CUST_11586_PI425249770	JI455266	PREDICTED: hypothetical protein isoform 2 [Vitis vinifera]	1e-68	gi|225439635|ref|XP_002268662.1|	15.515	15.3429	15.341	15.508	15.4475	15.7318
CUST_11596_PI425249770	JI455276	PREDICTED: hypothetical protein [Vitis vinifera]	e-150	gi|225436555|ref|XP_002274487.1|	13.8403	13.8112	13.7436	13.8755	13.5514	13.4831
CUST_11599_PI425249770	JI455279	PREDICTED: hypothetical protein [Vitis vinifera]	6e-33	gi|225453781|ref|XP_002270493.1|	7.43799	7.06889	6.81564	6.68354	6.43986	7.07022
CUST_11606_PI425249770	JI455286	PREDICTED: hypothetical protein isoform 1 [Vitis vinifera]	4e-89	gi|225461077|ref|XP_002281769.1|	9.46618	9.36838	9.55601	10.0739	8.47721	10.2837
CUST_11609_PI425249770	JI455289	PREDICTED: hypothetical protein [Vitis vinifera]	e-102	gi|225443802|ref|XP_002266486.1|	11.2843	11.5915	11.1386	11.3219	11.2821	11.2664
CUST_11618_PI425249770	JI455298	"Transaminase mtnE, putative [Ricinus communis]"	0	gi|255562088|ref|XP_002522052.1|	12.5202	12.0813	12.2637	12.2171	12.4852	12.5004
CUST_11621_PI425249770	JI455301	PREDICTED: hypothetical protein [Vitis vinifera]	2e-23	gi|225453606|ref|XP_002265121.1|	12.8363	12.9214	12.7688	12.6592	13.2555	12.9559
CUST_11625_PI425249770	JI455305	PREDICTED: hypothetical protein [Vitis vinifera]	e-170	gi|225434466|ref|XP_002274420.1|	5.71685	5.65084	6.13548	5.69908	4.4915	5.43007
CUST_11628_PI425249770	JI455308	PREDICTED: hypothetical protein isoform 1 [Vitis vinifera]	2e-80	gi|225444002|ref|XP_002281182.1|	14.761	14.8135	14.6625	14.6116	14.6508	14.5614
CUST_11633_PI425249770	JI455313	PREDICTED: hypothetical protein [Vitis vinifera]	3e-38	gi|225450313|ref|XP_002272445.1|	7.21975	7.6843	7.56055	7.89502	7.84252	7.89258
CUST_11637_PI425249770	JI455317	"2-hydroxyphytanoyl-CoA lyase, putative [Ricinus communis]"	2e-80	gi|255574292|ref|XP_002528060.1|	8.61793	8.07172	8.84773	7.35413	6.85943	7.04409
CUST_11641_PI425249770	JI455321	"PREDICTED: hypothetical protein, partial [Vitis vinifera]"	e-111	gi|225469590|ref|XP_002272402.1|	5.76396	5.83596	5.99576	6.12565	6.56407	6.39526
CUST_11642_PI425249770	JI455322	PREDICTED: hypothetical protein [Vitis vinifera]	2e-39	gi|225439936|ref|XP_002280406.1|	13.2706	13.8943	13.5848	13.4901	13.6108	13.2964
CUST_1165_PI425249770	JI444845	PREDICTED: hypothetical protein [Vitis vinifera]	e-110	gi|225458713|ref|XP_002285001.1|	8.83375	8.66652	8.35148	8.5174	8.24289	8.13308
CUST_11650_PI425249770	JI455330	"succinate dehydrogenase, putative [Ricinus communis]"	0	gi|255579273|ref|XP_002530482.1|	7.3598	7.98903	8.02633	8.03181	8.40137	8.10703
CUST_11654_PI425249770	JI455334	plastidial glycerol-phosphate acyltransferase [Ricinus communis]	4e-11	gi|255555915|ref|XP_002518993.1|	12.4741	12.7229	12.7322	13.1604	13.0278	13.0643
CUST_11674_PI425249770	JI455354	"Methylthioribose-1-phosphate isomerase, putative [Ricinus communis]"	2e-36	gi|255550413|ref|XP_002516257.1|	6.07365	6.24286	6.24051	5.84156	4.69636	5.17463
CUST_11677_PI425249770	JI455357	PREDICTED: hypothetical protein [Vitis vinifera]	7e-29	gi|225436863|ref|XP_002272540.1|	15.3059	15.321	15.3422	15.3291	15.1412	15.0877
CUST_1168_PI425249770	JI444848	PREDICTED: hypothetical protein [Vitis vinifera]	e-177	gi|225432666|ref|XP_002282465.1|	8.38107	8.39905	7.84948	8.09398	8.26538	8.16977
CUST_11689_PI425249770	JI455369	predicted protein [Populus trichocarpa]	e-112	gi|224074217|ref|XP_002304305.1|	6.33365	6.23004	6.99723	6.61802	4.67343	5.0963
CUST_11691_PI425249770	JI455371	PREDICTED: hypothetical protein [Vitis vinifera]	5e-37	gi|225465957|ref|XP_002272876.1|	12.5042	12.4206	12.4195	12.1773	12.3514	12.3185
CUST_11694_PI425249770	JI455374	"pentatricopeptide repeat-containing protein, putative [Ricinus communis]"	8.6	gi|255556466|ref|XP_002519267.1|	11.4966	11.1945	10.8283	10.8658	11.0907	11.1824
CUST_11696_PI425249770	JI455376	PREDICTED: hypothetical protein [Vitis vinifera]	7e-20	gi|225466079|ref|XP_002264670.1|	12.6971	13.2637	13.0941	12.7518	13.042	12.3657
CUST_117_PI425249770	JI443797	PREDICTED: hypothetical protein [Vitis vinifera]	e-142	gi|225445416|ref|XP_002285026.1|	7.58828	7.85638	7.50701	8.07376	8.33328	8.24739
CUST_11701_PI425249770	JI455381	"DELLA protein RGL1, putative [Ricinus communis]"	3e-63	gi|255537295|ref|XP_002509714.1|	6.90804	7.00701	6.40529	6.47366	6.95758	6.03279
CUST_11704_PI425249770	JI455384	PREDICTED: hypothetical protein [Vitis vinifera]	e-175	gi|225455848|ref|XP_002275304.1|	14.8082	15.1763	15.0176	14.835	14.9882	14.7282
CUST_11707_PI425249770	JI455387	predicted protein [Populus trichocarpa]	3e-94	gi|224138274|ref|XP_002322773.1|	5.78441	6.7456	7.74967	6.06268	6.65649	6.43338
CUST_11708_PI425249770	JI455388	predicted protein [Physcomitrella patens subsp. patens]	1.5	gi|168061044|ref|XP_001782501.1|	6.37829	6.45536	5.15143	5.92232	5.72914	5.74448
CUST_1172_PI425249770	JI444852	PREDICTED: hypothetical protein [Vitis vinifera]	e-155	gi|225445294|ref|XP_002281270.1|	15.6746	15.6031	15.7424	15.7124	15.9006	15.6483
CUST_11721_PI425249770	JI455401	predicted protein [Populus trichocarpa]	e-114	gi|224079694|ref|XP_002305915.1|	6.4576	7.30484	7.49442	6.70141	7.38324	6.62229
CUST_11722_PI425249770	JI455402	PREDICTED: hypothetical protein [Vitis vinifera]	e-149	gi|225455706|ref|XP_002266571.1|	12.8304	12.8672	13.0629	13.1405	13.4973	13.5672
CUST_11739_PI425249770	JI455419	PREDICTED: hypothetical protein isoform 1 [Vitis vinifera]	2e-43	gi|225464519|ref|XP_002270615.1|	12.7302	13.0994	12.8947	13.0832	13.1576	12.5226
CUST_1174_PI425249770	JI444854	predicted protein [Populus trichocarpa]	9e-14	gi|224144696|ref|XP_002325380.1|	15.1887	15.1315	15.0524	14.864	14.9047	14.752
CUST_11740_PI425249770	JI455420	PREDICTED: hypothetical protein [Vitis vinifera]	2e-62	gi|225460855|ref|XP_002277545.1|	12.519	12.5384	12.7391	12.7464	12.7878	12.9721
CUST_11741_PI425249770	JI455421	predicted protein [Populus trichocarpa]	0.0007	gi|224088308|ref|XP_002308409.1|	6.56365	6.62982	6.88826	6.27077	5.78466	6.11109
CUST_11754_PI425249770	JI455434	f-box family protein [Populus trichocarpa]	2e-18	gi|224109958|ref|XP_002315369.1|	6.91644	7.22734	7.53542	7.82367	8.05033	7.81442
CUST_11757_PI425249770	JI455437	hypothetical protein LOC100191504 [Zea mays]	8e-49	gi|212274733|ref|NP_001130408.1|	9.29892	9.77341	9.35312	9.04783	9.2772	8.99877
CUST_11765_PI425249770	JI455445	EMB2762 (EMBRYO DEFECTIVE 2762) [Arabidopsis thaliana]	6e-26	gi|22325731|ref|NP_179316.2|	6.74902	7.12731	6.60196	6.91746	6.87001	6.73115
CUST_1177_PI425249770	JI444857	PREDICTED: hypothetical protein [Vitis vinifera]	4e-48	gi|225444782|ref|XP_002279950.1|	11.7785	11.7247	11.5629	11.721	11.2471	11.5127
CUST_11773_PI425249770	JI455453	predicted protein [Populus trichocarpa]	1e-17	gi|224064092|ref|XP_002301384.1|	12.4811	12.7175	12.9086	12.8847	12.9673	12.7779
CUST_11776_PI425249770	JI455456	PREDICTED: hypothetical protein [Vitis vinifera]	2e-51	gi|225461840|ref|XP_002285658.1|	13.6161	14.1589	14.6161	14.3211	14.5052	14.0596
CUST_11782_PI425249770	JI455462	"importin-alpha re-exporter, putative [Ricinus communis]"	1e-78	gi|255564665|ref|XP_002523327.1|	15.5102	15.6019	15.5113	15.47	15.3791	15.1836
CUST_11783_PI425249770	JI455463	PREDICTED: hypothetical protein isoform 2 [Vitis vinifera]	8e-48	gi|225469278|ref|XP_002268071.1|	6.59382	6.5132	6.24059	6.7401	6.77882	6.76224
CUST_11784_PI425249770	JI455464	PREDICTED: hypothetical protein [Vitis vinifera]	1e-67	gi|225428167|ref|XP_002278811.1|	11.9707	11.2315	11.8363	11.7784	11.9443	11.8209
CUST_11788_PI425249770	JI455468	PREDICTED: hypothetical protein [Vitis vinifera]	3e-65	gi|225463317|ref|XP_002267748.1|	14.3533	14.7714	14.7627	14.0998	14.461	13.7453
CUST_11803_PI425249770	JI455483	PREDICTED: hypothetical protein [Vitis vinifera]	8e-60	gi|225447141|ref|XP_002271314.1|	9.89201	9.74359	10.0234	9.56574	10.2309	9.93918
CUST_11804_PI425249770	JI455484	"Xyloglucan endotransglucosylase/hydrolase protein A precursor, putative [Ricinus communis]"	6e-95	gi|255543280|ref|XP_002512703.1|	8.23832	8.86444	8.6964	8.44801	8.75668	8.02838
CUST_11806_PI425249770	JI455486	PREDICTED: hypothetical protein isoform 2 [Vitis vinifera]	8e-85	gi|225429179|ref|XP_002275614.1|	6.02745	6.20027	5.18714	5.96465	5.80716	6.11308
CUST_11809_PI425249770	JI455489	PREDICTED: hypothetical protein [Vitis vinifera]	e-168	gi|225442797|ref|XP_002285258.1|	14.5663	15.102	15.538	15.2258	15.4889	14.7574
CUST_11811_PI425249770	JI455491	predicted protein [Populus trichocarpa]	e-127	gi|224119834|ref|XP_002318173.1|	12.6235	13.5762	12.6829	13.6757	13.6674	13.5307
CUST_11815_PI425249770	JI455495	predicted protein [Populus trichocarpa]	2e-73	gi|224137504|ref|XP_002322574.1|	9.69653	10.0878	10.1493	8.93421	8.43536	9.20912
CUST_11832_PI425249770	JI455512	predicted protein [Populus trichocarpa]	e-147	gi|224106303|ref|XP_002314121.1|	6.77612	6.52853	6.27567	7.21144	7.23404	7.62604
CUST_11837_PI425249770	JI455517	PREDICTED: hypothetical protein [Vitis vinifera]	3e-35	gi|225436361|ref|XP_002271257.1|	5.46775	5.51872	5.16353	5.40917	5.22086	4.9917
CUST_1184_PI425249770	JI444864	PREDICTED: similar to phospholipase D delta [Vitis vinifera]	0	gi|225459766|ref|XP_002284764.1|	8.28617	7.86904	7.3723	7.28447	7.09563	6.93011
CUST_11842_PI425249770	JI455522	PREDICTED: hypothetical protein [Vitis vinifera]	3e-45	gi|225436079|ref|XP_002272646.1|	6.86946	6.3288	6.08128	6.50547	6.73309	6.75346
CUST_11843_PI425249770	JI455523	predicted protein [Populus trichocarpa]	e-124	gi|224146319|ref|XP_002325963.1|	7.59246	8.00165	7.37955	7.64998	7.64027	7.39387
CUST_11844_PI425249770	JI455524	PREDICTED: hypothetical protein [Vitis vinifera]	e-101	gi|225440494|ref|XP_002273794.1|	14.6813	14.8643	14.7988	14.8849	15.109	14.9378
CUST_11845_PI425249770	JI455525	PREDICTED: hypothetical protein [Vitis vinifera]	9e-12	gi|225442446|ref|XP_002277902.1|	11.1863	12.2094	11.1943	11.6586	12.3191	10.7309
CUST_11847_PI425249770	JI455527	"kinase, putative [Ricinus communis]"	5.4	gi|255548425|ref|XP_002515269.1|	6.65925	6.49157	6.27692	6.17811	6.2978	6.02707
CUST_11853_PI425249770	JI455533	"GPI ethanolamine phosphate transferase, putative [Ricinus communis]"	e-126	gi|255552708|ref|XP_002517397.1|	5.22909	5.88045	6.02805	5.2164	5.92126	5.29956
CUST_11855_PI425249770	JI455535	PREDICTED: hypothetical protein [Vitis vinifera]	7e-60	gi|225435219|ref|XP_002282087.1|	12.6062	12.5853	12.5523	12.3833	12.3653	13.0307
CUST_11856_PI425249770	JI455536	hypothetical protein RCOM_0905210 [Ricinus communis]	2e-44	gi|255554929|ref|XP_002518502.1|	12.0117	12.4145	12.1056	12.0425	12.3911	11.457
CUST_11860_PI425249770	JI455540	PREDICTED: hypothetical protein [Vitis vinifera]	2e-12	gi|225461736|ref|XP_002285529.1|	8.40051	8.99193	8.89033	8.47545	8.58144	8.54313
CUST_11868_PI425249770	JI455548	PREDICTED: hypothetical protein [Vitis vinifera]	3e-55	gi|225428137|ref|XP_002281120.1|	4.18835	4.71032	4.91463	5.13402	5.89302	5.53733
CUST_11870_PI425249770	JI455550	"poly(p)/ATP NAD kinase, putative [Ricinus communis]"	e-147	gi|255544910|ref|XP_002513516.1|	13.4913	13.2302	13.2298	13.3601	13.3263	13.7573
CUST_11871_PI425249770	JI455551	PREDICTED: hypothetical protein [Vitis vinifera]	7e-63	gi|225452408|ref|XP_002273877.1|	13.4362	13.8534	13.7981	13.6814	13.7316	13.2233
CUST_11878_PI425249770	JI455558	"cleavage and polyadenylation specificity factor, putative [Ricinus communis]"	9e-42	gi|255537347|ref|XP_002509740.1|	15.0272	15.0475	14.8631	14.7664	14.6888	14.7783
CUST_11883_PI425249770	JI455563	predicted protein [Populus trichocarpa]	e-146	gi|224132720|ref|XP_002327864.1|	15.1413	15.5241	16.0662	16.7369	15.7564	16.1213
CUST_11891_PI425249770	JI455571	hypothetical protein SORBIDRAFT_03g039260 [Sorghum bicolor]	3e-44	gi|242059175|ref|XP_002458733.1|	10.6225	11.0181	11.037	10.6852	10.895	10.8216
CUST_11893_PI425249770	JI455573	PREDICTED: hypothetical protein [Vitis vinifera]	3e-55	gi|225428987|ref|XP_002265287.1|	13.802	13.8401	13.8319	13.7928	13.7975	13.4121
CUST_11903_PI425249770	JI455583	unknown protein [Arabidopsis thaliana]	9.7	gi|18395310|ref|NP_564206.1|	5.77284	5.82433	5.31152	5.81482	4.75954	6.33649
CUST_11907_PI425249770	JI455587	"leucine-rich repeat containing protein, putative [Ricinus communis]"	e-113	gi|255547259|ref|XP_002514687.1|	7.32558	7.6596	7.1581	6.7915	6.41052	6.5476
CUST_1191_PI425249770	JI444871	PREDICTED: similar to ceramide glucosyltransferase [Vitis vinifera]	9e-61	gi|225445090|ref|XP_002280419.1|	11.6027	11.3681	11.2838	11.1493	11.3569	11.0371
CUST_11913_PI425249770	JI455593	PREDICTED: hypothetical protein [Vitis vinifera]	5e-51	gi|225459237|ref|XP_002285756.1|	15.1552	14.1883	14.5626	14.5083	14.2824	14.7666
CUST_1192_PI425249770	JI444872	PREDICTED: hypothetical protein [Vitis vinifera]	1e-23	gi|225443644|ref|XP_002280134.1|	14.2875	14.3363	14.4064	13.9779	14.5001	13.8853
CUST_11953_PI425249770	JI455633	PREDICTED: hypothetical protein [Vitis vinifera]	3e-54	gi|225453104|ref|XP_002270459.1|	13.4527	13.4638	13.4444	13.3965	13.024	13.0851
CUST_11961_PI425249770	JI455641	PREDICTED: hypothetical protein [Vitis vinifera]	e-180	gi|225464132|ref|XP_002265099.1|	5.7502	6.07582	6.54508	5.72839	5.64967	5.74466
CUST_11962_PI425249770	JI455642	"L-ascorbate peroxidase 1, cytosolic, putative [Ricinus communis]"	e-145	gi|255579977|ref|XP_002530823.1|	6.24001	6.17232	5.96037	6.3722	6.44713	6.62414
CUST_11966_PI425249770	JI455646	predicted protein [Populus trichocarpa]	2.1	gi|224095970|ref|XP_002310513.1|	12.6669	12.7626	12.637	12.3478	11.233	11.7556
CUST_11970_PI425249770	JI455650	PREDICTED: hypothetical protein [Vitis vinifera]	0	gi|225461724|ref|XP_002285514.1|	16.0518	16.4267	16.4689	16.4707	16.5915	16.132
CUST_11971_PI425249770	JI455651	"RNA polymerase sigma factor rpoD, putative [Ricinus communis]"	e-102	gi|255556952|ref|XP_002519509.1|	12.9645	13.3025	13.0096	13.242	13.2543	13.6077
CUST_11974_PI425249770	JI455654	PREDICTED: hypothetical protein [Vitis vinifera]	0.16	gi|225444563|ref|XP_002277111.1|	11.4822	11.4099	11.7357	11.3125	9.91341	10.9091
CUST_11980_PI425249770	JI455660	PREDICTED: hypothetical protein [Vitis vinifera]	1e-49	gi|225445732|ref|XP_002271684.1|	12.3121	12.3214	12.2831	11.6853	11.0704	11.4664
CUST_11987_PI425249770	JI455667	unknown protein [Arabidopsis thaliana]	0.37	gi|22329777|ref|NP_173863.2|	10.7882	11.0851	10.9293	10.6553	10.6359	10.527
CUST_11990_PI425249770	JI455670	predicted protein [Populus trichocarpa]	2e-15	gi|224124096|ref|XP_002319244.1|	14.4276	14.339	14.1368	14.3316	14.0673	14.1652
CUST_11991_PI425249770	JI455671	PREDICTED: hypothetical protein [Vitis vinifera]	2e-74	gi|225461872|ref|XP_002264338.1|	7.44189	7.63007	7.29046	8.01423	8.15484	7.87904
CUST_11992_PI425249770	JI455672	PREDICTED: hypothetical protein [Vitis vinifera]	1e-29	gi|225460999|ref|XP_002278373.1|	10.9469	11.345	11.2595	11.169	11.0436	10.7646
CUST_11993_PI425249770	JI455673	predicted protein [Populus trichocarpa]	0.091	gi|224107715|ref|XP_002314574.1|	11.3493	11.1641	10.8654	10.6578	10.663	10.5999
CUST_12_PI425249770	JI458976	"geranyl geranyl pyrophosphate synthase, putative [Ricinus communis]"	9e-55	gi|255583629|ref|XP_002532570.1|	9.10579	8.44453	9.21265	9.17262	9.10325	9.36394
CUST_1200_PI425249770	JI444880	"cytochrome P450, putative [Ricinus communis]"	4e-82	gi|255575491|ref|XP_002528647.1|	7.90448	8.53603	8.76239	9.097	8.86815	9.08696
CUST_12000_PI425249770	JI455680	Os07g0577300 [Oryza sativa (japonica cultivar-group)]	1.7	gi|115472977|ref|NP_001060087.1|	11.0453	10.8788	10.6827	10.7588	10.7662	10.351
CUST_12003_PI425249770	JI455683	PREDICTED: hypothetical protein [Vitis vinifera]	3e-42	gi|225439884|ref|XP_002274938.1|	13.6135	13.4951	13.386	13.2337	13.3049	13.3812
CUST_12008_PI425249770	JI455688	PREDICTED: hypothetical protein [Vitis vinifera]	0	gi|225463556|ref|XP_002268265.1|	15.7102	15.6981	15.4548	15.3922	15.3543	15.2211
CUST_12012_PI425249770	JI455692	PREDICTED: hypothetical protein [Vitis vinifera]	e-145	gi|225425404|ref|XP_002277426.1|	15.7274	15.7156	15.7687	15.5378	15.6829	15.465
CUST_12015_PI425249770	JI455695	"ATP binding protein, putative [Ricinus communis]"	2e-85	gi|255545124|ref|XP_002513623.1|	14.4822	14.3523	14.3533	13.8061	13.8058	13.8088
CUST_12016_PI425249770	JI455696	PREDICTED: hypothetical protein isoform 1 [Vitis vinifera]	2e-08	gi|225458757|ref|XP_002285074.1|	11.7027	11.9865	12.0809	11.4217	12.2919	10.7615
CUST_12027_PI425249770	JI455707	predicted protein [Populus trichocarpa]	0	gi|224128908|ref|XP_002328996.1|	17.9427	17.709	17.6067	17.6626	17.6409	18.0119
CUST_12034_PI425249770	JI455714	PREDICTED: hypothetical protein [Vitis vinifera]	2e-42	gi|225432939|ref|XP_002280338.1|	6.41108	6.26581	6.42285	5.70994	6.27594	5.49054
CUST_12045_PI425249770	JI455725	hypothetical protein RCOM_1509910 [Ricinus communis]	7e-23	gi|255540597|ref|XP_002511363.1|	11.1148	10.8461	10.8756	10.7186	10.5204	10.3386
CUST_1205_PI425249770	JI444885	PREDICTED: hypothetical protein [Vitis vinifera]	5e-53	gi|225439858|ref|XP_002278186.1|	15.1983	15.5836	15.9084	15.8577	15.9551	15.9238
CUST_12050_PI425249770	JI455730	predicted protein [Physcomitrella patens subsp. patens]	1e-06	gi|168026854|ref|XP_001765946.1|	11.3297	11.6119	10.8627	11.7658	11.9136	11.6899
CUST_1206_PI425249770	JI444886	PREDICTED: hypothetical protein [Vitis vinifera]	0	gi|225468135|ref|XP_002267117.1|	5.83186	5.92216	6.55139	6.73792	6.94923	7.45722
CUST_12075_PI425249770	JI455755	unknown protein [Arabidopsis thaliana]	0.013	gi|145324899|ref|NP_001077696.1|	11.5218	11.3793	10.8352	10.9177	11.1053	10.4727
CUST_12076_PI425249770	JI455756	PREDICTED: hypothetical protein [Vitis vinifera]	0	gi|225462348|ref|XP_002269152.1|	15.8603	16.0751	16.0462	16.0938	16.1234	15.9288
CUST_12077_PI425249770	JI455757	PREDICTED: hypothetical protein [Vitis vinifera]	e-118	gi|225470352|ref|XP_002267987.1|	7.26821	6.50526	7.0563	6.01345	5.68799	5.60003
CUST_12085_PI425249770	JI455765	PREDICTED: similar to KEA1 (K EFFLUX ANTIPORTER 1); potassium:hydrogen antiporter [Vitis vinifera]	0.0006	gi|225454115|ref|XP_002269352.1|	7.64973	7.35575	7.63369	7.86798	7.47923	7.85309
CUST_12090_PI425249770	JI455770	predicted protein [Populus trichocarpa]	8e-86	gi|224082097|ref|XP_002306565.1|	12.0279	11.6874	11.8937	12.1964	12.353	12.6324
CUST_12095_PI425249770	JI455775	predicted protein [Populus trichocarpa]	e-128	gi|224069904|ref|XP_002303080.1|	14.1612	14.2543	14.4504	14.5245	14.5226	14.667
CUST_1210_PI425249770	JI444890	PREDICTED: hypothetical protein [Vitis vinifera]	e-168	gi|225458356|ref|XP_002283301.1|	14.7187	14.8836	14.9204	14.6951	14.8106	14.5967
CUST_12105_PI425249770	JI455785	elongation factor 1-alpha / EF-1-alpha [Arabidopsis thaliana]	e-105	gi|145323788|ref|NP_001077483.1|	6.9678	7.15162	6.54764	6.5544	6.94082	6.71247
CUST_12107_PI425249770	JI455787	PREDICTED: hypothetical protein [Vitis vinifera]	4e-99	gi|225459683|ref|XP_002285887.1|	5.18445	5.57004	4.92491	5.67707	6.02424	5.63335
CUST_12114_PI425249770	JI455794	predicted protein [Populus trichocarpa]	1e-61	gi|224088200|ref|XP_002308367.1|	7.6158	7.75363	7.66806	7.99001	7.46638	7.45068
CUST_12116_PI425249770	JI455796	PREDICTED: hypothetical protein [Vitis vinifera]	e-142	gi|225464882|ref|XP_002273260.1|	13.1921	13.3707	13.309	13.4056	13.6758	13.6898
CUST_12118_PI425249770	JI455798	predicted protein [Populus trichocarpa]	1e-75	gi|224141259|ref|XP_002323992.1|	7.01726	6.55131	6.62803	6.83246	6.92634	6.56218
CUST_12119_PI425249770	JI455799	predicted protein [Populus trichocarpa]	8e-09	gi|224071509|ref|XP_002303494.1|	4.01162	4.07825	4.87249	4.21468	5.26171	4.04532
CUST_12120_PI425249770	JI455800	PREDICTED: hypothetical protein [Vitis vinifera]	e-136	gi|225465253|ref|XP_002268311.1|	4.55276	5.00203	4.9152	5.21246	5.83829	5.4545
CUST_12126_PI425249770	JI455806	PREDICTED: hypothetical protein [Vitis vinifera]	5e-66	gi|225432062|ref|XP_002280604.1|	13.4224	13.291	13.6086	13.4372	13.6176	13.8087
CUST_12127_PI425249770	JI455807	conserved hypothetical protein [Ricinus communis]	2e-11	gi|255570566|ref|XP_002526240.1|	10.527	10.0531	8.37623	10.3411	5.9757	11.7131
CUST_12131_PI425249770	JI455811	PREDICTED: hypothetical protein [Vitis vinifera]	6e-15	gi|225457927|ref|XP_002279681.1|	11.1342	12.5867	12.1283	12.3826	12.9207	11.5167
CUST_12135_PI425249770	JI455815	PREDICTED: hypothetical protein [Vitis vinifera]	2e-63	gi|225459931|ref|XP_002265083.1|	11.9257	11.9326	11.9135	11.8427	12.1733	12.2609
CUST_12137_PI425249770	JI455817	PREDICTED: hypothetical protein [Vitis vinifera]	e-136	gi|225444647|ref|XP_002276637.1|	11.7108	11.3065	10.989	11.1989	10.8448	11.0578
CUST_12143_PI425249770	JI455823	PREDICTED: hypothetical protein [Vitis vinifera]	9e-64	gi|225451299|ref|XP_002278297.1|	13.5574	13.1695	13.515	12.983	13.6997	13.4179
CUST_12145_PI425249770	JI455825	PREDICTED: hypothetical protein [Vitis vinifera]	1e-63	gi|225431667|ref|XP_002263740.1|	12.869	12.6576	12.8276	12.5355	12.6253	12.2714
CUST_1215_PI425249770	JI444895	predicted protein [Populus trichocarpa]	4e-47	gi|224138784|ref|XP_002326689.1|	16.6945	16.7419	16.9071	16.8053	16.7007	17.0348
CUST_12150_PI425249770	JI455830	hypothetical protein SORBIDRAFT_01g004800 [Sorghum bicolor]	4.1	gi|242037751|ref|XP_002466270.1|	7.9081	3.3846	6.12367	10.6839	9.88524	8.72406
CUST_12154_PI425249770	JI455834	PREDICTED: hypothetical protein [Vitis vinifera]	3e-68	gi|225445943|ref|XP_002263967.1|	5.50502	6.01788	4.93109	5.68646	5.80493	5.36872
CUST_12155_PI425249770	JI455835	predicted protein [Populus trichocarpa]	7.9	gi|224074641|ref|XP_002304404.1|	7.65328	7.10523	7.03565	6.87569	6.43723	6.60253
CUST_12158_PI425249770	JI455838	PREDICTED: hypothetical protein [Vitis vinifera]	7e-36	gi|225450759|ref|XP_002279364.1|	8.8745	8.72171	9.16101	7.55076	7.67483	7.59497
CUST_12160_PI425249770	JI455840	PREDICTED: hypothetical protein [Vitis vinifera]	3e-42	gi|225452966|ref|XP_002279146.1|	13.3971	13.2031	13.4524	13.7595	13.6218	13.9785
CUST_12164_PI425249770	JI455844	PREDICTED: hypothetical protein [Vitis vinifera]	3e-09	gi|225451915|ref|XP_002282805.1|	9.88487	10.3031	10.0718	10.6433	10.2258	10.2784
CUST_12171_PI425249770	JI455851	PREDICTED: hypothetical protein [Vitis vinifera]	5e-76	gi|225456252|ref|XP_002279421.1|	7.93956	8.08148	7.90023	7.85791	7.74272	7.63968
CUST_12172_PI425249770	JI455852	PREDICTED: hypothetical protein [Vitis vinifera]	e-113	gi|225462297|ref|XP_002265514.1|	6.63464	6.93953	6.70734	7.10766	7.65249	8.01055
CUST_12173_PI425249770	JI455853	PREDICTED: hypothetical protein [Vitis vinifera]	3e-28	gi|225452813|ref|XP_002283533.1|	8.01203	7.62796	7.84114	7.28676	6.87235	7.31526
CUST_12174_PI425249770	JI455854	"ubiquitin-protein ligase, putative [Ricinus communis]"	5e-81	gi|255539268|ref|XP_002510699.1|	13.5337	13.2658	13.3065	13.1038	12.9646	12.716
CUST_12175_PI425249770	JI455855	PREDICTED: hypothetical protein [Vitis vinifera]	2e-55	gi|225441183|ref|XP_002266033.1|	3.7956	4.35365	4.92814	5.04036	5.33339	5.43517
CUST_12180_PI425249770	JI455860	conserved hypothetical protein [Ricinus communis]	2e-63	gi|255581738|ref|XP_002531671.1|	11.1032	11.5643	11.3505	11.1268	11.804	11.775
CUST_12182_PI425249770	JI455862	nohit			9.27872	9.03446	8.35343	8.12955	8.42925	8.38685
CUST_12187_PI425249770	JI455867	PREDICTED: hypothetical protein [Vitis vinifera]	e-147	gi|225445613|ref|XP_002285448.1|	14.9844	15.358	15.0728	15.2172	15.1743	14.8339
CUST_12194_PI425249770	JI455874	predicted protein [Populus trichocarpa]	3e-88	gi|224071325|ref|XP_002303405.1|	4.63602	5.07087	4.76047	5.27736	5.82022	5.35912
CUST_12195_PI425249770	JI455875	"pentatricopeptide repeat-containing protein, putative [Ricinus communis]"	7e-29	gi|255583417|ref|XP_002532468.1|	15.1984	15.5029	15.4627	15.3113	15.1816	14.9125
CUST_12197_PI425249770	JI455877	"ankyrin repeat-containing protein, putative [Ricinus communis]"	8e-90	gi|255544802|ref|XP_002513462.1|	10.318	10.4805	10.3013	9.87975	10.3231	10.1894
CUST_12198_PI425249770	JI455878	PREDICTED: hypothetical protein [Vitis vinifera]	e-172	gi|225427011|ref|XP_002266783.1|	4.33253	4.65975	4.50573	5.03707	5.55896	4.523
CUST_12199_PI425249770	JI455879	PREDICTED: hypothetical protein [Vitis vinifera]	3e-44	gi|225441517|ref|XP_002276235.1|	7.51876	7.91623	8.15798	8.67649	8.809	9.12618
CUST_12205_PI425249770	JI455885	PREDICTED: hypothetical protein [Vitis vinifera]	3e-54	gi|225429886|ref|XP_002281044.1|	13.0556	12.8126	12.5385	12.1113	12.3618	12.4717
CUST_12207_PI425249770	JI455887	PREDICTED: hypothetical protein [Vitis vinifera]	2e-72	gi|225456311|ref|XP_002283737.1|	12.7289	12.8142	12.5215	12.3795	12.9413	12.6262
CUST_12210_PI425249770	JI455890	pseudo response regulator [Populus trichocarpa]	3e-92	gi|224132554|ref|XP_002321349.1|	9.69977	9.25023	9.18338	8.76035	8.57987	8.61353
CUST_12211_PI425249770	JI455891	PREDICTED: hypothetical protein [Vitis vinifera]	2e-48	gi|225437939|ref|XP_002268829.1|	6.52399	6.67655	7.00582	6.58282	5.87682	6.22035
CUST_1222_PI425249770	JI444902	"Phospho-2-dehydro-3-deoxyheptonate aldolase 1, chloroplast precursor, putative [Ricinus communis]"	9e-22	gi|255581748|ref|XP_002531676.1|	16.9455	17.1378	17.3256	17.4346	17.4985	17.4068
CUST_12220_PI425249770	JI455900	PREDICTED: hypothetical protein [Vitis vinifera]	4e-62	gi|225461389|ref|XP_002284800.1|	7.23693	6.85314	8.22093	7.03332	6.11556	7.12374
CUST_12222_PI425249770	JI455902	PREDICTED: similar to Histone H2B isoform 2 [Vitis vinifera]	4e-44	gi|225435036|ref|XP_002284281.1|	14.5247	14.7552	14.9082	13.6914	14.5197	13.9651
CUST_12231_PI425249770	JI455911	"plant RNA cleavage stimulation factor, putative [Ricinus communis]"	6e-79	gi|255556727|ref|XP_002519397.1|	8.57919	8.47756	8.23735	8.5583	8.42629	7.9672
CUST_12237_PI425249770	JI455917	predicted protein [Populus trichocarpa]	1e-27	gi|224140615|ref|XP_002323677.1|	6.44393	6.30117	6.09091	6.04345	4.28617	5.25295
CUST_12248_PI425249770	JI455928	"iron ion binding / oxidoreductase/ oxidoreductase, acting on paired donors, with incorporation or reduction of molecular oxygen, 2-oxoglutarate as one donor, and incorporation of one atom each of oxygen into both donors [Arabidopsis thaliana]"	3e-50	gi|240256489|ref|NP_201407.4|	13.1202	13.3956	13.3878	13.1972	13.7205	13.641
CUST_12250_PI425249770	JI455930	predicted protein [Populus trichocarpa]	1e-25	gi|224070897|ref|XP_002303286.1|	12.4736	12.557	12.818	12.8981	12.2819	12.9783
CUST_12251_PI425249770	JI455931	predicted protein [Populus trichocarpa]	2e-60	gi|224117538|ref|XP_002317602.1|	7.56453	9.08382	8.32106	8.35404	9.41065	7.68099
CUST_12252_PI425249770	JI455932	PREDICTED: hypothetical protein [Vitis vinifera]	1e-48	gi|225440817|ref|XP_002276234.1|	14.3504	14.1192	13.8679	13.6046	13.8744	14.1143
CUST_12256_PI425249770	JI455936	PREDICTED: hypothetical protein [Vitis vinifera]	2e-19	gi|225460737|ref|XP_002272640.1|	9.50958	9.15945	8.99323	9.17978	9.37714	9.65187
CUST_12257_PI425249770	JI455937	PREDICTED: hypothetical protein [Vitis vinifera]	0	gi|225452708|ref|XP_002277137.1|	15.1149	15.4097	15.187	15.419	15.1901	14.7262
CUST_12258_PI425249770	JI455938	PREDICTED: hypothetical protein [Vitis vinifera]	e-101	gi|225432949|ref|XP_002284376.1|	6.62861	7.18523	7.48475	7.22211	6.02621	5.9818
CUST_12261_PI425249770	JI455941	PREDICTED: hypothetical protein [Vitis vinifera]	7e-31	gi|225446376|ref|XP_002274225.1|	13.1783	12.8866	13.0213	13.1354	12.8379	13.1114
CUST_12266_PI425249770	JI455946	PREDICTED: hypothetical protein [Vitis vinifera]	2e-74	gi|225425938|ref|XP_002267857.1|	6.60911	6.02648	6.65566	5.79619	4.61806	5.49369
CUST_12267_PI425249770	JI455947	ribosomal protein S3 [Nicotiana tabacum]	3e-27	gi|57013937|ref|YP_173410.1|	14.3926	14.6322	14.4952	14.3102	14.5235	14.0546
CUST_12270_PI425249770	JI455950	PREDICTED: hypothetical protein [Vitis vinifera]	4e-25	gi|225457965|ref|XP_002275494.1|	6.54951	6.85478	6.54865	6.94778	7.5595	7.21261
CUST_12274_PI425249770	JI455954	PREDICTED: similar to vacuolar protein sorting 13C protein-like [Vitis vinifera]	e-113	gi|225432116|ref|XP_002274451.1|	6.38371	6.13006	6.21227	6.44882	6.82377	6.69131
CUST_12275_PI425249770	JI455955	Os06g0202900 [Oryza sativa (japonica cultivar-group)]	4.8	gi|115466968|ref|NP_001057083.1|	13.1413	12.9167	13.0709	12.9548	13.2684	13.0811
CUST_1228_PI425249770	JI444908	Os11g0141900 [Oryza sativa (japonica cultivar-group)]	0.4	gi|115484111|ref|NP_001065717.1|	5.71074	7.01575	7.1955	6.18576	6.62114	6.46371
CUST_12285_PI425249770	JI455965	"tfiih, polypeptide, putative [Ricinus communis]"	3e-47	gi|255556021|ref|XP_002519045.1|	7.70399	7.50642	7.33525	7.97195	7.65666	7.95473
CUST_12287_PI425249770	JI455967	PREDICTED: hypothetical protein [Vitis vinifera]	4e-61	gi|225426232|ref|XP_002263816.1|	10.3955	10.406	10.4929	10.4258	10.8849	10.9188
CUST_12289_PI425249770	JI455969	PREDICTED: hypothetical protein [Vitis vinifera]	6e-36	gi|225447161|ref|XP_002275892.1|	8.36499	8.88825	8.76379	9.16876	9.42573	9.01599
CUST_12290_PI425249770	JI455970	PREDICTED: hypothetical protein isoform 3 [Vitis vinifera]	6e-42	gi|225431896|ref|XP_002276251.1|	14.1627	13.8858	13.7947	14.2904	14.2401	14.6206
CUST_12291_PI425249770	JI455971	HTB4; DNA binding [Arabidopsis thaliana]	3e-45	gi|15238563|ref|NP_200799.1|	9.05086	8.57036	8.0999	8.59277	8.03471	8.46614
CUST_123_PI425249770	JI443803	"PREDICTED: hypothetical protein, partial [Vitis vinifera]"	e-101	gi|225466386|ref|XP_002277340.1|	15.7464	15.5822	15.3609	15.1436	15.1508	15.1737
CUST_12302_PI425249770	JI455982	PREDICTED: hypothetical protein [Vitis vinifera]	1e-28	gi|225461054|ref|XP_002278893.1|	7.17012	6.53641	6.33402	7.05012	5.26605	6.18114
CUST_12306_PI425249770	JI455986	PREDICTED: hypothetical protein [Vitis vinifera]	7.3	gi|225438045|ref|XP_002271737.1|	9.81222	8.97287	8.81668	7.87335	8.37895	8.74164
CUST_12314_PI425249770	JI455994	PREDICTED: hypothetical protein [Vitis vinifera]	8e-74	gi|225462328|ref|XP_002265699.1|	7.08715	7.19927	6.73916	6.67806	6.68962	6.57945
CUST_12320_PI425249770	JI456000	predicted protein [Populus trichocarpa]	1.9	gi|224072453|ref|XP_002303739.1|	13.7191	13.6381	13.2524	13.3995	13.3867	13.6316
CUST_12321_PI425249770	JI456001	PREDICTED: hypothetical protein [Vitis vinifera]	8e-15	gi|225464089|ref|XP_002271011.1|	8.51373	8.51302	8.35443	7.67625	7.50222	8.09878
CUST_12327_PI425249770	JI456007	PREDICTED: similar to deetiolated 1-like protein [Vitis vinifera]	2e-40	gi|225453700|ref|XP_002270528.1|	13.694	13.0548	12.8423	12.4677	12.5533	13.3849
CUST_1233_PI425249770	JI444913	PREDICTED: hypothetical protein isoform 1 [Vitis vinifera]	1e-60	gi|225425388|ref|XP_002276841.1|	16.3464	16.7301	16.8031	16.8822	16.9212	17.1787
CUST_12331_PI425249770	JI456011	PREDICTED: hypothetical protein [Vitis vinifera]	5e-86	gi|225463764|ref|XP_002267286.1|	13.417	13.5891	13.6316	13.5438	13.5765	13.2358
CUST_12334_PI425249770	JI456014	PREDICTED: hypothetical protein [Vitis vinifera]	e-180	gi|225432496|ref|XP_002279497.1|	5.72048	5.26794	5.54915	5.3382	5.52167	5.69827
CUST_12337_PI425249770	JI456017	PREDICTED: hypothetical protein [Vitis vinifera]	2e-42	gi|225424811|ref|XP_002267941.1|	12.5345	12.5434	12.868	12.391	12.6502	12.3231
CUST_12341_PI425249770	JI456021	unknown protein [Arabidopsis thaliana]	0.031	gi|15237814|ref|NP_200716.1|	10.9401	10.8696	10.5497	10.7682	10.319	10.1489
CUST_12342_PI425249770	JI456022	predicted protein [Populus trichocarpa]	2e-21	gi|224061160|ref|XP_002300360.1|	14.1437	14.3958	14.4373	14.3865	14.4735	13.966
CUST_12343_PI425249770	JI456023	phosphoadenosine phosphosulfate (PAPS) reductase family protein [Arabidopsis thaliana]	1e-89	gi|18414227|ref|NP_568117.1|	13.8326	13.8327	14.0307	13.9483	13.9765	13.825
CUST_12344_PI425249770	JI456024	"big map kinase/bmk, putative [Ricinus communis]"	e-148	gi|255575145|ref|XP_002528477.1|	5.78496	5.8863	5.74419	6.08429	6.53388	6.3489
CUST_12354_PI425249770	JI456034	predicted protein [Populus trichocarpa]	3e-70	gi|224121102|ref|XP_002330904.1|	5.30979	5.79605	5.78012	6.24395	6.59484	6.42382
CUST_12357_PI425249770	JI456037	predicted protein [Populus trichocarpa]	3e-52	gi|224108323|ref|XP_002314805.1|	13.0233	13.7719	13.8156	14.0787	14.3039	14.4737
CUST_12358_PI425249770	JI456038	PREDICTED: hypothetical protein [Vitis vinifera]	8e-29	gi|225453209|ref|XP_002275756.1|	5.6974	6.05598	5.90257	5.90261	6.69148	6.45358
CUST_1236_PI425249770	JI444916	predicted protein [Populus trichocarpa]	2e-51	gi|224124994|ref|XP_002319476.1|	18.5509	18.316	18.5587	18.4534	18.508	18.5624
CUST_1237_PI425249770	JI444917	PREDICTED: hypothetical protein [Vitis vinifera]	e-112	gi|225437398|ref|XP_002270248.1|	14.1377	14.314	14.7192	14.549	14.5924	14.6106
CUST_12373_PI425249770	JI456053	PREDICTED: hypothetical protein [Vitis vinifera]	6e-53	gi|225428491|ref|XP_002284304.1|	7.5255	7.66729	7.22579	7.82957	7.55728	8.11457
CUST_12385_PI425249770	JI456065	PREDICTED: hypothetical protein [Vitis vinifera]	2e-36	gi|225463926|ref|XP_002266039.1|	9.20133	9.50355	9.3633	9.85691	9.77173	9.94791
CUST_12398_PI425249770	JI456078	"cytohesin 1, 2, 3, putative [Ricinus communis]"	3e-34	gi|255546680|ref|XP_002514399.1|	13.6877	13.6768	13.6851	13.5739	13.464	13.2924
CUST_124_PI425249770	JI443804	"heat shock protein, putative [Ricinus communis]"	e-110	gi|255582806|ref|XP_002532177.1|	14.0398	13.6636	13.2304	13.2001	13.1422	12.6794
CUST_12402_PI425249770	JI456082	ubiquitin fusion protein [Chlamydomonas reinhardtii]	1.9	gi|159485926|ref|XP_001700995.1|	15.0994	15.0637	15.5297	15.6254	15.1939	15.2641
CUST_12403_PI425249770	JI456083	predicted protein [Populus trichocarpa]	1e-84	gi|224135917|ref|XP_002322193.1|	14.011	13.8737	13.8911	13.8186	13.6163	13.6427
CUST_12405_PI425249770	JI456085	"aldo-keto reductase, putative [Ricinus communis]"	e-161	gi|255543887|ref|XP_002513006.1|	15.0158	15.0905	15.3418	15.3073	15.4441	15.5309
CUST_12408_PI425249770	JI456088	PREDICTED: hypothetical protein [Vitis vinifera]	2e-28	gi|225464758|ref|XP_002265264.1|	5.15109	5.09554	5.02492	5.38657	5.66132	6.17882
CUST_1241_PI425249770	JI444921	PREDICTED: hypothetical protein [Vitis vinifera]	1e-22	gi|225457160|ref|XP_002280437.1|	9.04638	8.91294	8.61823	8.1305	8.3596	8.33834
CUST_12410_PI425249770	JI456090	PREDICTED: hypothetical protein [Vitis vinifera]	e-145	gi|225435299|ref|XP_002282306.1|	16.1491	15.6879	15.8057	15.4458	15.2982	15.399
CUST_12414_PI425249770	JI456094	PREDICTED: hypothetical protein isoform 1 [Vitis vinifera]	8e-57	gi|225426686|ref|XP_002281639.1|	6.09831	5.66682	5.23965	5.43984	5.97347	6.81811
CUST_1242_PI425249770	JI444922	conserved hypothetical protein [Ricinus communis]	2e-65	gi|255545406|ref|XP_002513763.1|	14.9835	14.5219	14.5882	14.6604	14.7881	15.0744
CUST_12423_PI425249770	JI456103	"ankyrin repeat-containing protein, putative [Ricinus communis]"	e-108	gi|255570065|ref|XP_002525995.1|	13.4548	13.6386	13.8393	13.9589	13.7981	13.7772
CUST_12425_PI425249770	JI456105	PREDICTED: hypothetical protein [Vitis vinifera]	7e-39	gi|225452454|ref|XP_002274328.1|	5.73213	6.34849	6.72669	5.68695	6.05191	6.01327
CUST_12426_PI425249770	JI456106	PREDICTED: hypothetical protein [Vitis vinifera]	8e-70	gi|225435004|ref|XP_002284116.1|	15.6922	15.7003	15.8728	15.7011	15.7655	15.479
CUST_12430_PI425249770	JI456110	PREDICTED: hypothetical protein [Vitis vinifera]	2.2	gi|225454138|ref|XP_002270379.1|	15.1224	15.4253	15.5658	15.4443	15.4049	14.9051
CUST_12433_PI425249770	JI456113	PREDICTED: hypothetical protein [Vitis vinifera]	1e-41	gi|225464469|ref|XP_002266551.1|	7.63118	8.27928	8.00018	7.87256	8.65913	7.39014
CUST_12435_PI425249770	JI456115	bromodomain-containing protein [Ricinus communis]	2.1	gi|255559820|ref|XP_002520929.1|	14.5022	14.3585	14.2564	13.9042	14.1442	14.085
CUST_12439_PI425249770	JI456119	PREDICTED: hypothetical protein [Vitis vinifera]	4e-82	gi|225445899|ref|XP_002262697.1|	6.43569	5.39734	6.18469	6.70167	6.7609	6.70742
CUST_12441_PI425249770	JI456121	PREDICTED: hypothetical protein [Vitis vinifera]	2e-38	gi|225445088|ref|XP_002280407.1|	14.118	13.8035	13.9437	13.6492	13.6634	13.5844
CUST_12446_PI425249770	JI456126	PREDICTED: hypothetical protein [Vitis vinifera]	0	gi|225453698|ref|XP_002270461.1|	10.2492	10.1695	9.92598	9.9023	9.66243	9.64727
CUST_12462_PI425249770	JI456142	hypothetical protein CHLREDRAFT_151447 [Chlamydomonas reinhardtii]	0.26	gi|159479650|ref|XP_001697903.1|	13.6997	13.7995	13.7284	13.6847	13.462	13.5528
CUST_12466_PI425249770	JI456146	predicted protein [Populus trichocarpa]	8e-06	gi|224131212|ref|XP_002321028.1|	7.30742	7.45618	7.4916	6.22011	6.67612	7.02289
CUST_12470_PI425249770	JI456150	"Carboxy-terminal domain RNA polymerase II polypeptide A small phosphatase, putative [Ricinus communis]"	4e-53	gi|255562534|ref|XP_002522273.1|	9.5831	11.1336	9.9139	10.2429	11.4077	9.30685
CUST_12473_PI425249770	JI456153	conserved hypothetical protein [Ricinus communis]	1e-53	gi|255558836|ref|XP_002520441.1|	13.466	12.6278	13.4436	13.6135	13.2672	13.9554
CUST_12488_PI425249770	JI456168	conserved hypothetical protein [Ricinus communis]	3e-39	gi|255554795|ref|XP_002518435.1|	11.3221	11.6012	11.6613	11.6887	11.7717	11.6013
CUST_12497_PI425249770	JI456177	predicted protein [Populus trichocarpa]	1e-94	gi|224087756|ref|XP_002308221.1|	5.40015	4.90568	5.22062	5.91541	3.49976	3.54368
CUST_12500_PI425249770	JI456180	PREDICTED: hypothetical protein [Vitis vinifera]	1e-87	gi|225470684|ref|XP_002263286.1|	5.72882	6.15117	6.60116	5.44902	5.5007	5.5394
CUST_12501_PI425249770	JI456181	PREDICTED: similar to protein kinase family protein [Vitis vinifera]	e-140	gi|225450356|ref|XP_002274890.1|	10.8002	10.9634	11.0866	11.4941	11.2923	11.2712
CUST_12507_PI425249770	JI456187	"monoxygenase, putative [Ricinus communis]"	4e-66	gi|255578418|ref|XP_002530074.1|	14.8753	14.448	14.4158	14.3139	14.3461	14.3554
CUST_12508_PI425249770	JI456188	"o-linked n-acetylglucosamine transferase, ogt, putative [Ricinus communis]"	6e-32	gi|255562045|ref|XP_002522031.1|	14.3998	14.0542	13.5997	13.7545	13.4091	13.4141
CUST_12513_PI425249770	JI456193	PREDICTED: hypothetical protein [Vitis vinifera]	4e-64	gi|225435686|ref|XP_002283417.1|	5.65872	5.7987	5.08218	6.00841	6.13979	5.67959
CUST_12523_PI425249770	JI456203	PREDICTED: hypothetical protein [Vitis vinifera]	2e-33	gi|225456173|ref|XP_002282611.1|	8.17619	8.90887	8.36075	8.67632	8.54115	8.48711
CUST_12531_PI425249770	JI456211	PREDICTED: hypothetical protein [Vitis vinifera]	1e-08	gi|225432963|ref|XP_002284428.1|	12.662	13.1256	12.9955	12.883	12.9159	13.2569
CUST_12533_PI425249770	JI456213	PREDICTED: hypothetical protein [Vitis vinifera]	1e-23	gi|225457689|ref|XP_002273784.1|	15.1483	14.3031	14.7923	14.5654	14.0839	15.3305
CUST_12534_PI425249770	JI456214	predicted protein [Populus trichocarpa]	4e-63	gi|224107749|ref|XP_002314589.1|	15.3369	15.4836	15.44	15.241	15.1589	15.2406
CUST_12542_PI425249770	JI456222	predicted protein [Populus trichocarpa]	1e-44	gi|224086474|ref|XP_002307895.1|	13.1083	13.7672	13.8856	14.0995	14.4659	13.8088
CUST_12546_PI425249770	JI456226	hypothetical protein SORBIDRAFT_02g030820 [Sorghum bicolor]	e-142	gi|242049946|ref|XP_002462717.1|	13.9625	14.0007	13.9762	13.8673	13.8727	13.4866
CUST_12548_PI425249770	JI456228	PREDICTED: hypothetical protein [Vitis vinifera]	2e-68	gi|225434327|ref|XP_002266157.1|	14.9962	15.1108	15.1077	14.8407	14.9883	14.6799
CUST_12549_PI425249770	JI456229	PREDICTED: hypothetical protein [Vitis vinifera]	e-106	gi|225465968|ref|XP_002269821.1|	14.576	13.607	13.7424	13.9889	13.9379	14.1785
CUST_12551_PI425249770	JI456231	"30S ribosomal protein S5, putative [Ricinus communis]"	2e-96	gi|255566086|ref|XP_002524031.1|	14.7713	14.6661	14.6293	14.4008	14.6812	14.5687
CUST_12552_PI425249770	JI456232	predicted protein [Populus trichocarpa]	1e-38	gi|224113315|ref|XP_002316453.1|	13.6426	13.7367	14.2004	13.882	13.8535	13.0925
CUST_12555_PI425249770	JI456235	PREDICTED: hypothetical protein [Vitis vinifera]	0.034	gi|225450689|ref|XP_002283253.1|	14.0696	13.2538	12.948	12.8816	13.1417	13.3345
CUST_12556_PI425249770	JI456236	anac064 (Arabidopsis NAC domain containing protein 64); transcription factor [Arabidopsis thaliana]	3.3	gi|15228952|ref|NP_191212.1|	4.212	3.69063	5.3462	3.90216	5.36605	4.36476
CUST_12557_PI425249770	JI456237	PREDICTED: hypothetical protein [Vitis vinifera]	1e-94	gi|225441495|ref|XP_002275839.1|	13.7863	13.8545	13.8098	13.5709	13.5148	13.1747
CUST_12563_PI425249770	JI456243	predicted protein [Populus trichocarpa]	1e-11	gi|224142173|ref|XP_002324433.1|	12.8226	12.7497	12.9312	12.7806	12.691	13.3836
CUST_12564_PI425249770	JI456244	PREDICTED: hypothetical protein [Vitis vinifera]	4e-18	gi|225448974|ref|XP_002273191.1|	6.11581	5.82163	5.7984	5.7411	6.2479	6.17676
CUST_12571_PI425249770	JI456251	predicted protein [Populus trichocarpa]	6e-64	gi|224104819|ref|XP_002313578.1|	5.27873	5.18489	4.57304	5.58355	5.90293	6.16377
CUST_12572_PI425249770	JI456252	PREDICTED: hypothetical protein [Vitis vinifera]	1e-88	gi|225439615|ref|XP_002267787.1|	13.2158	13.8855	13.809	14.1712	13.2946	13.8584
CUST_12573_PI425249770	JI456253	PREDICTED: hypothetical protein [Vitis vinifera]	3e-48	gi|225459348|ref|XP_002285804.1|	6.49602	6.70043	7.15005	5.84438	6.32927	6.01388
CUST_12575_PI425249770	JI456255	"wall-associated kinase, putative [Ricinus communis]"	1e-48	gi|255572154|ref|XP_002527017.1|	10.5414	10.6381	11.1091	11.1899	10.9846	11.3451
CUST_12576_PI425249770	JI456256	"ornithine aminotransferase, putative [Ricinus communis]"	0.33	gi|255557233|ref|XP_002519647.1|	5.46597	6.01974	5.39248	5.6183	5.48462	5.29308
CUST_12579_PI425249770	JI456259	conserved hypothetical protein [Ricinus communis]	9e-57	gi|255559161|ref|XP_002520602.1|	12.7907	12.8501	13.0429	12.976	13.0713	13.0274
CUST_1258_PI425249770	JI444938	predicted protein [Populus trichocarpa]	8e-58	gi|224061043|ref|XP_002300330.1|	10.4488	10.7972	10.6509	11.1457	10.7034	10.8225
CUST_12580_PI425249770	JI456260	PREDICTED: hypothetical protein [Vitis vinifera]	1e-56	gi|225459631|ref|XP_002284567.1|	12.7407	13.9631	13.1251	13.2154	14.0535	11.9521
CUST_12581_PI425249770	JI456261	PREDICTED: hypothetical protein [Vitis vinifera]	2e-26	gi|225426466|ref|XP_002270815.1|	13.3596	13.5931	13.7757	13.9509	13.684	13.6272
CUST_12589_PI425249770	JI456269	PREDICTED: hypothetical protein [Vitis vinifera]	3e-15	gi|225456128|ref|XP_002281814.1|	17.0808	17.1107	16.9827	16.9306	16.787	16.733
CUST_12592_PI425249770	JI456272	PREDICTED: hypothetical protein [Vitis vinifera]	3e-52	gi|225424789|ref|XP_002267298.1|	14.4073	12.4023	12.7707	12.3332	11.3702	12.8476
CUST_12594_PI425249770	JI456274	PREDICTED: hypothetical protein [Vitis vinifera]	5e-36	gi|225454090|ref|XP_002266944.1|	13.6373	13.5693	13.8414	13.9292	13.8862	13.771
CUST_12598_PI425249770	JI456278	PREDICTED: similar to pentatricopeptide repeat-containing protein At1g32415 [Vitis vinifera]	1e-46	gi|225427310|ref|XP_002282053.1|	12.9397	13.0483	13.2409	13.3438	13.3652	13.0565
CUST_12605_PI425249770	JI456285	PREDICTED: hypothetical protein [Vitis vinifera]	6e-87	gi|225434891|ref|XP_002283273.1|	15.763	15.8576	15.7297	15.7633	15.6203	15.5028
CUST_12607_PI425249770	JI456287	"fumarylacetoacetate hydrolase, putative [Ricinus communis]"	8e-95	gi|255551813|ref|XP_002516952.1|	6.16733	6.07339	7.09552	6.71412	6.98917	6.72052
CUST_12609_PI425249770	JI456289	"DNA binding protein, putative [Ricinus communis]"	9e-33	gi|255576858|ref|XP_002529315.1|	10.239	8.43493	9.76849	9.71935	9.27919	10.0801
CUST_1261_PI425249770	JI444941	PREDICTED: hypothetical protein [Vitis vinifera]	e-108	gi|225468486|ref|XP_002266593.1|	5.94482	6.02865	5.04372	6.34257	6.3314	6.29862
CUST_12610_PI425249770	JI456290	PREDICTED: hypothetical protein [Vitis vinifera]	e-118	gi|225452222|ref|XP_002268255.1|	7.17819	7.01665	7.10416	7.06834	7.46044	7.29562
CUST_12618_PI425249770	JI456298	nohit		nohit	11.7964	11.7248	12.1289	11.8887	12.2936	12.0117
CUST_12619_PI425249770	JI456299	predicted protein [Populus trichocarpa]	6e-05	gi|224104683|ref|XP_002313526.1|	14.3394	14.4755	14.1901	13.9359	14.0721	13.691
CUST_12631_PI425249770	JI456311	PREDICTED: hypothetical protein [Vitis vinifera]	4e-49	gi|225432386|ref|XP_002276606.1|	15.4558	15.4534	15.4357	15.3054	15.3828	15.2025
CUST_12656_PI425249770	JI456336	"catalytic, putative [Ricinus communis]"	1e-56	gi|255541138|ref|XP_002511633.1|	13.6636	13.9642	14.0512	14.1209	14.3719	14.0041
CUST_12665_PI425249770	JI456345	PREDICTED: hypothetical protein [Vitis vinifera]	e-103	gi|225441959|ref|XP_002264087.1|	6.10538	6.11965	6.65162	6.34421	6.61706	6.59793
CUST_12666_PI425249770	JI456346	PREDICTED: hypothetical protein [Vitis vinifera]	e-103	gi|225465541|ref|XP_002274115.1|	5.85005	6.32227	5.77734	6.52342	6.80917	7.07152
CUST_12671_PI425249770	JI456351	PREDICTED: hypothetical protein [Vitis vinifera]	e-161	gi|225443914|ref|XP_002278418.1|	12.7239	12.8451	12.8323	12.989	12.971	13.1432
CUST_12672_PI425249770	JI456352	"transcription factor, putative [Ricinus communis]"	9e-23	gi|255573419|ref|XP_002527635.1|	15.5003	15.5763	15.5679	15.5294	15.4025	14.7502
CUST_12673_PI425249770	JI456353	"Zeamatin precursor, putative [Ricinus communis]"	e-101	gi|255581498|ref|XP_002531555.1|	6.08448	6.06257	6.2698	6.02447	4.231	4.69195
CUST_12675_PI425249770	JI456355	PREDICTED: hypothetical protein [Vitis vinifera]	2e-41	gi|225458045|ref|XP_002277913.1|	14.3122	14.5245	14.6088	14.7142	14.6489	15.0345
CUST_12680_PI425249770	JI456360	"riboflavin kinase/fmn adenylyltransferase, putative [Ricinus communis]"	4e-88	gi|255567401|ref|XP_002524680.1|	5.54762	5.8109	5.96647	5.90464	6.40756	5.64472
CUST_12685_PI425249770	JI456365	PREDICTED: hypothetical protein isoform 2 [Vitis vinifera]	6e-40	gi|225460718|ref|XP_002271356.1|	6.36839	6.6156	6.45699	6.37185	6.53106	6.12609
CUST_12689_PI425249770	JI456369	f-box family protein [Populus trichocarpa]	5e-05	gi|224060323|ref|XP_002300142.1|	5.06965	6.30748	6.98806	3.81636	5.228	4.99195
CUST_12690_PI425249770	JI456370	PREDICTED: hypothetical protein [Vitis vinifera]	8e-15	gi|225454902|ref|XP_002276123.1|	13.2259	13.3223	13.5563	13.6776	12.5879	12.9436
CUST_12698_PI425249770	JI456378	PREDICTED: hypothetical protein [Vitis vinifera]	5e-38	gi|225425644|ref|XP_002272133.1|	14.6682	14.9606	15.0053	14.9022	15.2449	15.3615
CUST_127_PI425249770	JI443807	PREDICTED: hypothetical protein [Vitis vinifera]	0	gi|225451754|ref|XP_002280247.1|	8.87584	8.5541	8.91211	8.86662	8.82172	8.80635
CUST_12700_PI425249770	JI456380	N-acetyl-transferase-like protein [Chlamydomonas reinhardtii]	2e-16	gi|159472164|ref|XP_001694221.1|	13.3085	13.4491	13.674	13.4623	13.5953	13.6548
CUST_12701_PI425249770	JI456381	PREDICTED: hypothetical protein isoform 1 [Vitis vinifera]	1e-40	gi|225424484|ref|XP_002285185.1|	8.42917	8.69477	8.42463	8.48168	8.6569	8.5512
CUST_12705_PI425249770	JI456385	"syntaxin, putative [Ricinus communis]"	1e-43	gi|255543707|ref|XP_002512916.1|	12.0322	13.5692	11.5375	13.0127	13.41	11.5637
CUST_12706_PI425249770	JI456386	"ATP-binding cassette transporter, subfamily C, member 5, group MRP protein PpABCC5 [Physcomitrella patens subsp. patens]"	5.2	gi|168032421|ref|XP_001768717.1|	13.1929	12.804	13.4306	13.4058	13.581	13.9412
CUST_12710_PI425249770	JI456390	unknown protein [Arabidopsis thaliana]	6e-47	gi|79331263|ref|NP_001032092.1|	13.8685	13.714	13.6944	13.7996	13.6573	14.1831
CUST_12714_PI425249770	JI456394	ERF11 (ERF DOMAIN PROTEIN 11); DNA binding / transcription factor/ transcription repressor [Arabidopsis thaliana]	1e-27	gi|15218649|ref|NP_174159.1|	13.7979	13.4106	13.7449	13.7365	14.0262	13.8465
CUST_12716_PI425249770	JI456396	PREDICTED: hypothetical protein [Vitis vinifera]	2e-59	gi|225459802|ref|XP_002284814.1|	7.22532	6.67292	7.07708	6.47518	5.01612	5.81138
CUST_12720_PI425249770	JI456400	PREDICTED: similar to EMB2733/ESP3 (EMBRYO DEFECTIVE 2733); ATP-dependent RNA helicase [Vitis vinifera]	4e-35	gi|225457283|ref|XP_002284415.1|	14.1539	14.1045	13.8446	13.7387	13.8845	13.9888
CUST_12725_PI425249770	JI456405	Os12g0406200 [Oryza sativa (japonica cultivar-group)]	e-111	gi|115488288|ref|NP_001066631.1|	7.68216	7.3957	7.92011	7.38381	7.55405	7.21532
CUST_12727_PI425249770	JI456407	"purine permease, putative [Ricinus communis]"	0	gi|255538032|ref|XP_002510081.1|	12.6497	13.6257	13.4144	13.9341	13.9792	13.262
CUST_12728_PI425249770	JI456408	PREDICTED: hypothetical protein [Vitis vinifera]	2e-93	gi|225451978|ref|XP_002279849.1|	14.4507	14.9823	15.1692	14.1779	14.9572	13.614
CUST_12730_PI425249770	JI456410	PREDICTED: hypothetical protein [Vitis vinifera]	2e-06	gi|225437716|ref|XP_002280340.1|	12.3961	12.175	12.3812	12.3222	12.5461	12.3905
CUST_12736_PI425249770	JI456416	predicted protein [Populus trichocarpa]	4e-18	gi|224123310|ref|XP_002319047.1|	14.6312	14.7927	14.5898	14.5604	14.4709	14.3914
CUST_12738_PI425249770	JI456418	"Ribulose bisphosphate carboxylase/oxygenase activase 1, chloroplast precursor, putative [Ricinus communis]"	7e-51	gi|255566442|ref|XP_002524206.1|	14.557	13.6547	13.8252	13.68	14.1605	14.4084
CUST_12740_PI425249770	JI456420	conserved hypothetical protein [Ricinus communis]	3e-29	gi|255563415|ref|XP_002522710.1|	6.82257	6.8299	6.54723	6.17404	6.50095	6.69488
CUST_12742_PI425249770	JI456422	PREDICTED: hypothetical protein [Vitis vinifera]	e-121	gi|225469244|ref|XP_002266092.1|	14.7571	14.6848	14.5364	14.4104	14.5105	14.4078
CUST_12751_PI425249770	JI456431	PREDICTED: hypothetical protein isoform 1 [Vitis vinifera]	8e-99	gi|225424341|ref|XP_002284855.1|	6.93528	7.39865	7.5245	8.0106	7.66081	8.14013
CUST_12752_PI425249770	JI456432	predicted protein [Populus trichocarpa]	4e-48	gi|224069802|ref|XP_002303043.1|	14.101	14.4223	14.6982	14.8444	14.8533	14.5712
CUST_12757_PI425249770	JI456437	predicted protein [Populus trichocarpa]	1e-76	gi|224096247|ref|XP_002310591.1|	6.53851	6.91146	6.71224	6.93366	7.22113	6.73387
CUST_12761_PI425249770	JI456441	ATP-binding cassette superfamily [Micromonas sp. RCC299]	6.4	gi|255079836|ref|XP_002503498.1|	13.8737	13.979	13.5567	13.8582	13.2511	13.1545
CUST_12763_PI425249770	JI456443	PREDICTED: hypothetical protein [Vitis vinifera]	8e-12	gi|225447300|ref|XP_002273806.1|	9.36541	9.80157	9.52131	9.59123	9.93944	9.87118
CUST_12765_PI425249770	JI456445	predicted protein [Populus trichocarpa]	4e-22	gi|224119618|ref|XP_002318118.1|	11.4483	11.8695	11.6621	11.362	11.6599	11.4748
CUST_12774_PI425249770	JI456454	single bromodomain-containing protein [Physcomitrella patens subsp. patens]	2e-13	gi|168054173|ref|XP_001779507.1|	5.76399	6.40909	5.68383	6.04529	6.65465	6.6696
CUST_12780_PI425249770	JI456460	PREDICTED: hypothetical protein [Vitis vinifera]	e-108	gi|225441702|ref|XP_002282897.1|	14.376	14.2352	14.35	14.4385	14.3641	14.4853
CUST_12784_PI425249770	JI456464	predicted protein [Populus trichocarpa]	4e-16	gi|224139684|ref|XP_002323227.1|	11.3776	11.5757	8.65425	11.4482	11.2555	11.9156
CUST_12787_PI425249770	JI456467	predicted protein [Populus trichocarpa]	2e-44	gi|224113201|ref|XP_002332635.1|	12.5188	12.4957	12.3683	12.4241	12.2063	12.0298
CUST_12788_PI425249770	JI456468	predicted protein [Chlamydomonas reinhardtii]	3e-13	gi|159463132|ref|XP_001689796.1|	13.1059	13.1855	13.4226	13.0231	13.2854	12.7681
CUST_12789_PI425249770	JI456469	predicted protein [Populus trichocarpa]	7e-06	gi|224130170|ref|XP_002328671.1|	11.1062	10.8083	10.7671	10.9632	11.0007	10.4311
CUST_12792_PI425249770	JI456472	PREDICTED: hypothetical protein [Vitis vinifera]	3e-43	gi|225434638|ref|XP_002279476.1|	11.1322	10.7191	10.7491	10.4862	10.6507	10.8526
CUST_12796_PI425249770	JI456476	PREDICTED: hypothetical protein isoform 2 [Vitis vinifera]	5e-76	gi|225425482|ref|XP_002279653.1|	12.142	12.1562	11.96	11.741	11.9651	11.972
CUST_12802_PI425249770	JI456482	PREDICTED: hypothetical protein [Vitis vinifera]	3e-16	gi|225450315|ref|XP_002268178.1|	5.07005	5.42291	5.28247	5.6419	5.86657	5.34813
CUST_12806_PI425249770	JI456486	PREDICTED: hypothetical protein [Vitis vinifera]	2e-73	gi|225444217|ref|XP_002271444.1|	11.649	11.6507	11.781	11.6786	11.7274	11.4133
CUST_12817_PI425249770	JI456497	PREDICTED: hypothetical protein [Vitis vinifera]	1e-22	gi|225447566|ref|XP_002269946.1|	14.6014	14.7301	14.569	14.4347	14.558	14.3715
CUST_12819_PI425249770	JI456499	"methylmalonate-semialdehyde dehydrogenase, putative [Ricinus communis]"	0.0003	gi|255554607|ref|XP_002518342.1|	9.80747	10.5004	10.0983	9.46671	9.54041	9.86378
CUST_1282_PI425249770	JI444962	conserved hypothetical protein [Ricinus communis]	1e-08	gi|255565925|ref|XP_002523951.1|	11.1948	10.8147	10.5389	10.5072	10.4839	10.4346
CUST_12821_PI425249770	JI456501	"Pectinesterase-3 precursor, putative [Ricinus communis]"	7e-42	gi|255584428|ref|XP_002532945.1|	14.256	13.9982	14.0188	13.6424	13.5767	13.9142
CUST_12825_PI425249770	JI456505	predicted protein [Populus trichocarpa]	3e-25	gi|224118858|ref|XP_002317924.1|	6.8033	7.04219	6.73547	7.14905	7.24861	7.06199
CUST_12829_PI425249770	JI456509	PREDICTED: hypothetical protein [Vitis vinifera]	3e-24	gi|225455362|ref|XP_002277435.1|	12.7965	12.7812	12.6971	12.6057	12.6006	12.5918
CUST_12831_PI425249770	JI456511	"protein phosphatase 2c, putative [Ricinus communis]"	9e-61	gi|255568179|ref|XP_002525065.1|	9.27865	8.99393	8.93112	8.53879	9.04712	8.86982
CUST_12835_PI425249770	JI456515	PREDICTED: hypothetical protein [Vitis vinifera]	2e-23	gi|225429566|ref|XP_002279928.1|	13.4004	14.076	14.2661	14.5082	14.4403	14.2959
CUST_12838_PI425249770	JI456518	predicted protein [Populus trichocarpa]	e-175	gi|224065715|ref|XP_002301935.1|	13.3832	5.86782	9.76631	13.3363	8.72071	8.30399
CUST_12850_PI425249770	JI456530	"galactosyltransferase, putative [Ricinus communis]"	1e-15	gi|255548848|ref|XP_002515480.1|	9.43808	9.48432	9.2648	9.59159	9.47802	9.03711
CUST_12854_PI425249770	JI456534	"n6-DNA-methyltransferase, putative [Ricinus communis]"	1e-33	gi|255566573|ref|XP_002524271.1|	5.74009	5.92103	5.99004	6.4295	6.35789	5.92217
CUST_1286_PI425249770	JI444966	PREDICTED: hypothetical protein [Vitis vinifera]	4e-41	gi|225457225|ref|XP_002284112.1|	17.9261	17.8661	17.6401	17.6527	17.7216	17.6624
CUST_12860_PI425249770	JI456540	arogenate/prephenate dehydratase [Populus trichocarpa]	4e-17	gi|224102529|ref|XP_002312713.1|	4.9085	4.7945	4.35367	5.5021	5.57449	4.78011
CUST_12862_PI425249770	JI456542	PREDICTED: hypothetical protein [Vitis vinifera]	2e-25	gi|225452177|ref|XP_002270843.1|	13.3127	13.4023	13.2251	13.0468	12.9843	13.2267
CUST_12867_PI425249770	JI456547	predicted protein [Populus trichocarpa]	2e-50	gi|224106389|ref|XP_002314150.1|	13.5641	14.2993	13.9381	13.9795	13.3173	13.5248
CUST_12868_PI425249770	JI456548	peptidyl-prolyl cis-trans isomerase chloroplast precursor [Micromonas sp. RCC299]	3e-40	gi|255071261|ref|XP_002507712.1|	6.81245	7.09312	6.54333	7.25774	7.53737	7.24876
CUST_12870_PI425249770	JI456550	PREDICTED: hypothetical protein [Vitis vinifera]	5e-99	gi|225438503|ref|XP_002278935.1|	5.31225	5.16849	6.00531	4.99262	5.42505	5.30445
CUST_12878_PI425249770	JI456558	predicted protein [Populus trichocarpa]	1e-50	gi|224128129|ref|XP_002320251.1|	6.37221	6.41083	6.47591	6.79479	6.98194	7.14049
CUST_12880_PI425249770	JI456560	PREDICTED: hypothetical protein [Vitis vinifera]	1e-98	gi|225425579|ref|XP_002266223.1|	15.2892	14.6887	14.5467	14.8798	14.61	15.3322
CUST_12883_PI425249770	JI456563	PREDICTED: hypothetical protein [Vitis vinifera]	e-105	gi|225455720|ref|XP_002267181.1|	12.2527	13.2845	13.5069	12.9204	13.3055	12.4766
CUST_12887_PI425249770	JI456567	"ubiquitin-protein ligase, putative [Ricinus communis]"	4e-60	gi|255584323|ref|XP_002532897.1|	14.1259	14.3874	14.3915	14.2715	14.4821	14.1898
CUST_12889_PI425249770	JI456569	PREDICTED: hypothetical protein [Vitis vinifera]	1e-48	gi|225470256|ref|XP_002264070.1|	13.7336	13.0121	12.8649	12.4165	12.3681	12.6313
CUST_1289_PI425249770	JI444969	PREDICTED: hypothetical protein [Vitis vinifera]	1e-24	gi|225463701|ref|XP_002274460.1|	13.1612	12.2441	11.8214	11.259	11.7905	11.9448
CUST_12890_PI425249770	JI456570	conserved hypothetical protein [Ricinus communis]	e-151	gi|255561907|ref|XP_002521962.1|	13.5408	13.4052	13.5677	13.4179	13.2697	13.4875
CUST_12893_PI425249770	JI456573	PREDICTED: hypothetical protein [Vitis vinifera]	5e-65	gi|225438325|ref|XP_002272045.1|	12.4362	11.3652	10.8962	10.8897	10.437	11.0321
CUST_12902_PI425249770	JI456582	PREDICTED: hypothetical protein [Vitis vinifera]	1e-13	gi|225465743|ref|XP_002264820.1|	13.8786	13.9425	13.9023	13.6611	13.6063	13.4962
CUST_12903_PI425249770	JI456583	PREDICTED: hypothetical protein [Vitis vinifera]	7e-11	gi|225457652|ref|XP_002273353.1|	13.7233	13.6807	13.7535	13.5499	13.4927	13.3868
CUST_12907_PI425249770	JI456587	PREDICTED: hypothetical protein [Vitis vinifera]	2.8	gi|225445786|ref|XP_002273966.1|	12.0235	12.087	12.0459	12.0895	11.7584	11.7027
CUST_12913_PI425249770	JI456593	"leucine-rich repeat-containing protein, putative [Ricinus communis]"	8e-07	gi|255561514|ref|XP_002521767.1|	10.5275	10.1135	10.3096	10.8531	10.5118	10.4588
CUST_12918_PI425249770	JI456598	PREDICTED: hypothetical protein [Vitis vinifera]	e-110	gi|225442011|ref|XP_002267195.1|	13.704	13.9059	14.1173	13.857	14.1222	14.3207
CUST_12919_PI425249770	JI456599	unknown protein [Arabidopsis thaliana]	9e-47	gi|18420505|ref|NP_568066.1|	12.9854	12.937	12.8919	12.6163	13.0381	13.2423
CUST_12920_PI425249770	JI456600	PREDICTED: hypothetical protein [Vitis vinifera]	2e-36	gi|225439493|ref|XP_002270392.1|	14.3874	14.4539	14.6843	14.7258	14.5625	14.7621
CUST_12930_PI425249770	JI456610	PREDICTED: hypothetical protein [Vitis vinifera]	6e-86	gi|225457961|ref|XP_002275256.1|	6.79838	6.64681	7.0953	6.63501	5.20552	5.55533
CUST_12934_PI425249770	JI456614	conserved hypothetical protein [Ricinus communis]	8e-11	gi|255557633|ref|XP_002519846.1|	14.1043	13.7382	13.6631	13.9215	13.7637	14.197
CUST_12935_PI425249770	JI456615	predicted protein [Populus trichocarpa]	1e-74	gi|224106307|ref|XP_002314123.1|	13.3856	13.3494	13.2231	12.8371	12.9922	12.7089
CUST_12936_PI425249770	JI456616	PREDICTED: hypothetical protein [Vitis vinifera]	1e-80	gi|225464567|ref|XP_002273259.1|	11.1332	11.067	10.7281	10.7211	9.05862	10.2612
CUST_12958_PI425249770	JI456638	PREDICTED: hypothetical protein [Vitis vinifera]	e-115	gi|225452134|ref|XP_002263010.1|	13.3521	13.5702	13.7601	13.9737	13.8543	13.8451
CUST_12964_PI425249770	JI456644	PREDICTED: hypothetical protein [Vitis vinifera]	1e-73	gi|225430768|ref|XP_002267591.1|	6.5187	6.18367	6.36752	6.41403	6.71936	7.39167
CUST_12965_PI425249770	JI456645	hypothetical protein RCOM_1082870 [Ricinus communis]	0.072	gi|255547950|ref|XP_002515032.1|	7.56298	7.62168	6.85551	7.0797	7.21544	7.20038
CUST_12966_PI425249770	JI456646	PREDICTED: hypothetical protein [Vitis vinifera]	3e-69	gi|225466177|ref|XP_002264447.1|	14.5855	14.3655	14.2997	14.1849	14.0197	14.2566
CUST_1297_PI425249770	JI444977	PREDICTED: hypothetical protein [Vitis vinifera]	5e-28	gi|225430812|ref|XP_002271463.1|	8.48369	8.44965	8.07505	7.68665	8.65929	7.98221
CUST_12974_PI425249770	JI456654	PREDICTED: hypothetical protein [Vitis vinifera]	0	gi|225439892|ref|XP_002279291.1|	8.92039	8.75711	8.00276	8.10882	7.80917	7.93288
CUST_12975_PI425249770	JI456655	PREDICTED: hypothetical protein [Vitis vinifera]	e-148	gi|225429530|ref|XP_002279085.1|	5.21406	5.24534	4.87454	5.26573	5.38497	5.81736
CUST_12983_PI425249770	JI456663	conserved hypothetical protein [Ricinus communis]	2e-51	gi|255557685|ref|XP_002519872.1|	13.2693	12.709	12.8039	13.0619	12.8756	13.2621
CUST_12992_PI425249770	JI456672	NADH dehydrogenase ND5 subunit [Gossypium barbadense]	e-100	gi|119368546|ref|YP_913233.1|	12.0884	11.2629	11.7313	12.0767	11.9222	11.8919
CUST_12993_PI425249770	JI456673	PREDICTED: hypothetical protein isoform 1 [Vitis vinifera]	2e-80	gi|225441159|ref|XP_002268149.1|	5.94749	5.79355	6.29839	5.78632	5.03412	5.63635
CUST_13_PI425255467		gi|148466439|gb|EF608932.1| Paeonia suffruticosa clone 4 50S ribosomal protein L1 mRNA, partial cds			11.6154	11.5354	10.7142	9.92546	10.94	12.2129
CUST_1300_PI425249770	JI444980	"Qa-SNARE, SYP4/Tlg2p/Syntaxin 16-type [Physcomitrella patens subsp. patens]"	0.49	gi|168010193|ref|XP_001757789.1|	12.6545	12.3057	11.9629	11.3137	11.2818	11.7856
CUST_13000_PI425249770	JI456680	"nucleotide binding protein, putative [Ricinus communis]"	2e-83	gi|255570624|ref|XP_002526268.1|	14.7169	14.4992	14.3187	14.2856	14.5074	14.7745
CUST_13006_PI425249770	JI456686	predicted protein [Populus trichocarpa]	1e-08	gi|224067170|ref|XP_002302390.1|	7.48808	8.19758	8.55125	8.63209	9.18013	8.51792
CUST_13009_PI425249770	JI456689	"nutrient reservoir, putative [Ricinus communis]"	5e-29	gi|255580511|ref|XP_002531080.1|	13.5238	13.2631	13.1663	13.1391	12.9211	13.3007
CUST_13011_PI425249770	JI456691	conserved hypothetical protein [Ricinus communis]	1e-17	gi|255542872|ref|XP_002512499.1|	13.3269	12.4817	12.6785	13.3419	12.7672	13.396
CUST_13012_PI425249770	JI456692	PREDICTED: hypothetical protein [Vitis vinifera]	4e-61	gi|225468506|ref|XP_002270831.1|	11.9311	11.9174	12.194	11.2837	12.3653	11.3935
CUST_13026_PI425249770	JI456706	"protein arginine n-methyltransferase, putative [Ricinus communis]"	e-146	gi|255551749|ref|XP_002516920.1|	15.7247	15.9278	15.9331	15.8999	15.8313	15.6142
CUST_13030_PI425249770	JI456710	Os07g0667100 [Oryza sativa (japonica cultivar-group)]	e-105	gi|115473949|ref|NP_001060573.1|	14.3784	14.1431	13.5109	13.7235	13.4904	14.0534
CUST_13046_PI425249770	JI456726	predicted protein [Micromonas sp. RCC299]	1e-12	gi|255082025|ref|XP_002508231.1|	13.4181	13.2551	13.8269	13.3688	13.651	13.1932
CUST_13047_PI425249770	JI456727	predicted protein [Populus trichocarpa]	4e-45	gi|224105053|ref|XP_002313668.1|	13.2127	12.1957	13.2531	12.7276	12.794	13.0684
CUST_13055_PI425249770	JI456735	predicted protein [Populus trichocarpa]	9e-26	gi|224082498|ref|XP_002306717.1|	12.2663	12.3369	13.0389	13.2804	12.6107	13.2948
CUST_13060_PI425249770	JI456740	PREDICTED: hypothetical protein [Vitis vinifera]	4e-70	gi|225467442|ref|XP_002262776.1|	14.8864	14.2499	15.0726	14.1603	15.4624	14.8249
CUST_13063_PI425249770	JI456743	hypothetical protein LOC100279872 [Zea mays]	3e-20	gi|226528074|ref|NP_001146297.1|	13.013	13.1632	13.1814	13.0375	13.0267	12.8465
CUST_13065_PI425249770	JI456745	PREDICTED: hypothetical protein isoform 1 [Vitis vinifera]	2e-80	gi|225453718|ref|XP_002271651.1|	15.3135	15.524	15.4257	15.7217	15.5991	15.8323
CUST_13068_PI425249770	JI456748	predicted protein [Populus trichocarpa]	9e-71	gi|224101889|ref|XP_002312461.1|	14.0388	14.0383	14.0857	13.9484	13.8794	13.725
CUST_13069_PI425249770	JI456749	predicted protein [Populus trichocarpa]	7e-08	gi|224111816|ref|XP_002315986.1|	12.6691	12.5684	12.5983	12.7308	12.6081	13.106
CUST_13072_PI425249770	JI456752	predicted protein [Populus trichocarpa]	2e-69	gi|224099451|ref|XP_002311489.1|	12.9625	12.8057	13.1731	12.9708	12.8921	12.7513
CUST_13073_PI425249770	JI456753	conserved hypothetical protein [Ricinus communis]	1e-46	gi|255586331|ref|XP_002533816.1|	6.8128	6.81653	6.36198	7.25502	7.25119	7.40137
CUST_13078_PI425249770	JI456758	hypothetical protein SORBIDRAFT_06g029685 [Sorghum bicolor]	3e-12	gi|242077302|ref|XP_002448587.1|	9.27991	9.03292	8.8248	9.01139	9.22628	8.95417
CUST_13080_PI425249770	JI456760	PREDICTED: hypothetical protein [Vitis vinifera]	0.001	gi|225429979|ref|XP_002281445.1|	13.8304	13.5977	13.6962	13.7698	13.8157	13.8969
CUST_13083_PI425249770	JI456763	PREDICTED: hypothetical protein [Vitis vinifera]	6e-45	gi|225442659|ref|XP_002279773.1|	8.28744	8.58459	8.45928	8.40072	8.72283	7.98498
CUST_13091_PI425249770	JI456771	Os11g0660500 [Oryza sativa (japonica cultivar-group)]	0.38	gi|115486523|ref|NP_001068405.1|	11.3675	10.851	10.9711	11.3382	10.9184	11.5517
CUST_13097_PI425249770	JI456777	transducin family protein / WD-40 repeat family protein [Arabidopsis thaliana]	0.001	gi|30681779|ref|NP_172528.2|	7.76724	8.08253	7.50234	7.87887	7.68214	7.57581
CUST_13103_PI425249770	JI456783	predicted protein [Populus trichocarpa]	4e-26	gi|224067027|ref|XP_002302333.1|	15.3738	15.4715	15.2737	15.2157	15.1085	15.102
CUST_13114_PI425249770	JI456794	"DNA-directed RNA polymerase III 62 kDa polypeptide, putative [Ricinus communis]"	2e-16	gi|255539431|ref|XP_002510780.1|	14.2403	14.1889	14.3128	14.0948	14.1111	13.8975
CUST_13128_PI425249770	JI456808	predicted protein [Populus trichocarpa]	9e-21	gi|224138506|ref|XP_002322831.1|	14.6788	14.5072	14.4275	14.2772	14.2705	14.3478
CUST_1313_PI425249770	JI444993	PREDICTED: hypothetical protein [Vitis vinifera]	8e-10	gi|225436243|ref|XP_002271466.1|	11.0445	11.2357	11.4468	11.6513	11.5893	11.5873
CUST_13133_PI425249770	JI456813	PGM (PHOSPHOGLUCOMUTASE); phosphoglucomutase [Arabidopsis thaliana]	8e-55	gi|15242191|ref|NP_199995.1|	15.5138	15.3928	15.2034	15.957	15.1972	15.6543
CUST_13134_PI425249770	JI456814	PREDICTED: hypothetical protein [Vitis vinifera]	6e-44	gi|225464015|ref|XP_002265615.1|	14.4472	14.7684	14.542	14.7189	14.1833	14.8269
CUST_13139_PI425249770	JI456819	conserved hypothetical protein [Ricinus communis]	1e-16	gi|255549230|ref|XP_002515669.1|	7.09352	7.26629	6.78572	7.13131	6.71262	7.01532
CUST_13142_PI425249770	JI456822	PREDICTED: hypothetical protein [Vitis vinifera]	e-116	gi|225462409|ref|XP_002267152.1|	10.4236	10.391	10.632	10.6094	10.7625	10.5633
CUST_13146_PI425249770	JI456826	"Glucan endo-1,3-beta-glucosidase precursor, putative [Ricinus communis]"	6e-71	gi|255554861|ref|XP_002518468.1|	12.9531	12.58	12.3916	11.7786	12.2627	12.0874
CUST_13147_PI425249770	JI456827	PREDICTED: hypothetical protein [Vitis vinifera]	3e-47	gi|225463968|ref|XP_002270974.1|	13.742	13.538	13.7	13.087	13.4796	13.6942
CUST_13154_PI425249770	JI456834	PREDICTED: hypothetical protein [Vitis vinifera]	1e-40	gi|225435466|ref|XP_002282859.1|	14.4446	15.152	15.362	15.0903	15.3172	14.5415
CUST_13157_PI425249770	JI456837	PREDICTED: hypothetical protein [Vitis vinifera]	9e-26	gi|225445561|ref|XP_002285317.1|	13.0313	12.6125	13.1337	13.0375	13.2304	13.0508
CUST_13160_PI425249770	JI456840	predicted protein [Populus trichocarpa]	3e-30	gi|224061069|ref|XP_002300343.1|	12.6598	12.4509	12.5743	12.7422	12.8696	12.7965
CUST_13166_PI425249770	JI456846	conserved hypothetical protein [Ricinus communis]	5e-72	gi|255575052|ref|XP_002528431.1|	6.76168	6.69434	6.17806	6.77197	7.07995	6.82132
CUST_13167_PI425249770	JI456847	PREDICTED: hypothetical protein [Vitis vinifera]	2e-39	gi|225458489|ref|XP_002284120.1|	11.6037	11.16	10.9793	10.7801	10.8881	10.5612
CUST_1317_PI425249770	JI444997	Os12g0498400 [Oryza sativa (japonica cultivar-group)]	5e-51	gi|115488648|ref|NP_001066811.1|	14.6445	14.9127	14.8781	15.1058	14.8716	15.1813
CUST_13176_PI425249770	JI456856	PREDICTED: hypothetical protein [Vitis vinifera]	0.82	gi|225469778|ref|XP_002274430.1|	6.47412	6.99093	5.78253	6.21519	6.15465	6.17962
CUST_13179_PI425249770	JI456859	"NAC domain protein, IPR003441 [Populus trichocarpa]"	3e-22	gi|224081060|ref|XP_002306280.1|	14.6635	14.0154	14.1961	14.2094	12.9522	14.5571
CUST_13182_PI425249770	JI456862	"r2r3-myb transcription factor, putative [Ricinus communis]"	3e-65	gi|255580240|ref|XP_002530950.1|	10.8855	10.3516	10.4918	10.6186	10.5536	11.0176
CUST_13183_PI425249770	JI456863	conserved hypothetical protein [Ricinus communis]	9e-30	gi|255566819|ref|XP_002524393.1|	13.1656	12.8147	12.8332	12.5281	13.0672	13.2198
CUST_13187_PI425249770	JI456867	PREDICTED: hypothetical protein [Vitis vinifera]	1e-83	gi|225443835|ref|XP_002266934.1|	14.1482	14.4463	14.1718	14.3556	14.0998	13.7343
CUST_13191_PI425249770	JI456871	predicted protein [Populus trichocarpa]	0.003	gi|224140051|ref|XP_002323400.1|	12.1685	12.5464	12.3467	12.3956	11.5785	11.7868
CUST_13192_PI425249770	JI456872	PREDICTED: similar to ATP-dependent helicase [Vitis vinifera]	4e-17	gi|225424226|ref|XP_002280664.1|	4.89358	4.74082	5.11007	5.20925	5.42385	5.78419
CUST_13195_PI425249770	JI456875	PREDICTED: hypothetical protein isoform 2 [Vitis vinifera]	4e-45	gi|225438257|ref|XP_002267436.1|	14.9635	15.3859	15.3322	15.7026	15.4647	15.3658
CUST_13201_PI425249770	JI456881	PREDICTED: hypothetical protein [Vitis vinifera]	9e-22	gi|225462114|ref|XP_002262673.1|	9.98594	8.78315	8.62178	8.8569	8.20317	8.68947
CUST_13206_PI425249770	JI456886	PREDICTED: hypothetical protein [Vitis vinifera]	e-147	gi|225428973|ref|XP_002264383.1|	6.94854	7.25429	6.94699	7.51018	7.61497	7.40349
CUST_13212_PI425249770	JI456892	PREDICTED: hypothetical protein [Vitis vinifera]	4e-80	gi|225458631|ref|XP_002284804.1|	6.46904	6.34635	6.32507	6.39973	6.64198	6.55335
CUST_13217_PI425249770	JI456897	predicted protein [Populus trichocarpa]	1e-42	gi|224121586|ref|XP_002330737.1|	13.2783	13.5634	13.6606	13.5602	13.4819	13.1386
CUST_13228_PI425249770	JI456908	PREDICTED: hypothetical protein [Vitis vinifera]	1e-18	gi|225462673|ref|XP_002264814.1|	13.8075	13.8594	14.1147	14.3654	14.5111	14.6642
CUST_13231_PI425249770	JI456911	PREDICTED: hypothetical protein [Vitis vinifera]	3e-30	gi|225442685|ref|XP_002280072.1|	8.59461	8.5034	8.05666	8.05468	7.57121	7.55062
CUST_13233_PI425249770	JI456913	PREDICTED: hypothetical protein [Vitis vinifera]	1e-21	gi|225443341|ref|XP_002264568.1|	9.52769	10.9492	10.4391	10.7525	10.316	11.1141
CUST_13235_PI425249770	JI456915	predicted protein [Populus trichocarpa]	1e-63	gi|224124616|ref|XP_002319376.1|	13.4612	13.1242	12.8501	12.5414	12.9219	12.7614
CUST_13236_PI425249770	JI456916	predicted protein [Populus trichocarpa]	3e-51	gi|224124084|ref|XP_002319241.1|	11.2076	11.295	11.4216	11.8073	11.6859	11.4915
CUST_13239_PI425249770	JI456919	"leucine rich repeat receptor kinase, putative [Ricinus communis]"	2e-81	gi|255541264|ref|XP_002511696.1|	13.6251	14.0774	13.8357	13.8959	13.8184	13.6069
CUST_13243_PI425249770	JI456923	PREDICTED: hypothetical protein [Vitis vinifera]	8e-91	gi|225468781|ref|XP_002262720.1|	7.81284	7.66965	7.18468	7.50184	7.14061	7.0816
CUST_13245_PI425249770	JI456925	PREDICTED: hypothetical protein [Vitis vinifera]	2e-12	gi|225433324|ref|XP_002285566.1|	16.1374	16.2659	16.2408	16.5235	16.4357	16.6957
CUST_13246_PI425249770	JI456926	PREDICTED: hypothetical protein [Vitis vinifera]	e-177	gi|225458185|ref|XP_002281075.1|	14.8702	15.0819	15.1579	15.1221	14.9297	15.4399
CUST_13247_PI425249770	JI456927	PREDICTED: hypothetical protein [Vitis vinifera]	4e-65	gi|225451445|ref|XP_002269795.1|	12.8081	13.2628	13.28	13.3975	13.5183	13.3331
CUST_13255_PI425249770	JI456935	dicer-like protein [Populus trichocarpa]	1e-09	gi|224068194|ref|XP_002302679.1|	6.86967	6.74821	6.31517	6.81196	6.17762	6.58362
CUST_13256_PI425249770	JI456936	PREDICTED: hypothetical protein [Vitis vinifera]	1e-52	gi|225445378|ref|XP_002281678.1|	13.7926	14.0956	14.0126	14.0292	13.9509	13.8253
CUST_13258_PI425249770	JI456938	PREDICTED: hypothetical protein [Vitis vinifera]	4e-52	gi|225428822|ref|XP_002285116.1|	14.9799	14.9611	14.8012	15.1517	14.8374	15.3977
CUST_13265_PI425249770	JI456945	PREDICTED: hypothetical protein [Vitis vinifera]	2e-12	gi|225434080|ref|XP_002273627.1|	12.0847	12.2636	12.0497	11.7849	11.995	11.8094
CUST_1327_PI425249770	JI445007	predicted protein [Populus trichocarpa]	8e-66	gi|224085603|ref|XP_002307632.1|	11.3939	11.2626	11.6025	11.6356	11.3902	11.7109
CUST_13273_PI425249770	JI456953	"AP-1 complex subunit gamma-2, putative [Ricinus communis]"	0	gi|255560015|ref|XP_002521026.1|	15.1397	15.3655	15.4847	15.4432	15.4613	15.279
CUST_13274_PI425249770	JI456954	Os06g0699200 [Oryza sativa (japonica cultivar-group)]	5e-35	gi|115469740|ref|NP_001058469.1|	10.2051	10.5301	10.5198	10.6618	10.7786	10.2906
CUST_13275_PI425249770	JI456955	"Nitrilase, putative [Ricinus communis]"	1e-65	gi|255565735|ref|XP_002523857.1|	6.66587	6.78492	6.14792	6.51806	6.7897	6.27657
CUST_13278_PI425249770	JI456958	PREDICTED: hypothetical protein isoform 2 [Vitis vinifera]	2e-60	gi|225448394|ref|XP_002273272.1|	14.7914	14.6527	14.725	14.7978	14.8394	15.0083
CUST_1328_PI425249770	JI445008	PREDICTED: hypothetical protein [Vitis vinifera]	5e-25	gi|225447717|ref|XP_002272924.1|	4.50327	6.29773	5.00409	5.70895	5.69684	6.40928
CUST_13283_PI425249770	JI456963	PREDICTED: hypothetical protein [Vitis vinifera]	3e-99	gi|225460127|ref|XP_002277672.1|	7.32809	6.96537	7.11177	7.5039	7.49391	6.80872
CUST_13291_PI425249770	JI456971	PREDICTED: hypothetical protein [Vitis vinifera]	3e-55	gi|225469550|ref|XP_002270518.1|	14.5778	15.2986	15.6971	15.9008	15.4244	15.5551
CUST_13299_PI425249770	JI456979	hypothetical protein CHLREDRAFT_181010 [Chlamydomonas reinhardtii]	9.5	gi|159475318|ref|XP_001695767.1|	14.2363	14.2368	14.0682	14.1897	13.9744	13.7807
CUST_13313_PI425249770	JI456993	PREDICTED: similar to structural constituent of ribosome [Vitis vinifera]	6e-38	gi|225463238|ref|XP_002273609.1|	11.9031	12.4926	12.5555	12.4369	12.8954	12.8129
CUST_13314_PI425249770	JI456994	predicted protein [Populus trichocarpa]	5e-18	gi|224122744|ref|XP_002330461.1|	14.7331	14.5235	14.3892	14.1684	14.1836	14.1314
CUST_13317_PI425249770	JI456997	PREDICTED: hypothetical protein [Vitis vinifera]	4e-26	gi|225459143|ref|XP_002285706.1|	13.6253	12.148	11.3603	11.6649	11.5741	12.381
CUST_13321_PI425249770	JI457001	PREDICTED: hypothetical protein [Vitis vinifera]	0.19	gi|225465979|ref|XP_002263916.1|	14.5096	14.5703	14.4038	14.3453	14.3806	14.1558
CUST_13322_PI425249770	JI457002	PREDICTED: hypothetical protein [Vitis vinifera]	3.8	gi|225452376|ref|XP_002275607.1|	8.46718	7.68103	7.56396	7.9353	7.38328	7.6534
CUST_13329_PI425249770	JI457009	PREDICTED: hypothetical protein [Vitis vinifera]	1e-93	gi|225435502|ref|XP_002285535.1|	14.0464	14.4011	14.2736	14.4952	14.5309	14.8153
CUST_13330_PI425249770	JI457010	predicted protein [Populus trichocarpa]	1e-37	gi|224119002|ref|XP_002331301.1|	5.60913	5.26968	6.38511	5.26356	5.6526	5.70216
CUST_13336_PI425249770	JI457016	PREDICTED: hypothetical protein [Vitis vinifera]	0.85	gi|225465228|ref|XP_002265456.1|	5.82806	6.15946	6.38712	6.43621	7.31282	6.63599
CUST_13338_PI425249770	JI457018	"Endosomal P24A protein precursor, putative [Ricinus communis]"	0.8	gi|255572953|ref|XP_002527407.1|	14.126	14.7173	14.5677	14.3757	14.7547	13.3762
CUST_1334_PI425249770	JI445014	PREDICTED: hypothetical protein [Vitis vinifera]	0	gi|225463414|ref|XP_002272126.1|	10.9796	11.3393	11.1909	10.9826	11.2755	10.6206
CUST_13341_PI425249770	JI457021	"dead box ATP-dependent RNA helicase, putative [Ricinus communis]"	0	gi|255564739|ref|XP_002523364.1|	6.89431	7.09023	6.62856	6.61434	6.7323	6.73514
CUST_13350_PI425249770	JI457030	"Early endosome antigen, putative [Ricinus communis]"	3e-22	gi|255564381|ref|XP_002523187.1|	13.4697	13.4974	13.3762	13.3914	13.165	13.2356
CUST_13353_PI425249770	JI457033	PREDICTED: hypothetical protein [Vitis vinifera]	2e-37	gi|225442022|ref|XP_002268705.1|	14.0796	13.7127	13.9955	13.934	13.1923	13.3012
CUST_13368_PI425249770	JI457048	unknown protein [Arabidopsis thaliana]	2	gi|186511929|ref|NP_001118995.1|	5.74338	6.69473	5.76021	6.09193	6.11839	6.20566
CUST_13372_PI425249770	JI457052	PREDICTED: hypothetical protein [Vitis vinifera]	e-106	gi|225434853|ref|XP_002282322.1|	7.42066	7.35003	7.77673	7.09604	6.84367	6.75493
CUST_13375_PI425249770	JI457055	conserved hypothetical protein [Ricinus communis]	6e-42	gi|255556764|ref|XP_002519415.1|	14.6669	14.8443	14.691	14.6903	14.7158	14.6521
CUST_13377_PI425249770	JI457057	predicted protein [Chlamydomonas reinhardtii]	0.0002	gi|159470897|ref|XP_001693593.1|	12.291	12.2781	12.1292	12.2045	12.0641	11.8523
CUST_1339_PI425249770	JI445019	"ATP-dependent Clp protease proteolytic subunit, putative [Ricinus communis]"	9e-98	gi|255565556|ref|XP_002523768.1|	14.8167	15.046	15.2302	15.2105	15.4077	14.9448
CUST_13395_PI425249770	JI457075	F-box family protein [Arabidopsis thaliana]	3e-05	gi|15228527|ref|NP_186986.1|	7.63624	7.48527	7.03899	7.0018	7.38196	6.89614
CUST_13398_PI425249770	JI457078	predicted protein [Populus trichocarpa]	1e-23	gi|224115828|ref|XP_002332067.1|	18.5043	18.4389	18.5351	18.4655	18.4547	18.7523
CUST_13401_PI425249770	JI457081	conserved hypothetical protein [Ricinus communis]	3e-39	gi|255576877|ref|XP_002529324.1|	15.6611	14.8754	14.7754	14.5565	14.4702	14.5156
CUST_13403_PI425249770	JI457083	hypothetical protein SORBIDRAFT_10g006540 [Sorghum bicolor]	2e-37	gi|242095052|ref|XP_002438016.1|	8.54412	8.29876	7.91875	7.8312	7.82867	7.68519
CUST_13407_PI425249770	JI457087	conserved hypothetical protein [Ricinus communis]	5e-35	gi|255537914|ref|XP_002510022.1|	10.9934	11.726	11.5856	11.7679	11.9569	10.8003
CUST_13409_PI425249770	JI457089	Os12g0131100 [Oryza sativa (japonica cultivar-group)]	4e-40	gi|115487174|ref|NP_001066074.1|	4.65137	5.2961	5.56753	5.21239	5.80335	5.52883
CUST_13412_PI425249770	JI457092	predicted protein [Populus trichocarpa]	2e-43	gi|224131524|ref|XP_002328561.1|	11.2424	12.038	11.6603	12.208	11.9684	11.5155
CUST_13413_PI425249770	JI457093	predicted protein [Populus trichocarpa]	9e-20	gi|224093754|ref|XP_002309977.1|	13.9352	14.4125	14.5529	14.4437	14.4016	13.7736
CUST_13414_PI425249770	JI457094	f-box family protein [Populus trichocarpa]	4e-05	gi|224124628|ref|XP_002319379.1|	13.4043	13.6004	13.559	13.7372	13.5206	13.289
CUST_13420_PI425249770	JI457100	PREDICTED: hypothetical protein [Vitis vinifera]	1e-19	gi|225463089|ref|XP_002263507.1|	14.1798	15.3699	15.5302	15.3957	15.4054	14.7864
CUST_13423_PI425249770	JI457103	PREDICTED: hypothetical protein [Vitis vinifera]	0	gi|225435464|ref|XP_002285466.1|	13.8572	13.9776	14.284	14.3462	14.5808	14.6574
CUST_13427_PI425249770	JI457107	PREDICTED: hypothetical protein [Vitis vinifera]	5e-56	gi|225446050|ref|XP_002271128.1|	13.6067	13.5958	13.5984	13.6267	13.6723	13.3381
CUST_13428_PI425249770	JI457108	"molybdopterin cofactor sulfurase, putative [Ricinus communis]"	2e-54	gi|255562713|ref|XP_002522362.1|	12.891	12.7426	12.4977	12.5985	12.5875	12.2454
CUST_13429_PI425249770	JI457109	2-phosphoglycerate kinase-related [Arabidopsis thaliana]	5e-88	gi|15240256|ref|NP_200953.1|	11.4163	11.1909	11.1377	11.5847	11.4347	12.1239
CUST_13435_PI425249770	JI457115	"Rho GTPase activator, putative [Ricinus communis]"	5e-80	gi|255570167|ref|XP_002526044.1|	5.81038	5.96632	5.54505	6.28332	6.4896	6.39407
CUST_13439_PI425249770	JI457119	PREDICTED: hypothetical protein [Vitis vinifera]	1e-15	gi|225428348|ref|XP_002280017.1|	12.7016	12.7668	12.3731	12.1054	12.6361	12.2779
CUST_13448_PI425249770	JI457128	PREDICTED: hypothetical protein [Vitis vinifera]	1.7	gi|225439886|ref|XP_002274976.1|	14.9411	14.9796	14.8925	14.7041	14.7886	14.269
CUST_13449_PI425249770	JI457129	PREDICTED: similar to Glutaminyl-tRNA synthetase [Vitis vinifera]	0	gi|225453336|ref|XP_002270305.1|	14.4777	14.9396	14.8675	14.8249	14.9406	14.6376
CUST_13456_PI425249770	JI457136	PREDICTED: hypothetical protein [Vitis vinifera]	2e-45	gi|225437034|ref|XP_002272980.1|	11.5823	11.7709	12.2994	12.1627	12.2086	11.93
CUST_13457_PI425249770	JI457137	hypothetical protein SORBIDRAFT_04g025700 [Sorghum bicolor]	3e-36	gi|242065738|ref|XP_002454158.1|	14.1999	14.555	14.9613	14.6762	14.9519	14.5482
CUST_13458_PI425249770	JI457138	predicted protein [Populus trichocarpa]	2e-21	gi|224059092|ref|XP_002299711.1|	14.8596	14.3563	14.3831	14.4039	14.483	14.7559
CUST_13459_PI425249770	JI457139	photosystem II 44 kDa protein [Lotus japonicus]	e-130	gi|13518432|ref|NP_084792.1|	11.7805	11.3702	11.3567	11.0678	11.0271	11.6146
CUST_13462_PI425249770	JI457142	conserved hypothetical protein [Ricinus communis]	1e-20	gi|255551118|ref|XP_002516607.1|	13.1326	13.122	13.306	13.365	13.4264	13.7994
CUST_13468_PI425249770	JI457148	PREDICTED: hypothetical protein [Vitis vinifera]	2e-65	gi|225425505|ref|XP_002266341.1|	15.4654	15.2905	15.3402	14.9539	15.1844	14.5755
CUST_1348_PI425249770	JI445028	PREDICTED: hypothetical protein [Vitis vinifera]	e-166	gi|225448823|ref|XP_002282354.1|	14.8012	14.474	14.3647	14.3137	14.0706	14.1089
CUST_13484_PI425249770	JI457164	predicted protein [Physcomitrella patens subsp. patens]	8e-46	gi|168004317|ref|XP_001754858.1|	6.2496	6.77343	5.80931	6.87747	7.37459	7.08753
CUST_13488_PI425249770	JI457168	PREDICTED: similar to calmodulin-like domain protein kinase isoenzyme gamma [Vitis vinifera]	2e-88	gi|225460973|ref|XP_002278179.1|	11.8636	11.9039	12.3032	12.5414	12.0594	12.3098
CUST_13492_PI425249770	JI457172	predicted protein [Populus trichocarpa]	1e-50	gi|224108623|ref|XP_002314912.1|	7.18075	6.89083	7.48243	6.94122	6.32144	6.26188
CUST_13498_PI425249770	JI457178	PREDICTED: hypothetical protein [Vitis vinifera]	1e-33	gi|225436972|ref|XP_002276833.1|	13.5978	13.834	13.8304	14.2609	14.2214	14.448
CUST_1350_PI425249770	JI445030	PREDICTED: similar to Os07g0631100 [Vitis vinifera]	8e-29	gi|225443562|ref|XP_002277951.1|	15.0514	15.2358	15.5331	15.725	15.5158	15.883
CUST_13506_PI425249770	JI457186	predicted protein [Populus trichocarpa]	4e-26	gi|224137108|ref|XP_002322495.1|	12.9932	12.8128	12.6336	12.4385	12.3953	12.7771
CUST_13512_PI425249770	JI457192	PREDICTED: hypothetical protein [Vitis vinifera]	9e-58	gi|225450669|ref|XP_002283093.1|	14.8586	14.7219	14.6713	14.4055	14.5187	14.5211
CUST_13514_PI425249770	JI457194	PREDICTED: hypothetical protein [Vitis vinifera]	7e-10	gi|225438081|ref|XP_002276486.1|	14.4931	14.4228	14.5294	14.2453	14.2571	14.3997
CUST_13520_PI425249770	JI457200	"glutamyl-tRNA(gln) amidotransferase subunit A, putative [Ricinus communis]"	1e-34	gi|255569859|ref|XP_002525893.1|	6.71685	6.63794	6.44789	6.65373	7.12042	6.80368
CUST_13525_PI425249770	JI457205	predicted protein [Populus trichocarpa]	4e-14	gi|224072453|ref|XP_002303739.1|	13.2749	13.3293	13.3093	13.0989	13.1666	12.8237
CUST_13529_PI425249770	JI457209	PREDICTED: hypothetical protein [Vitis vinifera]	7e-81	gi|225470587|ref|XP_002273994.1|	5.87835	5.92186	6.48142	6.62081	6.56723	6.33871
CUST_13530_PI425249770	JI457210	"PREDICTED: hypothetical protein, partial [Vitis vinifera]"	6e-21	gi|225444466|ref|XP_002267342.1|	12.6511	12.2746	12.6822	12.8677	12.3167	13.1616
CUST_13532_PI425249770	JI457212	Os08g0138600 [Oryza sativa (japonica cultivar-group)]	2.4	gi|115474729|ref|NP_001060961.1|	11.8023	11.8199	10.5481	11.7195	11.6191	12.0852
CUST_13533_PI425249770	JI457213	PREDICTED: hypothetical protein [Vitis vinifera]	0	gi|225446166|ref|XP_002277520.1|	13.8633	13.9041	13.888	14.2726	14.3536	14.7101
CUST_13535_PI425249770	JI457215	PREDICTED: hypothetical protein [Vitis vinifera]	1e-49	gi|225452236|ref|XP_002268688.1|	13.6744	13.5743	13.4347	13.3754	13.571	13.3093
CUST_1355_PI425249770	JI445035	PREDICTED: hypothetical protein [Vitis vinifera]	2e-42	gi|225453224|ref|XP_002263419.1|	7.29542	6.56571	6.36585	5.73887	5.89319	6.33524
CUST_1356_PI425249770	JI445036	conserved hypothetical protein [Ricinus communis]	2e-40	gi|255541136|ref|XP_002511632.1|	10.8602	10.9107	11.266	11.415	11.5782	11.4687
CUST_13561_PI425249770	JI457241	VPS37-1 [Arabidopsis thaliana]	2e-11	gi|15231750|ref|NP_190880.1|	14.4938	14.8669	14.5952	14.8699	14.7889	14.6965
CUST_13562_PI425249770	JI457242	"PREDICTED: hypothetical protein, partial [Vitis vinifera]"	9e-22	gi|225427039|ref|XP_002267137.1|	16.0619	15.905	15.7067	15.7887	15.5613	15.5457
CUST_13563_PI425249770	JI457243	white-brown-complex ABC transporter family [Populus trichocarpa]	5e-67	gi|224097506|ref|XP_002310964.1|	12.6168	12.8073	13.1083	13.1792	13.0777	13.0954
CUST_13564_PI425249770	JI457244	PREDICTED: hypothetical protein [Vitis vinifera]	e-114	gi|225464720|ref|XP_002263190.1|	14.6051	14.47	14.5775	14.6619	14.4849	14.7744
CUST_13569_PI425249770	JI457249	PREDICTED: hypothetical protein [Vitis vinifera]	6e-71	gi|225445132|ref|XP_002280555.1|	12.7208	12.4883	12.9739	12.7851	12.8091	12.9933
CUST_13574_PI425249770	JI457254	predicted protein [Physcomitrella patens subsp. patens]	0.012	gi|168006897|ref|XP_001756145.1|	13.3559	13.7136	13.2035	13.114	12.9622	12.8887
CUST_13577_PI425249770	JI457257	predicted protein [Populus trichocarpa]	7e-16	gi|224131924|ref|XP_002328141.1|	10.6131	10.0811	10.3729	9.70739	9.0548	9.80702
CUST_13580_PI425249770	JI457260	conserved hypothetical protein [Ricinus communis]	3e-48	gi|255546007|ref|XP_002514063.1|	15.0298	14.2687	14.4296	14.304	14.3888	14.843
CUST_13586_PI425249770	JI457266	"ubiquitin-protein ligase, putative [Ricinus communis]"	4e-16	gi|255544812|ref|XP_002513467.1|	12.5807	12.5484	13.4371	12.9331	13.8999	13.3827
CUST_13596_PI425249770	JI457276	PREDICTED: hypothetical protein [Vitis vinifera]	1e-41	gi|225457622|ref|XP_002274304.1|	12.1062	11.4739	11.9148	12.3147	11.6589	11.7123
CUST_13597_PI425249770	JI457277	PREDICTED: hypothetical protein [Vitis vinifera]	2e-42	gi|225467570|ref|XP_002273146.1|	14.7476	14.4377	14.0027	13.7235	13.1352	13.6033
CUST_13598_PI425249770	JI457278	conserved hypothetical protein [Ricinus communis]	1e-96	gi|255539483|ref|XP_002510806.1|	6.38408	7.01844	6.45458	7.23217	7.31839	7.09923
CUST_13606_PI425249770	JI457286	predicted protein [Populus trichocarpa]	1e-97	gi|224068867|ref|XP_002302845.1|	14.7669	14.764	14.7113	14.753	14.7918	14.6224
CUST_1362_PI425249770	JI445042	PREDICTED: hypothetical protein [Vitis vinifera]	8e-86	gi|225434247|ref|XP_002280427.1|	6.91283	7.00438	6.85128	7.27622	7.50718	7.77081
CUST_13620_PI425249770	JI457300	PREDICTED: hypothetical protein [Vitis vinifera]	1e-47	gi|225459957|ref|XP_002266658.1|	13.852	13.6455	13.4682	13.2442	13.3937	13.5084
CUST_13621_PI425249770	JI457301	predicted protein [Physcomitrella patens subsp. patens]	4.9	gi|168012715|ref|XP_001759047.1|	10.8336	10.9436	10.9703	11.096	11.1973	11.2685
CUST_13623_PI425249770	JI457303	predicted protein [Populus trichocarpa]	4e-54	gi|224135921|ref|XP_002322194.1|	14.4351	14.5351	14.1743	14.4041	14.3591	14.1717
CUST_13626_PI425249770	JI457306	PREDICTED: hypothetical protein [Vitis vinifera]	e-133	gi|225429321|ref|XP_002271502.1|	5.85884	6.76698	6.5657	5.42315	4.40551	4.01538
CUST_13629_PI425249770	JI457309	PREDICTED: hypothetical protein [Vitis vinifera]	3e-27	gi|225439307|ref|XP_002266912.1|	13.0917	13.4339	13.6525	13.7635	13.7516	13.4003
CUST_13631_PI425249770	JI457311	ATSMC2; transporter [Arabidopsis thaliana]	4e-56	gi|15232802|ref|NP_190330.1|	13.4501	14.2343	14.012	13.7578	13.981	12.9516
CUST_13641_PI425249770	JI457321	EXL1 (EXORDIUM LIKE 1) [Arabidopsis thaliana]	0.93	gi|18403760|ref|NP_565797.1|	14.8728	14.8235	14.6147	14.838	14.5536	14.4348
CUST_13642_PI425249770	JI457322	PREDICTED: hypothetical protein [Vitis vinifera]	0	gi|225435648|ref|XP_002283355.1|	6.1187	6.64091	7.00393	6.38743	6.95475	5.38
CUST_13644_PI425249770	JI457324	"serine-threonine protein kinase, plant-type, putative [Ricinus communis]"	3.7	gi|255561600|ref|XP_002521810.1|	14.6566	14.8732	14.5839	14.8428	14.5883	14.6868
CUST_13648_PI425249770	JI457328	"ATP-binding cassette transporter, putative [Ricinus communis]"	6e-23	gi|255576375|ref|XP_002529080.1|	13.0684	12.4136	12.1355	12.476	11.6126	12.5478
CUST_13649_PI425249770	JI457329	PREDICTED: hypothetical protein [Vitis vinifera]	6e-27	gi|225442733|ref|XP_002284946.1|	9.28744	9.60098	9.15373	9.319	8.87829	8.57784
CUST_13650_PI425249770	JI457330	predicted protein [Populus trichocarpa]	8e-11	gi|224121890|ref|XP_002318698.1|	14.3159	14.4297	14.5712	14.2608	14.4157	14.2726
CUST_13653_PI425249770	JI457333	PREDICTED: hypothetical protein [Vitis vinifera]	2e-76	gi|225449591|ref|XP_002279262.1|	4.84224	4.69988	5.10247	5.15358	5.49454	4.96936
CUST_13656_PI425249770	JI457336	conserved hypothetical protein [Ricinus communis]	7e-41	gi|255583839|ref|XP_002532671.1|	13.3161	13.2732	12.9583	12.9391	13.3031	13.2005
CUST_13660_PI425249770	JI457340	"F-box and wd40 domain protein, putative [Ricinus communis]"	7e-43	gi|255561238|ref|XP_002521630.1|	7.0478	7.24879	6.57656	7.07508	6.86765	6.78438
CUST_13664_PI425249770	JI457344	PREDICTED: hypothetical protein [Vitis vinifera]	4e-23	gi|225441840|ref|XP_002278289.1|	6.27091	7.60934	8.14957	6.21097	6.53711	6.20874
CUST_13666_PI425249770	JI457346	Os03g0417700 [Oryza sativa (japonica cultivar-group)]	1.1	gi|115453539|ref|NP_001050370.1|	10.2108	10.979	9.68222	10.1013	10.7716	10.529
CUST_13670_PI425249770	JI457350	PREDICTED: hypothetical protein isoform 1 [Vitis vinifera]	2e-31	gi|225438456|ref|XP_002277317.1|	6.10091	6.42368	5.71808	6.06978	6.36749	6.07445
CUST_13672_PI425249770	JI457352	"ku P80 DNA helicase, putative [Ricinus communis]"	8e-43	gi|255541318|ref|XP_002511723.1|	14.4687	15.0673	15.1867	15.0771	15.2055	14.8285
CUST_13673_PI425249770	JI457353	"nucleic acid binding protein, putative [Ricinus communis]"	1e-51	gi|255553145|ref|XP_002517615.1|	12.0736	12.1452	12.2127	12.4944	12.3755	12.5202
CUST_13677_PI425249770	JI457357	PREDICTED: hypothetical protein [Vitis vinifera]	5e-66	gi|225434233|ref|XP_002280271.1|	13.4384	13.703	14.014	13.892	13.8877	13.8423
CUST_13679_PI425249770	JI457359	"Eukaryotic translation initiation factor 3 subunit, putative [Ricinus communis]"	2e-14	gi|255579468|ref|XP_002530577.1|	15.2064	14.8972	14.7295	14.9627	14.9726	15.2218
CUST_13683_PI425249770	JI457363	PREDICTED: hypothetical protein [Vitis vinifera]	1e-57	gi|225462456|ref|XP_002269286.1|	11.9026	11.9127	11.9384	11.7723	12.2665	12.0782
CUST_1369_PI425249770	JI445049	PREDICTED: hypothetical protein [Vitis vinifera]	e-121	gi|225440735|ref|XP_002280930.1|	14.7765	15.1049	15.2794	15.3928	15.5324	15.4793
CUST_13701_PI425249770	JI457381	PREDICTED: hypothetical protein [Vitis vinifera]	9e-42	gi|225436293|ref|XP_002265741.1|	10.5864	10.4593	10.6766	10.4946	10.7032	10.6085
CUST_13709_PI425249770	JI457389	"n-rich protein, putative [Ricinus communis]"	8e-20	gi|255555623|ref|XP_002518847.1|	16.8805	15.6171	15.2222	15.3495	14.6556	15.3066
CUST_13713_PI425249770	JI457393	PREDICTED: hypothetical protein [Vitis vinifera]	1e-44	gi|225437503|ref|XP_002269885.1|	13.3628	13.6216	13.6643	13.8726	13.9286	13.3494
CUST_1372_PI425249770	JI445052	PREDICTED: hypothetical protein [Vitis vinifera]	0.001	gi|225435419|ref|XP_002282734.1|	10.0068	9.37098	9.16986	8.97226	8.94909	9.09633
CUST_13725_PI425249770	JI457405	PREDICTED: hypothetical protein [Vitis vinifera]	9e-31	gi|225454294|ref|XP_002275425.1|	12.0823	12.4915	12.6769	12.1736	12.6029	11.886
CUST_13732_PI425249770	JI457412	PREDICTED: hypothetical protein [Vitis vinifera]	3e-47	gi|225425662|ref|XP_002273461.1|	12.9447	12.0441	12.1707	12.2619	12.3811	13.1825
CUST_13737_PI425249770	JI457417	PREDICTED: hypothetical protein [Vitis vinifera]	e-105	gi|225441018|ref|XP_002283772.1|	8.1234	7.52867	9.02863	7.76339	8.38131	7.70317
CUST_13739_PI425249770	JI457419	"LEC14B protein, putative [Ricinus communis]"	1e-58	gi|255567586|ref|XP_002524772.1|	6.47011	5.43112	5.61644	6.29921	7.07529	7.46126
CUST_13740_PI425249770	JI457420	predicted protein [Populus trichocarpa]	2e-51	gi|224074075|ref|XP_002304242.1|	5.51028	5.4794	5.94186	5.30648	4.78387	5.1033
CUST_13743_PI425249770	JI457423	PREDICTED: hypothetical protein [Vitis vinifera]	8e-12	gi|225458964|ref|XP_002283591.1|	15.1634	15.1797	14.9388	14.9867	14.8869	14.6268
CUST_13752_PI425249770	JI457432	conserved hypothetical protein [Ricinus communis]	3e-07	gi|255585279|ref|XP_002533339.1|	14.3405	12.3816	14.4017	14.0563	12.3419	13.6738
CUST_13753_PI425249770	JI457433	predicted protein [Populus trichocarpa]	0.27	gi|224133502|ref|XP_002328058.1|	12.6724	13.0446	12.7905	12.9792	13.0973	12.5887
CUST_13756_PI425249770	JI457436	"skp1, putative [Ricinus communis]"	2e-32	gi|255544596|ref|XP_002513359.1|	16.8471	16.5977	16.5526	16.8367	16.711	17.2296
CUST_13759_PI425249770	JI457439	PREDICTED: hypothetical protein [Vitis vinifera]	3e-68	gi|225425366|ref|XP_002270179.1|	14.1588	14.2417	14.1157	14.2929	14.4812	14.4472
CUST_13763_PI425249770	JI457443	"cation efflux protein/ zinc transporter, putative [Ricinus communis]"	4e-80	gi|255579027|ref|XP_002530365.1|	7.12065	7.5367	6.38332	6.89435	6.69009	6.44963
CUST_13765_PI425249770	JI457445	PREDICTED: hypothetical protein [Vitis vinifera]	2e-57	gi|225434088|ref|XP_002273660.1|	13.1307	12.9186	13.0008	12.7929	13.0698	13.2907
CUST_13768_PI425249770	JI457448	bile acid:Na+ symporter family protein [Populus trichocarpa]	6e-27	gi|224142107|ref|XP_002324400.1|	14.0049	13.9556	14.0155	13.832	14.082	14.3219
CUST_13776_PI425249770	JI457456	PREDICTED: similar to binding [Vitis vinifera]	1.9	gi|225434642|ref|XP_002279786.1|	5.06073	4.41255	4.46901	5.31851	5.89716	5.67452
CUST_13778_PI425249770	JI457458	"glycosyltransferase, CAZy family GT8 [Populus trichocarpa]"	2e-28	gi|224140665|ref|XP_002323701.1|	14.6522	14.931	14.7944	14.8433	14.9486	14.6389
CUST_13784_PI425249770	JI457464	"Origin recognition complex subunit, putative [Ricinus communis]"	2e-51	gi|255562834|ref|XP_002522422.1|	5.7292	4.62648	6.07777	6.0533	6.09047	4.858
CUST_13790_PI425249770	JI457470	PREDICTED: hypothetical protein [Vitis vinifera]	2e-98	gi|225436245|ref|XP_002275285.1|	11.1459	11.0404	10.9315	10.9754	10.8456	10.7284
CUST_13791_PI425249770	JI457471	"WD-repeat protein, putative [Ricinus communis]"	6e-05	gi|255556832|ref|XP_002519449.1|	12.8875	12.9374	12.7785	12.6019	12.4912	12.7376
CUST_13792_PI425249770	JI457472	PREDICTED: hypothetical protein [Vitis vinifera]	e-103	gi|225461703|ref|XP_002285495.1|	11.1323	11.3539	11.3493	11.3003	11.3844	11.1565
CUST_13794_PI425249770	JI457474	PREDICTED: hypothetical protein [Vitis vinifera]	1e-24	gi|225444319|ref|XP_002264137.1|	12.2757	12.2492	12.0397	12.0146	12.1288	12.3477
CUST_13797_PI425249770	JI457477	PREDICTED: hypothetical protein [Vitis vinifera]	e-103	gi|225429494|ref|XP_002278305.1|	12.3229	12.4615	12.9741	12.6951	13.1345	12.7993
CUST_13801_PI425249770	JI457481	PREDICTED: hypothetical protein [Vitis vinifera]	8e-76	gi|225465714|ref|XP_002274045.1|	11.8032	11.4328	11.3716	11.2883	11.2546	11.3899
CUST_13802_PI425249770	JI457482	protein phosphatase 2A catalytic subunit [Chlamydomonas reinhardtii]	1.9	gi|159478648|ref|XP_001697414.1|	13.6931	14.1552	13.9565	14.153	14.0214	13.8558
CUST_13803_PI425249770	JI457483	PREDICTED: hypothetical protein [Vitis vinifera]	1e-26	gi|225439466|ref|XP_002268627.1|	7.30265	7.47524	6.60729	7.07551	7.0178	7.07892
CUST_13804_PI425249770	JI457484	PREDICTED: hypothetical protein [Vitis vinifera]	1e-15	gi|225445840|ref|XP_002277887.1|	14.4174	14.7068	14.5081	14.5412	14.5311	14.3993
CUST_13806_PI425249770	JI457486	PREDICTED: hypothetical protein [Vitis vinifera]	4e-05	gi|225463679|ref|XP_002276066.1|	6.26498	8.04712	8.17104	6.20568	6.25249	6.39405
CUST_13808_PI425249770	JI457488	PREDICTED: hypothetical protein [Vitis vinifera]	e-130	gi|225443594|ref|XP_002278698.1|	6.7986	6.99109	6.34719	6.79248	7.30734	6.83942
CUST_13816_PI425249770	JI457496	PREDICTED: hypothetical protein [Vitis vinifera]	e-101	gi|225430302|ref|XP_002285168.1|	15.4771	15.1038	14.9152	14.7285	14.8448	15.2227
CUST_1382_PI425249770	JI445062	Os01g0754500 [Oryza sativa (japonica cultivar-group)]	2e-05	gi|115440001|ref|NP_001044280.1|	14.5474	14.8096	14.7213	14.6194	14.601	14.4227
CUST_13824_PI425249770	JI457504	PREDICTED: hypothetical protein [Vitis vinifera]	1e-44	gi|225435608|ref|XP_002285629.1|	15.5577	15.8222	16.0174	15.6661	15.8445	15.4811
CUST_13830_PI425249770	JI457510	"Charged multivesicular body protein 2a, putative [Ricinus communis]"	3e-99	gi|255546017|ref|XP_002514068.1|	5.97445	6.56195	7.2469	5.64499	6.10119	6.04942
CUST_13834_PI425249770	JI457514	PREDICTED: hypothetical protein [Vitis vinifera]	0.0009	gi|225446833|ref|XP_002283589.1|	13.9266	14.0521	13.7845	13.7133	13.7607	13.2957
CUST_13845_PI425249770	JI457525	PREDICTED: hypothetical protein [Vitis vinifera]	0	gi|225444762|ref|XP_002279485.1|	16.1179	15.9153	15.7789	16.0669	15.715	15.8887
CUST_13862_PI425249770	JI457542	"Spotted leaf protein, putative [Ricinus communis]"	1e-77	gi|255587028|ref|XP_002534105.1|	3.96301	4.2351	3.97495	4.31983	5.31631	4.7223
CUST_13863_PI425249770	JI457543	PREDICTED: hypothetical protein [Vitis vinifera]	2e-07	gi|225427383|ref|XP_002283072.1|	7.8537	7.78305	7.38528	6.93916	6.6677	6.79514
CUST_13866_PI425249770	JI457546	metal ion binding [Arabidopsis thaliana]	0.16	gi|240255932|ref|NP_974559.5|	6.20884	6.15426	6.48583	6.41899	6.13612	6.52919
CUST_13870_PI425249770	JI457550	PREDICTED: hypothetical protein [Vitis vinifera]	0.26	gi|225457687|ref|XP_002273658.1|	13.5674	13.4679	13.3202	13.4048	13.5503	12.9844
CUST_13877_PI425249770	JI457557	bifunctional aspartate kinase/homoserine dehydrogenase [Chlamydomonas reinhardtii]	0.13	gi|159474278|ref|XP_001695256.1|	6.68008	6.76424	7.11672	6.88245	7.31209	6.70789
CUST_13878_PI425249770	JI457558	PREDICTED: hypothetical protein [Vitis vinifera]	5e-76	gi|225462642|ref|XP_002267281.1|	9.34784	9.74572	9.25299	9.36725	9.11165	8.94927
CUST_13892_PI425249770	JI457572	"protein binding protein, putative [Ricinus communis]"	0.29	gi|255556233|ref|XP_002519151.1|	5.41213	5.71707	5.31028	4.86831	5.70216	3.89843
CUST_13896_PI425249770	JI457576	PREDICTED: hypothetical protein [Vitis vinifera]	0	gi|225440692|ref|XP_002280330.1|	14.4122	14.2072	14.0938	13.83	14.0608	14.243
CUST_13898_PI425249770	JI457578	"condensin, putative [Ricinus communis]"	0.0001	gi|255576542|ref|XP_002529162.1|	14.1077	14.8354	14.4253	14.4809	14.9438	13.5102
CUST_13912_PI425249770	JI457592	glycoside hydrolase family 28 protein / polygalacturonase (pectinase) family protein [Arabidopsis thaliana]	2e-69	gi|30679999|ref|NP_850525.1|	11.6189	12.1379	11.9911	11.6594	12.0863	11.1962
CUST_13914_PI425249770	JI457594	predicted protein [Physcomitrella patens subsp. patens]	0.029	gi|168008864|ref|XP_001757126.1|	9.23367	9.28438	9.43355	9.27683	8.11054	8.62708
CUST_13916_PI425249770	JI457596	PREDICTED: hypothetical protein isoform 1 [Vitis vinifera]	3e-51	gi|225425228|ref|XP_002267942.1|	15.0147	15.2476	15.2125	15.1981	15.2539	14.9024
CUST_13920_PI425249770	JI457600	PREDICTED: hypothetical protein [Vitis vinifera]	1e-85	gi|225447592|ref|XP_002272218.1|	4.86075	5.6166	5.35838	5.55759	6.25548	5.29623
CUST_13926_PI425249770	JI457606	PREDICTED: hypothetical protein [Vitis vinifera]	3e-76	gi|225442036|ref|XP_002269327.1|	7.80094	7.89639	7.68819	7.98053	7.87729	7.48623
CUST_13931_PI425249770	JI457611	PREDICTED: hypothetical protein [Vitis vinifera]	3e-63	gi|225464714|ref|XP_002263713.1|	5.92796	6.33929	5.11484	5.8795	6.33568	5.69215
CUST_13935_PI425249770	JI457615	PREDICTED: hypothetical protein [Vitis vinifera]	3e-47	gi|225457345|ref|XP_002284667.1|	14.5139	14.495	14.3969	14.0567	14.284	14.007
CUST_1394_PI425249770	JI445074	PREDICTED: hypothetical protein [Vitis vinifera]	2e-25	gi|225428197|ref|XP_002281839.1|	9.42274	9.95664	10.2487	10.6149	10.5604	11.2232
CUST_13944_PI425249770	JI457624	predicted protein [Populus trichocarpa]	0	gi|224126493|ref|XP_002329568.1|	15.3149	15.5884	15.5735	15.5678	15.4566	15.1467
CUST_13946_PI425249770	JI457626	PREDICTED: hypothetical protein [Vitis vinifera]	3e-89	gi|225443754|ref|XP_002265689.1|	13.1906	12.647	12.1008	10.8999	10.0329	11.5448
CUST_13947_PI425249770	JI457627	PREDICTED: hypothetical protein [Vitis vinifera]	8e-45	gi|225457081|ref|XP_002283199.1|	6.67648	6.43997	7.30231	6.52396	6.29651	6.84946
CUST_13948_PI425249770	JI457628	PREDICTED: hypothetical protein isoform 1 [Vitis vinifera]	e-119	gi|225426455|ref|XP_002276077.1|	10.9136	10.3214	11.2338	10.4431	11.1027	11.6573
CUST_13950_PI425249770	JI457630	PREDICTED: hypothetical protein [Vitis vinifera]	0	gi|225449102|ref|XP_002274774.1|	8.34079	8.60927	8.44721	7.86376	7.14929	7.321
CUST_13959_PI425249770	JI457639	"WD-repeat protein, putative [Ricinus communis]"	7e-65	gi|255582975|ref|XP_002532257.1|	12.0193	12.1019	11.8701	12.5515	12.1656	12.1467
CUST_13962_PI425249770	JI457642	PREDICTED: hypothetical protein [Vitis vinifera]	5e-97	gi|225439199|ref|XP_002275569.1|	14.215	14.274	14.2903	14.4617	14.2484	14.4224
CUST_13964_PI425249770	JI457644	hypothetical protein LOC100277820 [Zea mays]	2e-60	gi|226495227|ref|NP_001144761.1|	11.3751	11.4595	11.5009	11.1139	11.2469	10.6429
CUST_13978_PI425249770	JI457658	"electron transporter, putative [Ricinus communis]"	2e-48	gi|255552906|ref|XP_002517496.1|	14.0463	13.1386	12.4779	12.6378	11.9644	12.982
CUST_13989_PI425249770	JI457669	"fumarylacetoacetase, putative [Arabidopsis thaliana]"	e-167	gi|22329501|ref|NP_172669.2|	7.26995	6.44671	7.99469	6.53302	5.73438	6.21627
CUST_13993_PI425249770	JI457673	PREDICTED: hypothetical protein [Vitis vinifera]	e-109	gi|225454420|ref|XP_002279915.1|	7.78929	7.452	7.33786	7.11693	6.31476	7.64499
CUST_13995_PI425249770	JI457675	PREDICTED: hypothetical protein [Vitis vinifera]	0	gi|225458426|ref|XP_002283704.1|	6.4389	6.90211	6.70902	7.35537	7.44839	7.67781
CUST_13996_PI425249770	JI457676	PREDICTED: hypothetical protein [Vitis vinifera]	2e-71	gi|225437356|ref|XP_002267643.1|	6.02738	5.38735	5.67384	6.37268	5.45579	7.33251
CUST_140_PI425249770	JI443820	PREDICTED: hypothetical protein [Vitis vinifera]	e-113	gi|225443260|ref|XP_002272912.1|	10.7539	10.5066	9.97997	10.2787	10.1493	10.0547
CUST_14013_PI425249770	JI457693	PREDICTED: hypothetical protein [Vitis vinifera]	9e-35	gi|225436585|ref|XP_002278992.1|	6.24273	6.27986	5.68405	7.0334	7.00573	7.19666
CUST_1402_PI425249770	JI445082	predicted protein [Populus trichocarpa]	5e-73	gi|224054420|ref|XP_002298251.1|	13.0691	12.874	13.0439	12.8628	13.0725	12.4828
CUST_14025_PI425249770	JI457705	hypothetical protein LOC100191998 [Zea mays]	3e-46	gi|212275826|ref|NP_001130894.1|	14.1044	14.4286	14.2358	13.9974	14.2548	13.8478
CUST_14026_PI425249770	JI457706	PREDICTED: hypothetical protein [Vitis vinifera]	7e-59	gi|225431717|ref|XP_002268003.1|	15.46	15.7896	16.1208	16.2075	15.9825	15.9213
CUST_1403_PI425249770	JI445083	predicted protein [Physcomitrella patens subsp. patens]	6e-23	gi|168037513|ref|XP_001771248.1|	10.4208	10.7259	10.5249	10.297	10.8218	11.0994
CUST_14033_PI425249770	JI457713	PREDICTED: hypothetical protein [Vitis vinifera]	4e-83	gi|225429680|ref|XP_002281459.1|	14.0174	14.0788	14.0537	14.0173	14.2525	13.7084
CUST_14040_PI425249770	JI457720	PREDICTED: hypothetical protein [Vitis vinifera]	e-125	gi|225454436|ref|XP_002280302.1|	5.45821	5.60444	5.93522	5.95247	6.65087	6.40436
CUST_14041_PI425249770	JI457721	PREDICTED: hypothetical protein [Vitis vinifera]	1e-65	gi|225444025|ref|XP_002281685.1|	14.157	14.2433	14.158	14.2413	14.0488	13.8603
CUST_14042_PI425249770	JI457722	PREDICTED: hypothetical protein [Vitis vinifera]	4e-41	gi|225433195|ref|XP_002281751.1|	9.25088	10.1406	9.91042	9.58582	10.2968	9.15803
CUST_14043_PI425249770	JI457723	PREDICTED: hypothetical protein [Vitis vinifera]	e-130	gi|225427175|ref|XP_002277716.1|	7.74583	7.3458	7.3377	6.9887	6.71733	6.99758
CUST_14047_PI425249770	JI457727	PREDICTED: hypothetical protein isoform 2 [Vitis vinifera]	3e-38	gi|225425288|ref|XP_002272062.1|	12.5299	12.6182	12.8365	12.7672	12.7932	13.3226
CUST_14048_PI425249770	JI457728	PREDICTED: hypothetical protein [Vitis vinifera]	3e-26	gi|225465447|ref|XP_002266086.1|	13.3812	13.8253	13.771	14.1832	14.058	14.1883
CUST_14054_PI425249770	JI457734	PREDICTED: hypothetical protein [Vitis vinifera]	2e-71	gi|225431257|ref|XP_002274814.1|	7.9667	8.02724	7.3383	7.24519	7.3396	6.9557
CUST_14056_PI425249770	JI457736	PREDICTED: hypothetical protein isoform 2 [Vitis vinifera]	5e-78	gi|225445726|ref|XP_002270946.1|	13.8283	13.1899	13.8121	13.6132	13.499	13.8758
CUST_14061_PI425249770	JI457741	PREDICTED: hypothetical protein [Vitis vinifera]	4e-38	gi|225439713|ref|XP_002268056.1|	7.32772	7.34921	6.80445	6.81063	6.90812	6.71708
CUST_14063_PI425249770	JI457743	"ATP binding protein, putative [Ricinus communis]"	e-101	gi|255552033|ref|XP_002517061.1|	5.2236	5.31107	5.87647	5.5323	5.59277	5.9029
CUST_14065_PI425249770	JI457745	PREDICTED: hypothetical protein [Vitis vinifera]	3e-47	gi|225424707|ref|XP_002264873.1|	13.4661	13.1454	13.0183	13.2091	13.3105	13.7538
CUST_14069_PI425249770	JI457749	PREDICTED: hypothetical protein [Vitis vinifera]	0	gi|225423686|ref|XP_002277090.1|	14.8106	14.876	14.7757	15.1926	15.0097	15.204
CUST_14074_PI425249770	JI457754	"calmodulin-binding transcription activator (camta), plants, putative [Ricinus communis]"	2e-61	gi|255556328|ref|XP_002519198.1|	5.29699	5.88756	5.9123	6.14394	6.51495	6.10551
CUST_14075_PI425249770	JI457755	predicted protein [Populus trichocarpa]	8e-21	gi|224104283|ref|XP_002313383.1|	14.5539	14.5443	15.4972	14.7348	14.4628	14.6414
CUST_14083_PI425249770	JI457763	PREDICTED: hypothetical protein [Vitis vinifera]	1e-83	gi|225461580|ref|XP_002282870.1|	13.7211	13.9846	13.8887	13.6543	13.9535	13.8228
CUST_14084_PI425249770	JI457764	"ATP-dependent RNA helicase, putative [Ricinus communis]"	8e-80	gi|255539416|ref|XP_002510773.1|	5.5422	5.85795	6.20517	6.25653	6.36405	6.30767
CUST_14097_PI425249770	JI457777	conserved hypothetical protein [Ricinus communis]	1e-91	gi|255562015|ref|XP_002522016.1|	8.72338	8.74787	9.1492	9.32359	9.20323	9.40459
CUST_141_PI425249770	JI443821	PREDICTED: similar to pumilio domain-containing protein PPD1 [Vitis vinifera]	5.7	gi|225463345|ref|XP_002268751.1|	10.1157	9.94505	9.04975	9.20063	9.41872	9.48868
CUST_14104_PI425249770	JI457784	predicted protein [Populus trichocarpa]	2e-58	gi|224075732|ref|XP_002304741.1|	7.51487	7.13362	6.66801	7.0905	7.98137	7.85853
CUST_14110_PI425249770	JI457790	CRK1 (CDPK-RELATED KINASE 1); calcium ion binding / calcium-dependent protein serine/threonine phosphatase/ calmodulin-dependent protein kinase/ kinase [Arabidopsis thaliana]	1.2	gi|15226841|ref|NP_181647.1|	5.64942	5.6707	5.19927	5.47052	5.69928	5.95517
CUST_14119_PI425249770	JI457799	"Oxalate oxidase 2 precursor, putative [Ricinus communis]"	8e-90	gi|255575667|ref|XP_002528733.1|	11.759	11.7737	12.0583	11.6852	11.7603	11.2389
CUST_14123_PI425249770	JI457803	PREDICTED: hypothetical protein [Vitis vinifera]	9e-65	gi|225461943|ref|XP_002266112.1|	6.64367	6.5033	6.0384	6.13341	6.53426	6.61664
CUST_14125_PI425249770	JI457805	predicted protein [Populus trichocarpa]	5e-42	gi|224106503|ref|XP_002333672.1|	14.9649	14.5248	14.3231	14.5001	13.8728	14.5581
CUST_14131_PI425249770	JI457811	PREDICTED: hypothetical protein isoform 1 [Vitis vinifera]	9e-45	gi|225468676|ref|XP_002269858.1|	12.5319	12.0883	11.9755	12.4212	11.9614	12.6785
CUST_14134_PI425249770	JI457814	PREDICTED: hypothetical protein [Vitis vinifera]	e-102	gi|225445968|ref|XP_002265761.1|	12.3669	12.6005	12.7362	12.8514	12.9049	12.9107
CUST_14138_PI425249770	JI457818	"Ufm1-conjugating enzyme, putative [Ricinus communis]"	1e-97	gi|255537868|ref|XP_002509999.1|	15.7636	16.1223	16.2815	16.5167	16.8005	16.5729
CUST_14144_PI425249770	JI457824	PREDICTED: hypothetical protein [Vitis vinifera]	1e-53	gi|225463119|ref|XP_002265135.1|	13.0878	12.8142	12.9205	12.8068	12.8699	12.9637
CUST_14148_PI425249770	JI457828	PREDICTED: hypothetical protein [Vitis vinifera]	6e-08	gi|225452952|ref|XP_002284262.1|	9.70343	9.35368	8.73759	8.66914	8.15842	8.39148
CUST_14149_PI425249770	JI457829	PREDICTED: hypothetical protein [Vitis vinifera]	3e-35	gi|225429556|ref|XP_002279783.1|	7.41126	6.7025	6.39267	6.53106	5.96474	6.73421
CUST_14154_PI425249770	JI457834	PREDICTED: hypothetical protein [Vitis vinifera]	8e-45	gi|225431155|ref|XP_002268619.1|	14.7111	14.5262	14.3088	14.4359	14.0995	14.3346
CUST_14167_PI425249770	JI457847	Os07g0102900 [Oryza sativa (japonica cultivar-group)]	4.5	gi|115470173|ref|NP_001058685.1|	7.80748	8.18932	7.66166	8.53985	8.37186	7.94946
CUST_14170_PI425249770	JI457850	PREDICTED: hypothetical protein [Vitis vinifera]	1e-40	gi|225462096|ref|XP_002277249.1|	13.0222	12.4397	12.7533	13.0576	12.9281	12.9885
CUST_14171_PI425249770	JI457851	PREDICTED: hypothetical protein [Vitis vinifera]	1e-26	gi|225458533|ref|XP_002284337.1|	9.33207	8.94572	8.96052	8.97174	8.06829	8.48257
CUST_14179_PI425249770	JI457859	hypothetical protein CHLREDRAFT_119580 [Chlamydomonas reinhardtii]	0.67	gi|159476014|ref|XP_001696109.1|	7.04081	7.21595	6.46696	7.44957	7.64258	7.39744
CUST_14189_PI425249770	JI457869	"ectonucleotide pyrophosphatase/phosphodiesterase, putative [Ricinus communis]"	7e-69	gi|255546085|ref|XP_002514102.1|	8.2597	7.58708	8.70721	7.80496	5.5392	6.57148
CUST_14193_PI425249770	JI457873	PREDICTED: hypothetical protein isoform 2 [Vitis vinifera]	8e-63	gi|225465866|ref|XP_002266434.1|	4.35064	4.59668	5.57607	5.14473	5.44124	5.74009
CUST_14194_PI425249770	JI457874	PREDICTED: hypothetical protein [Vitis vinifera]	1e-37	gi|225436097|ref|XP_002277822.1|	13.0925	12.837	13.2934	13.1088	13.2397	14.0159
CUST_14203_PI425249770	JI457883	"leucine-rich repeat-containing protein, putative [Ricinus communis]"	2e-56	gi|255538428|ref|XP_002510279.1|	7.699	7.36744	7.70916	7.71808	7.77203	8.32202
CUST_1421_PI425249770	JI445101	PREDICTED: hypothetical protein [Vitis vinifera]	9e-65	gi|225450081|ref|XP_002274438.1|	5.31937	4.56734	4.3687	4.93862	5.67905	4.80434
CUST_14210_PI425249770	JI457890	PREDICTED: hypothetical protein [Vitis vinifera]	2e-31	gi|225428491|ref|XP_002284304.1|	12.1172	12.2562	12.2596	12.6719	12.3529	12.5505
CUST_14212_PI425249770	JI457892	Os02g0105200 [Oryza sativa (japonica cultivar-group)]	e-118	gi|115443677|ref|NP_001045618.1|	14.6959	14.8522	14.9426	14.8876	14.943	14.5159
CUST_14213_PI425249770	JI457893	PREDICTED: hypothetical protein [Vitis vinifera]	0	gi|225450926|ref|XP_002284576.1|	7.36532	6.23803	7.70234	5.18168	6.98675	4.51084
CUST_14218_PI425249770	JI457898	predicted protein [Populus trichocarpa]	1e-90	gi|224098930|ref|XP_002311322.1|	14.9503	14.817	14.537	14.5679	14.4557	14.2717
CUST_14225_PI425249770	JI457905	conserved hypothetical protein [Ricinus communis]	1.1	gi|255542432|ref|XP_002512279.1|	11.7917	11.9754	12.1447	12.225	12.137	12.2047
CUST_14227_PI425249770	JI457907	PREDICTED: hypothetical protein [Vitis vinifera]	2e-20	gi|225448731|ref|XP_002275508.1|	12.905	13.1179	13.0034	12.4337	13.0206	12.615
CUST_14230_PI425249770	JI457910	conserved hypothetical protein [Ricinus communis]	1e-35	gi|255566211|ref|XP_002524093.1|	5.06628	5.42238	4.73693	5.60977	6.19655	5.98483
CUST_14232_PI425249770	JI457912	PREDICTED: hypothetical protein [Vitis vinifera]	1e-59	gi|225470788|ref|XP_002269787.1|	6.62133	6.65724	6.23399	6.20943	6.17266	6.24142
CUST_14238_PI425249770	JI457918	PREDICTED: hypothetical protein [Vitis vinifera]	8e-46	gi|225458655|ref|XP_002284869.1|	13.9827	12.3547	13.5109	13.5465	12.6411	14.1999
CUST_14244_PI425249770	JI457924	conserved hypothetical protein [Ricinus communis]	5e-44	gi|255547013|ref|XP_002514564.1|	9.51091	9.56046	9.48292	9.77299	9.87555	9.8861
CUST_14246_PI425249770	JI457926	PREDICTED: similar to GLT1 (NADH-dependent glutamate synthase 1 gene) [Vitis vinifera]	5e-92	gi|225455092|ref|XP_002267865.1|	4.62203	3.95927	4.65338	4.84021	5.44433	4.34389
CUST_1425_PI425249770	JI445105	PREDICTED: hypothetical protein [Vitis vinifera]	e-133	gi|225436797|ref|XP_002269323.1|	6.23882	6.22909	6.59977	6.4721	6.55275	6.34824
CUST_14250_PI425249770	JI457930	"DECOY, putative [Ricinus communis]"	1e-57	gi|255541722|ref|XP_002511925.1|	13.4429	13.3743	13.2029	13.0691	13.3696	13.5457
CUST_14252_PI425249770	JI457932	PREDICTED: hypothetical protein [Vitis vinifera]	e-127	gi|225441773|ref|XP_002283613.1|	8.92966	9.0005	8.40166	8.68504	8.17685	8.04878
CUST_14263_PI425249770	JI457943	"PREDICTED: similar to Zinc finger, RING-type [Vitis vinifera]"	9e-83	gi|225436087|ref|XP_002277399.1|	8.95594	9.09417	9.04843	7.84164	7.43537	8.22413
CUST_14267_PI425249770	JI457947	conserved hypothetical protein [Ricinus communis]	3e-69	gi|255569285|ref|XP_002525610.1|	13.3436	13.1704	12.9542	12.6583	12.6523	12.6745
CUST_14274_PI425249770	JI457954	PREDICTED: hypothetical protein [Vitis vinifera]	1e-84	gi|225424835|ref|XP_002272776.1|	11.6049	12.5542	12.1166	12.8474	12.8275	12.9026
CUST_14277_PI425249770	JI457957	PREDICTED: hypothetical protein [Vitis vinifera]	3e-06	gi|225465024|ref|XP_002264362.1|	10.4497	10.3739	9.76444	9.95923	10.1846	10.0929
CUST_1428_PI425249770	JI445108	hypothetical protein LOC100216933 [Zea mays]	4e-50	gi|219362969|ref|NP_001136790.1|	8.59984	8.4753	8.2096	8.49641	8.212	7.80383
CUST_14284_PI425249770	JI457964	PREDICTED: hypothetical protein [Vitis vinifera]	4e-63	gi|225463325|ref|XP_002268061.1|	7.23948	7.12082	7.60678	7.15685	7.52686	7.38516
CUST_14288_PI425249770	JI457968	PREDICTED: hypothetical protein [Vitis vinifera]	e-112	gi|225441973|ref|XP_002271118.1|	6.37778	6.86659	6.93417	7.34385	7.47091	7.32684
CUST_14294_PI425249770	JI457974	PREDICTED: hypothetical protein [Vitis vinifera]	3e-74	gi|225439408|ref|XP_002263824.1|	12.6226	12.4637	12.6182	12.8744	12.5622	12.7131
CUST_14299_PI425249770	JI457979	predicted protein [Populus trichocarpa]	3e-54	gi|224137312|ref|XP_002322526.1|	13.939	14.3152	14.1125	14.3458	14.0779	14.2214
CUST_14301_PI425249770	JI457981	PREDICTED: hypothetical protein isoform 1 [Vitis vinifera]	1e-64	gi|225442841|ref|XP_002285351.1|	13.4798	13.3215	13.2805	12.8973	13.2776	12.9957
CUST_14302_PI425249770	JI457982	Os11g0311300 [Oryza sativa (japonica cultivar-group)]	0.0004	gi|115485229|ref|NP_001067758.1|	14.8276	14.9431	14.9404	15.0697	14.8699	14.5952
CUST_14304_PI425249770	JI457984	"photosystem I reaction center subunit IV A, chloroplast precursor [Ricinus communis]"	1e-39	gi|255560287|ref|XP_002521161.1|	13.3995	12.7712	12.9611	12.8194	13.4294	13.6373
CUST_14310_PI425249770	JI457990	PREDICTED: hypothetical protein [Vitis vinifera]	4e-69	gi|225448349|ref|XP_002267177.1|	12.3891	12.4346	12.4855	13.2808	12.641	12.8564
CUST_14313_PI425249770	JI457993	PREDICTED: hypothetical protein [Vitis vinifera]	e-128	gi|225469994|ref|XP_002277989.1|	14.963	14.949	15.0644	15.0242	15.0985	14.9906
CUST_14316_PI425249770	JI457996	PREDICTED: hypothetical protein [Vitis vinifera]	3e-84	gi|225449865|ref|XP_002265477.1|	6.67934	6.71012	6.9684	6.84062	6.32402	5.8467
CUST_14317_PI425249770	JI457997	hypothetical protein LOC100273938 [Zea mays]	2e-21	gi|226528330|ref|NP_001141802.1|	14.1679	14.4511	14.4467	14.4268	14.3913	14.1921
CUST_14324_PI425249770	JI458004	PREDICTED: hypothetical protein [Vitis vinifera]	9e-94	gi|225463870|ref|XP_002268712.1|	8.26541	7.24642	7.97228	7.59408	5.9381	6.15849
CUST_14327_PI425249770	JI458007	predicted protein [Ostreococcus lucimarinus CCE9901]	e-129	gi|145356323|ref|XP_001422382.1|	14.533	15.3465	14.9595	15.8468	15.2581	15.6519
CUST_14339_PI425249770	JI458019	PREDICTED: hypothetical protein [Vitis vinifera]	3e-88	gi|225454375|ref|XP_002278854.1|	7.45046	7.73285	6.86423	7.29725	7.07474	6.98112
CUST_14342_PI425249770	JI458022	PREDICTED: hypothetical protein [Vitis vinifera]	6e-43	gi|225455627|ref|XP_002271141.1|	15.6162	15.5244	15.9362	16.0967	15.8912	16.2722
CUST_14343_PI425249770	JI458023	PREDICTED: hypothetical protein [Vitis vinifera]	e-103	gi|225461287|ref|XP_002284361.1|	14.6357	14.4581	14.9329	14.6782	14.8853	14.5463
CUST_14348_PI425249770	JI458028	PREDICTED: hypothetical protein isoform 2 [Vitis vinifera]	9e-25	gi|225460949|ref|XP_002279828.1|	14.4807	14.9406	14.9846	14.8697	14.1442	14.3396
CUST_14359_PI425249770	JI458039	PREDICTED: hypothetical protein [Vitis vinifera]	7e-77	gi|225451092|ref|XP_002264214.1|	14.7147	14.9913	14.7711	14.457	14.8506	14.4334
CUST_1436_PI425249770	JI445116	hypothetical protein SORBIDRAFT_06g016750 [Sorghum bicolor]	e-111	gi|242075812|ref|XP_002447842.1|	11.413	9.64862	10.7501	8.85413	9.69754	10.0381
CUST_14363_PI425249770	JI458043	predicted protein [Populus trichocarpa]	1e-42	gi|224074721|ref|XP_002304440.1|	7.80808	7.8223	7.35601	6.86253	6.68586	6.74686
CUST_14365_PI425249770	JI458045	PREDICTED: hypothetical protein [Vitis vinifera]	e-124	gi|225429244|ref|XP_002264694.1|	14.6222	14.7235	14.7655	14.8909	15.0474	14.8614
CUST_14367_PI425249770	JI458047	PREDICTED: hypothetical protein [Vitis vinifera]	e-131	gi|225458938|ref|XP_002285511.1|	4.98084	5.615	5.62522	5.69213	6.23148	6.33106
CUST_14385_PI425249770	JI458065	hypothetical protein SORBIDRAFT_05g008570 [Sorghum bicolor]	8e-57	gi|242068161|ref|XP_002449357.1|	13.2805	13.5765	13.7514	13.4674	13.6283	13.0802
CUST_14389_PI425249770	JI458069	PREDICTED: hypothetical protein [Vitis vinifera]	e-116	gi|225437104|ref|XP_002280006.1|	14.2613	14.219	14.0682	14.2024	13.6585	13.9175
CUST_1439_PI425249770	JI445119	"calcium-dependent protein kinase, putative [Ricinus communis]"	0.26	gi|255566207|ref|XP_002524091.1|	9.08472	9.19025	10.0294	8.50794	9.00803	10.6118
CUST_14397_PI425249770	JI458077	PREDICTED: hypothetical protein [Vitis vinifera]	2e-53	gi|225445547|ref|XP_002282238.1|	6.63365	7.77407	8.23155	5.79888	6.28448	5.69972
CUST_14401_PI425249770	JI458081	PREDICTED: hypothetical protein [Vitis vinifera]	1e-49	gi|225426518|ref|XP_002271830.1|	13.1495	12.9222	13.0501	13.1025	13.2194	13.7378
CUST_14408_PI425249770	JI458088	PREDICTED: hypothetical protein [Vitis vinifera]	4e-64	gi|225434496|ref|XP_002278283.1|	14.9542	15.7029	15.7564	15.1979	15.4693	14.8406
CUST_14416_PI425249770	JI458096	predicted protein [Populus trichocarpa]	1e-24	gi|224137390|ref|XP_002327114.1|	13.3632	13.2081	13.5725	13.5387	13.425	13.2369
CUST_14421_PI425249770	JI458101	"tubulin alpha chain, putative [Ricinus communis]"	4e-40	gi|255568892|ref|XP_002525416.1|	5.54156	8.02852	6.35978	7.753	7.33425	7.6547
CUST_14435_PI425249770	JI458115	PREDICTED: hypothetical protein [Vitis vinifera]	4e-65	gi|225455886|ref|XP_002275529.1|	7.87461	7.85284	7.36218	7.55713	6.93633	7.70828
CUST_14438_PI425249770	JI458118	PREDICTED: hypothetical protein [Vitis vinifera]	e-133	gi|225469806|ref|XP_002262941.1|	7.20536	7.00241	7.44194	7.07943	6.32303	6.78194
CUST_14439_PI425249770	JI458119	PREDICTED: hypothetical protein [Vitis vinifera]	e-120	gi|225456437|ref|XP_002280645.1|	6.67605	7.5207	6.96377	7.85622	7.99747	7.83384
CUST_14440_PI425249770	JI458120	predicted protein [Populus trichocarpa]	0	gi|224095800|ref|XP_002310485.1|	8.50588	9.2877	9.44026	9.88526	9.94072	9.65346
CUST_14442_PI425249770	JI458122	PREDICTED: hypothetical protein [Vitis vinifera]	0	gi|225445126|ref|XP_002280521.1|	12.4072	12.555	12.5636	12.6642	12.9127	12.8301
CUST_14448_PI425249770	JI458128	PREDICTED: hypothetical protein [Vitis vinifera]	8e-77	gi|225423485|ref|XP_002274321.1|	7.33914	7.68373	7.25285	6.73922	6.82608	7.41601
CUST_14454_PI425249770	JI458134	predicted protein [Chlamydomonas reinhardtii]	1.8	gi|159486871|ref|XP_001701460.1|	8.34381	8.16096	8.71221	9.30841	9.13489	9.01743
CUST_14460_PI425249770	JI458140	"RNA binding protein, putative [Ricinus communis]"	e-143	gi|255568988|ref|XP_002525464.1|	5.862	5.69173	6.47622	5.72948	5.81935	6.32728
CUST_14465_PI425249770	JI458145	PREDICTED: hypothetical protein [Vitis vinifera]	8e-14	gi|225445236|ref|XP_002280965.1|	13.8145	14.0451	13.9787	13.8822	13.7974	13.5907
CUST_14470_PI425249770	JI458150	"PLE, putative [Ricinus communis]"	e-127	gi|255561807|ref|XP_002521913.1|	13.8664	13.8469	13.6759	13.665	13.7891	13.6232
CUST_14472_PI425249770	JI458152	PREDICTED: starch synthase VI [Vitis vinifera]	1e-52	gi|225445684|ref|XP_002268126.1|	12.6985	12.9963	12.7615	12.8402	13.4071	13.2114
CUST_14478_PI425249770	JI458158	PREDICTED: hypothetical protein [Vitis vinifera]	1e-60	gi|225427921|ref|XP_002275138.1|	6.2895	6.47804	5.79215	7.08971	6.82509	6.90767
CUST_14479_PI425249770	JI458159	"ERD1 protein, chloroplast precursor, putative [Ricinus communis]"	e-128	gi|255539981|ref|XP_002511055.1|	14.5264	13.8638	13.4878	13.8659	13.333	13.2548
CUST_14483_PI425249770	JI458163	PREDICTED: hypothetical protein [Vitis vinifera]	2e-59	gi|225445832|ref|XP_002277519.1|	13.116	13.0605	13.0774	13.2939	13.254	13.6893
CUST_14489_PI425249770	JI458169	PREDICTED: hypothetical protein [Vitis vinifera]	7e-64	gi|225430083|ref|XP_002284514.1|	14.437	14.067	14.5626	14.3083	14.5136	14.4031
CUST_14498_PI425249770	JI458178	"RNA binding protein, putative [Ricinus communis]"	2e-42	gi|255547171|ref|XP_002514643.1|	11.8514	12.0516	12.1144	11.7492	11.844	11.6634
CUST_14499_PI425249770	JI458179	PREDICTED: hypothetical protein [Vitis vinifera]	e-135	gi|225425710|ref|XP_002275229.1|	12.323	11.5298	11.7801	12.5293	11.8409	12.6533
CUST_14508_PI425249770	JI458188	"tubulin beta chain, putative [Ricinus communis]"	e-112	gi|255564355|ref|XP_002523174.1|	12.6011	12.9768	13.1014	12.4903	12.6608	12.7044
CUST_1451_PI425249770	JI445131	PREDICTED: hypothetical protein [Vitis vinifera]	e-143	gi|225424621|ref|XP_002285476.1|	5.67065	5.65687	5.27466	5.66793	6.18619	6.69606
CUST_14510_PI425249770	JI458190	PREDICTED: hypothetical protein [Vitis vinifera]	5e-30	gi|225449473|ref|XP_002278402.1|	7.45504	7.15281	6.9928	6.86247	6.44105	6.53013
CUST_14513_PI425249770	JI458193	conserved hypothetical protein [Ricinus communis]	1e-33	gi|255558482|ref|XP_002520266.1|	5.37091	5.1869	4.95005	5.77324	6.32344	6.37286
CUST_14518_PI425249770	JI458198	PREDICTED: hypothetical protein [Vitis vinifera]	9e-58	gi|225461868|ref|XP_002265045.1|	13.5098	13.3372	13.4687	13.4066	13.5832	13.6301
CUST_1453_PI425249770	JI445133	"afc, putative [Ricinus communis]"	5e-98	gi|255540473|ref|XP_002511301.1|	8.76614	8.43439	8.22364	8.74932	8.73475	8.49904
CUST_14538_PI425249770	JI458218	PREDICTED: hypothetical protein [Vitis vinifera]	4e-49	gi|225423847|ref|XP_002278531.1|	6.41057	6.51162	5.58533	5.93705	5.65486	5.78296
CUST_14541_PI425249770	JI458221	predicted protein [Populus trichocarpa]	6e-40	gi|224069102|ref|XP_002326275.1|	13.7906	13.7825	13.8571	13.7207	13.7136	13.5093
CUST_14545_PI425249770	JI458225	predicted protein [Populus trichocarpa]	4e-06	gi|224129704|ref|XP_002328782.1|	9.80195	10.173	10.4683	8.70638	10.5565	8.83881
CUST_14546_PI425249770	JI458226	PREDICTED: hypothetical protein [Vitis vinifera]	e-101	gi|225444161|ref|XP_002270765.1|	8.47213	7.76065	8.13455	6.61153	6.13889	7.24913
CUST_14547_PI425249770	JI458227	PREDICTED: hypothetical protein [Vitis vinifera]	7e-25	gi|225469380|ref|XP_002262940.1|	13.6929	13.65	13.5657	13.2825	13.4166	13.5949
CUST_14549_PI425249770	JI458229	PREDICTED: hypothetical protein [Vitis vinifera]	2e-44	gi|225459868|ref|XP_002284841.1|	16.3059	15.9647	15.5319	16.0417	15.4786	15.9563
CUST_14550_PI425249770	JI458230	PREDICTED: hypothetical protein [Vitis vinifera]	8e-48	gi|225429404|ref|XP_002275496.1|	12.2203	12.5181	12.3395	13.3452	13.4916	13.701
CUST_14554_PI425249770	JI458234	predicted protein [Populus trichocarpa]	1e-51	gi|224108460|ref|XP_002314856.1|	14.1735	14.126	14.3133	14.4967	14.5071	14.5648
CUST_14563_PI425249770	JI458243	PREDICTED: hypothetical protein [Vitis vinifera]	1e-29	gi|225458275|ref|XP_002281383.1|	14.0146	14.3335	14.3612	14.5513	14.4915	14.6628
CUST_14564_PI425249770	JI458244	"DNA-directed RNA polymerase 2B, chloroplast/mitochondrial precursor, putative [Ricinus communis]"	3e-77	gi|255585835|ref|XP_002533595.1|	11.4833	11.5077	11.2925	10.9082	11.0068	10.8872
CUST_14568_PI425249770	JI458248	PREDICTED: hypothetical protein isoform 2 [Vitis vinifera]	5e-39	gi|225451595|ref|XP_002275731.1|	15.1451	15.4739	15.2366	15.3978	15.0962	15.4449
CUST_14571_PI425249770	JI458251	predicted protein [Populus trichocarpa]	2e-96	gi|224119778|ref|XP_002318160.1|	11.6427	11.9173	11.986	12.2318	12.2559	12.2663
CUST_14575_PI425249770	JI458255	PREDICTED: hypothetical protein [Vitis vinifera]	1e-84	gi|225470171|ref|XP_002267852.1|	13.1561	13.2209	13.2246	13.2629	13.3583	13.81
CUST_14578_PI425249770	JI458258	PREDICTED: hypothetical protein [Vitis vinifera]	e-106	gi|225460668|ref|XP_002267914.1|	12.8839	12.9424	12.8148	13.1547	13.2743	13.1712
CUST_14580_PI425249770	JI458260	predicted protein [Populus trichocarpa]	5e-06	gi|224097028|ref|XP_002310815.1|	5.24589	5.402	5.86379	5.88277	6.01981	5.4917
CUST_1459_PI425249770	JI445139	PREDICTED: hypothetical protein [Vitis vinifera]	4e-30	gi|225453150|ref|XP_002272597.1|	8.14348	7.92018	7.21567	7.93321	8.13852	8.39995
CUST_14592_PI425249770	JI458272	"protein disulfide isomerase, putative [Ricinus communis]"	2e-33	gi|255586469|ref|XP_002533878.1|	11.8722	12.327	12.6263	12.4896	12.8337	12.3216
CUST_14596_PI425249770	JI458276	PREDICTED: hypothetical protein [Vitis vinifera]	2e-21	gi|225443930|ref|XP_002271683.1|	13.3772	13.5557	13.7752	13.716	13.8477	13.4059
CUST_14598_PI425249770	JI458278	"PREDICTED: hypothetical protein, partial [Vitis vinifera]"	e-115	gi|225469081|ref|XP_002268391.1|	5.72419	6.13646	5.98951	5.32148	6.00832	6.0081
CUST_14599_PI425249770	JI458279	PREDICTED: hypothetical protein [Vitis vinifera]	7e-17	gi|225438938|ref|XP_002279411.1|	12.1373	12.1616	12.325	12.5312	12.3968	12.4216
CUST_14601_PI425249770	JI458281	PREDICTED: hypothetical protein isoform 1 [Vitis vinifera]	e-110	gi|225454018|ref|XP_002281007.1|	14.2731	14.1185	13.8617	13.7386	13.7859	13.6225
CUST_14605_PI425249770	JI458285	predicted protein [Populus trichocarpa]	0	gi|224105387|ref|XP_002313793.1|	10.7924	10.771	10.6886	10.5532	9.86043	9.87991
CUST_14607_PI425249770	JI458287	PREDICTED: hypothetical protein [Vitis vinifera]	2e-65	gi|225464551|ref|XP_002272741.1|	7.46712	7.03503	8.09099	7.04834	5.75766	5.73538
CUST_14616_PI425249770	JI458296	conserved hypothetical protein [Ricinus communis]	9e-21	gi|255541328|ref|XP_002511728.1|	12.9006	12.9002	12.5313	12.4185	12.6873	12.587
CUST_14622_PI425249770	JI458302	PREDICTED: hypothetical protein isoform 1 [Vitis vinifera]	e-153	gi|225465075|ref|XP_002268838.1|	5.67032	5.7456	5.638	5.93627	6.39398	5.92921
CUST_14631_PI425249770	JI458311	PREDICTED: hypothetical protein [Vitis vinifera]	4e-37	gi|225433436|ref|XP_002285668.1|	15.6662	15.6035	15.3399	15.271	15.4452	15.3251
CUST_14632_PI425249770	JI458312	beta'' subunit of RNA polymerase [Leptosira terrestris]	2.5	gi|153805634|ref|YP_001382219.1|	7.61385	7.75695	8.11628	6.84776	7.10794	7.23031
CUST_14633_PI425249770	JI458313	"DNA binding protein, putative [Ricinus communis]"	3e-34	gi|255545850|ref|XP_002513985.1|	13.6568	13.9018	13.5176	13.7148	13.2817	13.2371
CUST_14637_PI425249770	JI458317	protein with unknown function [Ricinus communis]	1e-74	gi|255588057|ref|XP_002534491.1|	6.22648	6.50498	7.24688	6.64313	5.37214	5.14256
CUST_14639_PI425249770	JI458319	"cysteine-type peptidase, putative [Ricinus communis]"	5e-47	gi|255583601|ref|XP_002532556.1|	13.4703	13.4147	13.4964	13.4337	13.792	13.3374
CUST_14651_PI425249770	JI458331	PREDICTED: hypothetical protein [Vitis vinifera]	1e-40	gi|225459513|ref|XP_002284446.1|	7.12498	7.20763	6.60406	7.09669	7.24153	6.76905
CUST_14652_PI425249770	JI458332	PREDICTED: hypothetical protein [Vitis vinifera]	4e-38	gi|225448259|ref|XP_002273539.1|	12.3956	12.0744	11.7834	11.8179	11.6665	11.9758
CUST_14660_PI425249770	JI458340	PREDICTED: hypothetical protein [Vitis vinifera]	3e-16	gi|225459677|ref|XP_002284630.1|	11.5763	11.739	11.6862	12.014	11.9827	11.8943
CUST_14665_PI425249770	JI458345	predicted protein [Populus trichocarpa]	0.83	gi|224085976|ref|XP_002307762.1|	6.63455	5.93651	5.69996	5.1986	5.19674	5.61918
CUST_14670_PI425249770	JI458350	predicted protein [Populus trichocarpa]	5e-44	gi|224111900|ref|XP_002316018.1|	12.7423	12.9521	12.7065	12.9414	12.9053	12.7885
CUST_14673_PI425249770	JI458353	"PREDICTED: similar to 50S ribosomal protein L17, chloroplastic [Vitis vinifera]"	2e-79	gi|225444201|ref|XP_002275983.1|	14.6653	14.6148	14.8302	14.8721	14.8221	15.0926
CUST_14688_PI425249770	JI458368	PREDICTED: hypothetical protein [Vitis vinifera]	e-112	gi|225450207|ref|XP_002263448.1|	6.68319	6.97736	5.75482	6.95022	7.28608	7.19091
CUST_14691_PI425249770	JI458371	PREDICTED: hypothetical protein [Vitis vinifera]	2e-98	gi|225441914|ref|XP_002278785.1|	5.09479	5.17896	5.27721	5.52621	5.5733	5.74361
CUST_14695_PI425249770	JI458375	DNA methyltransferase [Populus trichocarpa]	1e-91	gi|224077654|ref|XP_002305346.1|	15.2371	15.6849	15.849	14.9642	15.5817	14.3909
CUST_14697_PI425249770	JI458377	predicted protein [Populus trichocarpa]	1e-74	gi|224086020|ref|XP_002307781.1|	5.36379	5.95496	6.1841	6.281	7.13536	6.2977
CUST_14708_PI425249770	JI458388	PREDICTED: hypothetical protein [Vitis vinifera]	2e-28	gi|225434191|ref|XP_002279426.1|	15.1533	14.892	14.7816	15.1331	14.5934	14.6308
CUST_14709_PI425249770	JI458389	predicted protein [Populus trichocarpa]	0.001	gi|224141139|ref|XP_002323932.1|	9.03059	9.2616	9.27634	8.77382	9.27435	9.45377
CUST_14713_PI425249770	JI458393	PREDICTED: hypothetical protein [Vitis vinifera]	2e-69	gi|225454900|ref|XP_002279399.1|	13.9516	13.2887	13.2856	12.9197	13.1878	13.4179
CUST_14715_PI425249770	JI458395	histone H3 [Arabidopsis thaliana]	3e-13	gi|18416264|ref|NP_568228.1|	12.2669	12.5673	14.3739	13.028	13.0142	12.521
CUST_14717_PI425249770	JI458397	predicted protein [Populus trichocarpa]	9e-40	gi|224103863|ref|XP_002313223.1|	7.87045	7.84125	8.44111	8.59348	7.99348	9.48729
CUST_14718_PI425249770	JI458398	PREDICTED: hypothetical protein [Vitis vinifera]	3e-27	gi|225437463|ref|XP_002269237.1|	5.57782	6.24144	6.5322	5.65089	6.09185	5.57325
CUST_14722_PI425249770	JI458402	"endo-1,3-1,4-beta-d-glucanase, putative [Ricinus communis]"	e-113	gi|255567666|ref|XP_002524812.1|	14.8136	14.671	14.8695	15.0013	15.0566	14.8993
CUST_14724_PI425249770	JI458404	PREDICTED: hypothetical protein [Vitis vinifera]	5e-68	gi|225458667|ref|XP_002282899.1|	13.1533	13.3653	13.4147	13.5145	13.6044	13.7438
CUST_14727_PI425249770	JI458407	PREDICTED: hypothetical protein [Vitis vinifera]	2e-33	gi|225433772|ref|XP_002268535.1|	10.9751	10.8957	10.951	11.0357	11.3411	11.9318
CUST_14731_PI425249770	JI458411	"transketolase, putative [Ricinus communis]"	0	gi|255541252|ref|XP_002511690.1|	16.0136	16.293	16.2029	16.359	16.4281	16.1037
CUST_14735_PI425249770	JI458415	PREDICTED: hypothetical protein [Vitis vinifera]	3e-62	gi|225432951|ref|XP_002284388.1|	10.6063	10.6554	10.7808	10.1686	10.7642	10.5089
CUST_14738_PI425249770	JI458418	PREDICTED: hypothetical protein [Vitis vinifera]	e-135	gi|225426168|ref|XP_002278930.1|	12.5581	13.2653	13.5019	12.4735	13.3319	11.6821
CUST_14739_PI425249770	JI458419	PREDICTED: hypothetical protein [Vitis vinifera]	2e-44	gi|225458633|ref|XP_002282801.1|	11.5655	11.436	11.5849	11.4832	11.594	11.8848
CUST_14745_PI425249770	JI458425	PREDICTED: hypothetical protein [Vitis vinifera]	1e-14	gi|225460322|ref|XP_002280140.1|	12.6322	12.4066	12.3924	12.2409	12.2919	11.9951
CUST_14748_PI425249770	JI458428	PREDICTED: hypothetical protein [Vitis vinifera]	4e-14	gi|225465131|ref|XP_002271188.1|	7.80768	7.6902	6.91531	7.02705	6.56011	6.93631
CUST_14753_PI425249770	JI458433	PREDICTED: hypothetical protein isoform 1 [Vitis vinifera]	5e-28	gi|225465718|ref|XP_002263056.1|	9.19987	9.19109	10.5024	11.0147	11.3654	10.6211
CUST_14757_PI425249770	JI458437	predicted protein [Populus trichocarpa]	7e-64	gi|224060070|ref|XP_002300036.1|	13.2588	13.2305	13.1964	13.2824	13.6988	13.4209
CUST_14769_PI425249770	JI458449	PREDICTED: hypothetical protein [Vitis vinifera]	3e-74	gi|225438712|ref|XP_002282478.1|	5.09758	5.38264	5.6849	5.57849	6.32557	6.24785
CUST_1477_PI425249770	JI445157	PREDICTED: hypothetical protein [Vitis vinifera]	2e-56	gi|225470737|ref|XP_002266179.1|	5.44763	5.63288	5.79411	5.59977	5.68637	6.2737
CUST_14771_PI425249770	JI458451	PREDICTED: hypothetical protein [Vitis vinifera]	8e-41	gi|225432694|ref|XP_002282665.1|	16.3682	15.2189	15.187	15.0659	14.7723	15.4462
CUST_14779_PI425249770	JI458459	PREDICTED: hypothetical protein [Vitis vinifera]	2e-16	gi|225456590|ref|XP_002266901.1|	16.0231	15.9821	16.1361	16.1302	16.0277	16.0931
CUST_14780_PI425249770	JI458460	PREDICTED: hypothetical protein isoform 1 [Vitis vinifera]	3e-59	gi|225447713|ref|XP_002277091.1|	13.0031	13.1005	13.0139	13.0838	12.9856	12.9194
CUST_14783_PI425249770	JI458463	PREDICTED: hypothetical protein [Vitis vinifera]	2e-65	gi|225441211|ref|XP_002266581.1|	15.9825	16.1766	16.1026	15.9717	16.0151	15.7391
CUST_14784_PI425249770	JI458464	conserved hypothetical protein [Ricinus communis]	1e-28	gi|255561995|ref|XP_002522006.1|	13.6518	13.7471	13.6729	13.498	13.5752	13.5717
CUST_14786_PI425249770	JI458466	conserved hypothetical protein [Ricinus communis]	8e-05	gi|255562166|ref|XP_002522091.1|	5.76149	5.95692	5.31212	5.85804	5.91136	5.08914
CUST_14788_PI425249770	JI458468	"helicase, putative [Ricinus communis]"	2e-99	gi|255581147|ref|XP_002531387.1|	5.2705	5.08473	5.36433	5.75655	5.69378	5.35123
CUST_14791_PI425249770	JI458471	predicted protein [Populus trichocarpa]	3e-21	gi|224072572|ref|XP_002303788.1|	12.6941	12.9417	13.0183	13.3075	13.3757	13.5128
CUST_14793_PI425249770	JI458473	"Inhibitor of growth protein, putative [Ricinus communis]"	1e-57	gi|255554260|ref|XP_002518170.1|	7.05464	6.94454	6.96755	7.26769	7.54299	7.23997
CUST_14795_PI425249770	JI458475	PREDICTED: hypothetical protein [Vitis vinifera]	6e-88	gi|225445280|ref|XP_002281165.1|	10.2193	11.0558	10.8244	10.5722	10.9081	10.3644
CUST_148_PI425249770	JI443828	PREDICTED: hypothetical protein [Vitis vinifera]	5e-12	gi|225451377|ref|XP_002264253.1|	8.61629	8.31709	7.70916	7.64444	8.14164	8.21926
CUST_14802_PI425249770	JI458482	PREDICTED: hypothetical protein [Vitis vinifera]	0	gi|225437963|ref|XP_002271401.1|	15.6368	15.9256	15.8306	16.2706	16.225	16.3229
CUST_14803_PI425249770	JI458483	predicted protein [Populus trichocarpa]	0	gi|224121260|ref|XP_002330783.1|	15.152	15.2063	14.8801	15.0777	15.0065	14.8796
CUST_14806_PI425249770	JI458486	"ATP binding protein, putative [Ricinus communis]"	1e-27	gi|255567337|ref|XP_002524648.1|	14.8403	15.0639	14.716	14.7468	14.8353	14.9306
CUST_14807_PI425249770	JI458487	predicted protein [Populus trichocarpa]	0.12	gi|224140395|ref|XP_002323568.1|	14.2465	13.9733	13.6383	12.9905	12.7521	13.0928
CUST_14809_PI425249770	JI458489	"Early nodulin, putative [Ricinus communis]"	1e-20	gi|255568960|ref|XP_002525450.1|	13.6233	13.4926	13.5148	13.5229	13.3516	13.5807
CUST_14817_PI425249770	JI458497	predicted protein [Populus trichocarpa]	2e-67	gi|224059090|ref|XP_002299710.1|	6.00083	6.18205	5.84883	6.20977	6.64109	6.38463
CUST_14819_PI425249770	JI458499	"cell division cycle, putative [Ricinus communis]"	3e-34	gi|255540807|ref|XP_002511468.1|	13.2987	13.2137	12.956	12.6922	12.8945	12.7454
CUST_14822_PI425249770	JI458502	predicted protein [Populus trichocarpa]	2e-74	gi|224140117|ref|XP_002323433.1|	14.0132	14.0177	14.0737	14.1423	14.0629	14.3543
CUST_14824_PI425249770	JI458504	predicted protein [Populus trichocarpa]	3e-33	gi|224113267|ref|XP_002316441.1|	15.612	15.5542	15.7769	15.6785	15.5339	15.4897
CUST_14825_PI425249770	JI458505	predicted protein [Physcomitrella patens subsp. patens]	0.052	gi|168022931|ref|XP_001763992.1|	12.9708	12.5181	12.5164	12.3475	12.9943	13.2103
CUST_14829_PI425249770	JI458509	predicted protein [Populus trichocarpa]	6e-74	gi|224111036|ref|XP_002332995.1|	6.53762	6.28052	5.95673	6.61439	6.84472	6.98559
CUST_1483_PI425249770	JI445163	Os09g0321900 [Oryza sativa (japonica cultivar-group)]	8e-34	gi|115478528|ref|NP_001062859.1|	13.7437	13.7267	14.0324	14.0542	14.1569	14.3911
CUST_14835_PI425249770	JI458515	conserved hypothetical protein [Ricinus communis]	1e-30	gi|255570871|ref|XP_002526387.1|	15.8453	14.792	14.6548	14.5235	14.378	14.6798
CUST_14838_PI425249770	JI458518	PREDICTED: hypothetical protein [Vitis vinifera]	8e-53	gi|225424468|ref|XP_002285166.1|	12.6753	12.9604	13.0999	13.0052	12.9066	12.5747
CUST_14839_PI425249770	JI458519	"signalosome subunit, putative [Ricinus communis]"	2e-32	gi|255576641|ref|XP_002529210.1|	14.1468	14.8218	14.6788	14.6707	14.828	14.4433
CUST_14842_PI425249770	JI458522	"hydroxyacylglutathione hydrolase, putative [Ricinus communis]"	6e-91	gi|255577183|ref|XP_002529474.1|	13.2882	13.7362	13.732	14.0538	13.9724	13.7273
CUST_14855_PI425249770	JI458535	ribosomal protein L10 family protein [Arabidopsis thaliana]	4e-38	gi|15240644|ref|NP_196855.1|	8.75018	8.75681	9.49813	9.164	8.75213	9.51713
CUST_14862_PI425249770	JI458542	PREDICTED: hypothetical protein [Vitis vinifera]	6e-46	gi|225436110|ref|XP_002273307.1|	10.9914	11.4579	10.8048	10.8515	11.4682	10.2368
CUST_14863_PI425249770	JI458543	PREDICTED: hypothetical protein [Vitis vinifera]	4e-78	gi|225447195|ref|XP_002277197.1|	5.5772	5.68125	5.41805	5.94848	6.07414	6.22575
CUST_14874_PI425249770	JI458554	predicted protein [Populus trichocarpa]	1e-26	gi|224130486|ref|XP_002320849.1|	10.4189	9.90836	11.5857	11.4894	10.0912	12.1895
CUST_14877_PI425249770	JI458557	PREDICTED: hypothetical protein [Vitis vinifera]	4e-13	gi|225461328|ref|XP_002281822.1|	13.2527	13.2564	13.2074	13.4589	13.4512	13.7244
CUST_14881_PI425249770	JI458561	predicted protein [Populus trichocarpa]	0.0001	gi|224150138|ref|XP_002336909.1|	11.142	9.54758	11.0498	11.8532	10.3854	11.7926
CUST_14882_PI425249770	JI458562	myb family transcription factor [Arabidopsis thaliana]	4e-09	gi|18404044|ref|NP_566744.1|	13.034	12.9399	12.9918	13.0444	13.0808	13.6351
CUST_14890_PI425249770	JI458570	conserved hypothetical protein [Ricinus communis]	1e-19	gi|255541124|ref|XP_002511626.1|	7.81732	7.85478	7.84885	8.1323	8.28833	8.59234
CUST_14891_PI425249770	JI458571	predicted protein [Populus trichocarpa]	2e-29	gi|224121894|ref|XP_002318699.1|	6.851	7.02854	6.45102	6.93036	6.90593	6.66296
CUST_14895_PI425249770	JI458575	PREDICTED: similar to 26S proteasome subunit RPN5b [Vitis vinifera]	9e-38	gi|225438483|ref|XP_002278249.1|	11.7303	11.9684	11.9277	12.004	12.1613	12.0927
CUST_14906_PI425249770	JI458586	"mitochondrial carrier protein, putative [Ricinus communis]"	7e-67	gi|255550607|ref|XP_002516353.1|	10.5656	10.0486	9.72407	9.05803	9.86582	9.97357
CUST_14911_PI425249770	JI458591	PREDICTED: hypothetical protein [Vitis vinifera]	4e-56	gi|225454190|ref|XP_002272636.1|	13.0806	13.5214	13.5086	13.4164	13.8459	13.6243
CUST_14912_PI425249770	JI458592	PREDICTED: hypothetical protein [Vitis vinifera]	e-110	gi|225435437|ref|XP_002285426.1|	15.9191	16.0298	16.1005	16.0689	15.8169	15.9239
CUST_14915_PI425249770	JI458595	PREDICTED: hypothetical protein [Vitis vinifera]	2e-10	gi|225427140|ref|XP_002278687.1|	8.06674	8.61614	8.23623	8.80563	8.89581	8.78649
CUST_14919_PI425249770	JI458599	predicted protein [Populus trichocarpa]	e-172	gi|224112299|ref|XP_002316147.1|	6.39568	6.5528	5.97838	6.6676	7.02162	7.24201
CUST_14921_PI425249770	JI458601	PREDICTED: hypothetical protein [Vitis vinifera]	8e-36	gi|225440882|ref|XP_002276711.1|	14.0229	13.905	14.0094	13.9401	13.9992	14.1172
CUST_14925_PI425249770	JI458605	PREDICTED: hypothetical protein [Vitis vinifera]	4e-49	gi|225424335|ref|XP_002284827.1|	5.45705	5.14242	5.37353	5.28507	5.72462	5.71155
CUST_14926_PI425249770	JI458606	hypothetical protein SORBIDRAFT_09g001176 [Sorghum bicolor]	4e-31	gi|242086603|ref|XP_002439134.1|	4.59511	6.0026	6.54091	3.75987	5.38498	5.91336
CUST_14927_PI425249770	JI458607	"Alpha-1,4-glucan-protein synthase [UDP-forming], putative [Ricinus communis]"	e-101	gi|255543096|ref|XP_002512611.1|	14.3351	14.5534	14.5299	14.2909	14.529	14.3265
CUST_14933_PI425249770	JI458613	conserved hypothetical protein [Ricinus communis]	5e-55	gi|255585277|ref|XP_002533338.1|	14.9842	15.2268	15.2336	15.3543	15.3459	15.7634
CUST_14934_PI425249770	JI458614	PREDICTED: hypothetical protein [Vitis vinifera]	4e-87	gi|225446867|ref|XP_002283850.1|	16.5796	16.4601	16.3237	15.9611	15.8879	15.9273
CUST_1494_PI425249770	JI445174	PREDICTED: hypothetical protein [Vitis vinifera]	7e-22	gi|225440956|ref|XP_002277172.1|	11.5753	11.5908	11.5365	10.9802	10.0306	10.6019
CUST_14942_PI425249770	JI458622	predicted protein [Physcomitrella patens subsp. patens]	0.081	gi|167999392|ref|XP_001752401.1|	7.6788	7.77074	6.9246	7.34969	7.45691	7.30027
CUST_14943_PI425249770	JI458623	predicted protein [Populus trichocarpa]	3e-28	gi|224105437|ref|XP_002313811.1|	14.4778	14.6487	14.6454	14.5986	14.4199	14.1705
CUST_14944_PI425249770	JI458624	"S-adenosylmethionine-dependent methyltransferase, putative [Ricinus communis]"	1e-31	gi|255585558|ref|XP_002533469.1|	15.1399	15.3149	15.3019	15.3987	15.3788	14.8572
CUST_14949_PI425249770	JI458629	mtn21-like protein [Populus trichocarpa]	1e-18	gi|224129992|ref|XP_002328854.1|	10.199	10.4022	10.4122	10.446	10.7383	10.3563
CUST_14953_PI425249770	JI458633	PREDICTED: hypothetical protein [Vitis vinifera]	3e-81	gi|225449066|ref|XP_002275108.1|	10.792	10.3074	10.3535	10.3198	9.88553	9.78173
CUST_1496_PI425249770	JI445176	PREDICTED: hypothetical protein [Vitis vinifera]	4e-60	gi|225434185|ref|XP_002279271.1|	12.966	13.0515	13.2537	13.3758	13.3554	13.198
CUST_14960_PI425249770	JI458640	"CBL-interacting serine/threonine-protein kinase, putative [Ricinus communis]"	1e-18	gi|255583293|ref|XP_002532410.1|	8.82204	8.8497	9.25408	9.18012	9.80059	9.46825
CUST_14963_PI425249770	JI458643	PREDICTED: hypothetical protein [Vitis vinifera]	2e-51	gi|225439254|ref|XP_002263534.1|	8.13508	7.53226	7.34643	7.94995	7.58846	8.14171
CUST_14969_PI425249770	JI458649	PREDICTED: hypothetical protein [Vitis vinifera]	6e-69	gi|225426414|ref|XP_002273514.1|	7.61866	7.95285	7.99257	7.44239	7.63535	7.30422
CUST_14974_PI425249770	JI458654	PREDICTED: hypothetical protein [Vitis vinifera]	4e-42	gi|225458697|ref|XP_002284965.1|	12.1631	12.2284	12.56	12.7302	12.6577	12.2431
CUST_14975_PI425249770	JI458655	PREDICTED: hypothetical protein [Vitis vinifera]	5e-17	gi|225459532|ref|XP_002285847.1|	10.3134	10.6902	10.5224	11.1275	10.467	10.4245
CUST_14978_PI425249770	JI458658	"actin depolymerizing factor, putative [Ricinus communis]"	2e-51	gi|255584766|ref|XP_002533101.1|	15.2671	14.9579	15.0124	14.6593	14.709	15.0243
CUST_14982_PI425249770	JI458662	PREDICTED: hypothetical protein [Vitis vinifera]	2e-65	gi|225429450|ref|XP_002277123.1|	6.24661	6.26088	6.58832	6.15707	6.75628	7.03215
CUST_14991_PI425249770	JI458671	Os11g0521900 [Oryza sativa (japonica cultivar-group)]	1.1	gi|115485681|ref|NP_001067984.1|	13.7207	13.5039	13.5865	13.7679	13.5697	13.8146
CUST_14993_PI425249770	JI458673	PREDICTED: hypothetical protein [Vitis vinifera]	7e-53	gi|225438569|ref|XP_002280145.1|	12.0327	11.8824	11.6032	12.3145	11.9968	13.1367
CUST_14996_PI425249770	JI458676	PREDICTED: hypothetical protein isoform 1 [Vitis vinifera]	e-122	gi|225457606|ref|XP_002273754.1|	10.0406	9.35804	10.099	10.4233	10.6745	10.5734
CUST_14997_PI425249770	JI458677	PREDICTED: hypothetical protein [Vitis vinifera]	2e-98	gi|225433351|ref|XP_002282738.1|	5.96471	6.00487	5.86197	6.59571	6.65957	6.24317
CUST_14998_PI425249770	JI458678	PREDICTED: hypothetical protein [Vitis vinifera]	2e-75	gi|225446224|ref|XP_002263521.1|	8.14668	8.55299	7.77794	8.16464	8.36911	8.47099
CUST_15_PI425255467		gi|148466443|gb|EF608934.1| Paeonia suffruticosa clone 6 40S ribosomal protein S7-like protein mRNA, partial cds			16.6919	16.8205	16.9292	16.9817	16.9924	16.8497
CUST_150_PI425249770	JI443830	"Phytochrome A-associated F-box protein, putative [Ricinus communis]"	1e-49	gi|255564160|ref|XP_002523077.1|	12.892	12.6961	13.1551	13.0693	12.6429	12.5011
CUST_15002_PI425249770	JI458682	PREDICTED: hypothetical protein [Vitis vinifera]	6e-29	gi|225425998|ref|XP_002270849.1|	13.6095	13.7595	14.1883	14.116	14.1601	14.1362
CUST_15004_PI425249770	JI458684	PREDICTED: hypothetical protein [Vitis vinifera]	2e-98	gi|225447157|ref|XP_002271447.1|	9.24924	9.73929	10.2219	10.1801	10.7001	9.98478
CUST_1501_PI425249770	JI445181	predicted protein [Physcomitrella patens subsp. patens]	6.5	gi|168060741|ref|XP_001782352.1|	16.1798	15.8274	16.0544	16.3125	16.2645	16.215
CUST_15016_PI425249770	JI458696	PREDICTED: hypothetical protein [Vitis vinifera]	2e-63	gi|225453207|ref|XP_002275733.1|	13.8954	13.8293	13.9596	14.2677	14.3069	14.0888
CUST_1502_PI425249770	JI445182	"Heat Shock Protein 70, cytosolic [Ostreococcus lucimarinus CCE9901]"	4.1	gi|145347872|ref|XP_001418384.1|	12.4195	11.8537	12.0371	12.1292	12.4584	12.97
CUST_15022_PI425249770	JI458702	PREDICTED: hypothetical protein isoform 1 [Vitis vinifera]	7e-60	gi|225437521|ref|XP_002275286.1|	13.8542	13.7907	13.7418	13.5619	13.6676	13.9834
CUST_15031_PI425249770	JI458711	PREDICTED: hypothetical protein [Vitis vinifera]	8e-53	gi|225434504|ref|XP_002275653.1|	10.9539	11.3093	11.5406	11.581	11.8099	11.3608
CUST_15038_PI425249770	JI458718	PREDICTED: hypothetical protein [Vitis vinifera]	2e-45	gi|225456359|ref|XP_002283991.1|	13.9165	13.5921	13.5876	13.7552	13.5121	13.8265
CUST_15039_PI425249770	JI458719	PREDICTED: hypothetical protein isoform 1 [Vitis vinifera]	1e-20	gi|225452536|ref|XP_002279925.1|	8.38417	7.14958	7.34343	7.49825	4.79453	6.36124
CUST_15040_PI425249770	JI458720	"zinc finger protein, putative [Ricinus communis]"	4e-58	gi|255540135|ref|XP_002511132.1|	10.809	10.8773	10.5502	10.8085	10.7282	10.7676
CUST_15041_PI425249770	JI458721	PREDICTED: hypothetical protein [Vitis vinifera]	4e-59	gi|225455912|ref|XP_002276428.1|	15.0804	15.0653	15.0933	15.3191	15.1242	15.705
CUST_15046_PI425249770	JI458726	"protein phosphatase 2c, putative [Ricinus communis]"	e-143	gi|255558462|ref|XP_002520256.1|	6.63861	6.75664	6.2875	6.47392	6.47666	6.10748
CUST_1505_PI425249770	JI445185	predicted protein [Populus trichocarpa]	0.41	gi|224085107|ref|XP_002307495.1|	8.36509	8.73625	8.02465	8.44657	8.71959	7.60802
CUST_15052_PI425249770	JI458732	PREDICTED: similar to oligopeptide transporter OPT family protein [Vitis vinifera]	0	gi|225467434|ref|XP_002273768.1|	14.0535	14.4157	14.7955	14.8848	15.1765	15.0007
CUST_15053_PI425249770	JI458733	PREDICTED: hypothetical protein [Vitis vinifera]	1e-96	gi|225437507|ref|XP_002275035.1|	14.2719	13.9996	13.8234	13.5231	13.6956	13.8676
CUST_15055_PI425249770	JI458735	PREDICTED: hypothetical protein [Vitis vinifera]	2e-19	gi|225439462|ref|XP_002268305.1|	15.1654	15.4235	15.3612	15.2518	15.5648	14.9708
CUST_15065_PI425249770	JI458745	"protein phosphatase 2a, regulatory subunit, putative [Ricinus communis]"	6e-21	gi|255568687|ref|XP_002525315.1|	13.4987	13.4234	13.2078	13.3437	13.1554	13.0904
CUST_15068_PI425249770	JI458748	PREDICTED: hypothetical protein [Vitis vinifera]	1e-79	gi|225432320|ref|XP_002276207.1|	5.57749	5.64648	6.66712	6.44389	6.84055	6.94858
CUST_15070_PI425249770	JI458750	predicted protein [Populus trichocarpa]	6e-68	gi|224072502|ref|XP_002303762.1|	12.9511	12.8404	12.8733	12.9412	13.1614	13.1812
CUST_15071_PI425249770	JI458751	predicted protein [Populus trichocarpa]	1e-90	gi|224086922|ref|XP_002308006.1|	9.90794	9.73807	9.78327	9.81773	10.7109	9.51916
CUST_15072_PI425249770	JI458752	unknown protein [Arabidopsis thaliana]	5e-37	gi|15230646|ref|NP_187266.1|	13.3763	13.1602	13.4404	13.2301	13.0446	13.0266
CUST_15077_PI425249770	JI458757	PREDICTED: similar to calmodulin-like domain protein kinase isoenzyme gamma [Vitis vinifera]	e-101	gi|225460973|ref|XP_002278179.1|	5.45443	5.52349	5.84125	6.17632	6.12213	6.18585
CUST_15080_PI425249770	JI458760	predicted protein [Populus trichocarpa]	e-108	gi|224069212|ref|XP_002326302.1|	5.79605	6.10827	5.8702	6.1783	6.5559	6.48945
CUST_15085_PI425249770	JI458765	hypothetical protein POPTRDRAFT_177484 [Populus trichocarpa]	9e-40	gi|224061609|ref|XP_002300565.1|	13.1353	13.861	13.7552	13.4692	13.815	13.1924
CUST_15087_PI425249770	JI458767	PREDICTED: hypothetical protein [Vitis vinifera]	e-139	gi|225444373|ref|XP_002267126.1|	14.9261	15.3868	15.4681	15.3051	15.5033	15.2475
CUST_15091_PI425249770	JI458771	PREDICTED: hypothetical protein [Vitis vinifera]	1e-60	gi|225436896|ref|XP_002274008.1|	14.7167	14.9189	15.1039	15.1779	15.0474	14.9264
CUST_15095_PI425249770	JI458775	"ubiquitin-protein ligase, putative [Ricinus communis]"	4e-50	gi|255556492|ref|XP_002519280.1|	6.06863	5.52938	6.37638	6.24867	6.53069	6.2477
CUST_151_PI425249770	JI443831	PREDICTED: hypothetical protein [Vitis vinifera]	5e-05	gi|225470867|ref|XP_002267901.1|	9.52894	9.34544	8.45455	8.07257	8.28406	8.69667
CUST_1510_PI425249770	JI445190	PREDICTED: hypothetical protein [Vitis vinifera]	e-100	gi|225442665|ref|XP_002279835.1|	14.315	14.1646	13.8341	14.0461	13.8564	13.922
CUST_15110_PI425249770	JI458790	PREDICTED: hypothetical protein [Vitis vinifera]	2e-27	gi|225470359|ref|XP_002268077.1|	14.6482	14.6582	14.4782	14.4272	14.3199	14.3434
CUST_15113_PI425249770	JI458793	PREDICTED: hypothetical protein isoform 3 [Vitis vinifera]	2e-40	gi|225448339|ref|XP_002266694.1|	6.56632	6.29168	6.67649	5.78432	4.45868	5.04916
CUST_15126_PI425249770	JI458806	CLL4A clavata1-like receptor S/T protein kinase protein [Physcomitrella patens subsp. patens]	2e-41	gi|168023746|ref|XP_001764398.1|	14.7035	14.9738	14.7229	14.7121	14.9222	14.4356
CUST_15143_PI425249770	JI458823	PREDICTED: hypothetical protein [Vitis vinifera]	e-106	gi|225433434|ref|XP_002285667.1|	6.63178	6.87664	6.67515	7.17202	7.36485	7.40204
CUST_15148_PI425249770	JI458828	predicted protein [Populus trichocarpa]	2e-27	gi|224080355|ref|XP_002306110.1|	13.6575	13.7516	13.9879	14.2977	13.478	13.9336
CUST_15156_PI425249770	JI458836	PREDICTED: hypothetical protein [Vitis vinifera]	6e-05	gi|225443976|ref|XP_002273835.1|	9.73983	10.6705	10.4428	9.59475	10.5028	9.26882
CUST_15162_PI425249770	JI458842	PREDICTED: hypothetical protein [Vitis vinifera]	8e-42	gi|225455338|ref|XP_002276645.1|	9.76154	10.1422	10.2288	10.551	10.526	10.7993
CUST_15166_PI425249770	JI458846	hypothetical protein SORBIDRAFT_03g001950 [Sorghum bicolor]	5e-41	gi|242051601|ref|XP_002454946.1|	14.6832	14.4616	14.696	14.4086	14.5232	14.1166
CUST_15167_PI425249770	JI458847	PREDICTED: hypothetical protein [Vitis vinifera]	2e-35	gi|225431869|ref|XP_002275498.1|	7.81209	7.05289	6.62806	6.38196	6.06187	7.03498
CUST_15171_PI425249770	JI458851	PREDICTED: hypothetical protein [Vitis vinifera]	5e-06	gi|225434474|ref|XP_002278141.1|	10.0508	9.61252	9.16143	9.14392	9.32203	9.57294
CUST_15174_PI425249770	JI458854	PREDICTED: hypothetical protein [Vitis vinifera]	e-122	gi|225462187|ref|XP_002267587.1|	14.2673	14.1793	14.0293	14.2277	14.3029	14.2892
CUST_15175_PI425249770	JI458855	"ubiquitin-protein ligase, putative [Ricinus communis]"	2e-59	gi|255551390|ref|XP_002516741.1|	10.9655	11.7129	11.7503	10.4849	11.5757	10.1879
CUST_15178_PI425249770	JI458858	"activating signal cointegrator 1 complex subunit 3, helc1, putative [Ricinus communis]"	6e-39	gi|255547213|ref|XP_002514664.1|	12.8703	12.6595	12.7909	12.6602	12.8521	13.0595
CUST_1519_PI425249770	JI445199	PREDICTED: hypothetical protein [Vitis vinifera]	e-161	gi|225452202|ref|XP_002270911.1|	4.5456	5.4637	5.01694	6.02859	6.28273	5.98615
CUST_15190_PI425249770	JI458870	predicted protein [Physcomitrella patens subsp. patens]	2e-06	gi|168064718|ref|XP_001784306.1|	10.7763	10.7809	10.6692	10.3862	9.58369	9.65975
CUST_15193_PI425249770	JI458873	PREDICTED: hypothetical protein [Vitis vinifera]	5e-56	gi|225425832|ref|XP_002265426.1|	13.1859	13.3177	13.5073	13.5326	13.6432	13.5116
CUST_15196_PI425249770	JI458876	"organic anion transporter, putative [Ricinus communis]"	3e-07	gi|255556568|ref|XP_002519318.1|	13.9625	14.1667	14.381	14.1417	14.3214	13.8263
CUST_152_PI425249770	JI443832	Os01g0125900 [Oryza sativa (japonica cultivar-group)]	0.25	gi|115434272|ref|NP_001041894.1|	7.27093	7.23501	6.79906	5.88426	6.84665	6.27686
CUST_15201_PI425249770	JI458881	PREDICTED: hypothetical protein [Vitis vinifera]	6e-30	gi|225454361|ref|XP_002278521.1|	10.2778	10.9193	10.7495	10.5198	10.7007	10.7971
CUST_15204_PI425249770	JI458884	"tetratricopeptide repeat protein, tpr, putative [Ricinus communis]"	0	gi|255538832|ref|XP_002510481.1|	16.1807	16.1538	15.9941	15.9827	15.8645	15.8695
CUST_15205_PI425249770	JI458885	predicted protein [Physcomitrella patens subsp. patens]	3e-59	gi|168028933|ref|XP_001766981.1|	6.90797	7.19202	6.86715	7.26671	7.44648	7.07888
CUST_15209_PI425249770	JI458889	predicted protein [Populus trichocarpa]	2e-54	gi|224065627|ref|XP_002301891.1|	6.36235	6.76086	6.10074	6.38246	6.22055	6.30478
CUST_15223_PI425249770	JI458903	PREDICTED: hypothetical protein [Vitis vinifera]	6e-22	gi|225458982|ref|XP_002283625.1|	9.18905	8.36631	8.69704	7.75882	7.4713	8.25833
CUST_15224_PI425249770	JI458904	PREDICTED: hypothetical protein [Vitis vinifera]	3e-44	gi|225435981|ref|XP_002271894.1|	10.4478	10.351	10.9412	10.6736	10.9144	10.8902
CUST_15225_PI425249770	JI458905	conserved hypothetical protein [Ricinus communis]	1e-43	gi|255545380|ref|XP_002513750.1|	14.3473	14.3041	14.4673	14.31	14.4141	14.7187
CUST_15227_PI425249770	JI458907	"beta-glucosidase, putative [Ricinus communis]"	9e-70	gi|255584818|ref|XP_002533126.1|	13.1937	12.0205	12.5563	12.7576	12.4172	12.8384
CUST_15232_PI425249770	JI458912	PREDICTED: hypothetical protein [Vitis vinifera]	4e-94	gi|225425216|ref|XP_002267300.1|	6.01045	4.94137	4.86683	5.68957	5.62856	5.87601
CUST_15233_PI425249770	JI458913	hypothetical protein RCOM_0753050 [Ricinus communis]	0.05	gi|255577163|ref|XP_002529465.1|	7.97658	7.72249	8.26147	7.20382	7.22245	7.15899
CUST_1524_PI425249770	JI445204	PREDICTED: hypothetical protein [Vitis vinifera]	2e-33	gi|225443417|ref|XP_002269040.1|	13.0148	13.1098	13.264	13.3488	13.0963	13.1458
CUST_15244_PI425249770	JI458924	PREDICTED: hypothetical protein [Vitis vinifera]	7e-35	gi|225449507|ref|XP_002278679.1|	15.6718	13.8809	13.9874	13.6757	13.0796	13.8909
CUST_15255_PI425249770	JI458935	PREDICTED: similar to SPPA (signal peptide peptidase); protease IV/ serine-type endopeptidase [Vitis vinifera]	6e-76	gi|225455748|ref|XP_002268894.1|	11.6397	11.6059	11.2209	11.3171	10.7666	10.5666
CUST_15257_PI425249770	JI458937	PREDICTED: hypothetical protein [Vitis vinifera]	e-113	gi|225453977|ref|XP_002280376.1|	15.469	15.8372	15.7261	15.9607	16.0445	16.2032
CUST_15263_PI425249770	JI458943	PREDICTED: hypothetical protein [Vitis vinifera]	5e-43	gi|225426846|ref|XP_002276758.1|	15.4532	15.5837	15.4925	15.5367	15.4771	15.262
CUST_15266_PI425249770	JI458946	PREDICTED: hypothetical protein [Vitis vinifera]	1e-25	gi|225435317|ref|XP_002285144.1|	12.9507	12.9879	12.9928	12.6559	12.8567	12.8896
CUST_1527_PI425249770	JI445207	predicted protein [Populus trichocarpa]	4e-83	gi|224065707|ref|XP_002301931.1|	5.58786	5.71634	5.24569	5.8572	6.29637	5.92924
CUST_15274_PI425249770	JI458954	PREDICTED: hypothetical protein [Vitis vinifera]	6e-15	gi|225457560|ref|XP_002272566.1|	6.8853	6.84966	6.07628	6.36413	6.20321	6.16098
CUST_15279_PI425249770	JI458959	PREDICTED: hypothetical protein [Vitis vinifera]	4e-58	gi|225449487|ref|XP_002278568.1|	4.36902	4.39489	3.82132	4.36318	5.56404	4.36834
CUST_15281_PI425249770	JI458961	PREDICTED: hypothetical protein [Vitis vinifera]	4e-48	gi|225452549|ref|XP_002275276.1|	10.7413	10.6729	11.1186	11.0989	11.2542	11.2437
CUST_15284_PI425249770	JI458964	PREDICTED: hypothetical protein [Vitis vinifera]	1e-90	gi|225424444|ref|XP_002281609.1|	12.2352	12.052	11.9557	12.002	11.9107	11.7333
CUST_1530_PI425249770	JI445210	"NAC domain protein, IPR003441 [Populus trichocarpa]"	3.6	gi|224127506|ref|XP_002320091.1|	11.9818	10.7805	8.26345	9.34499	8.7681	9.83539
CUST_1533_PI425249770	JI445213	PREDICTED: hypothetical protein [Vitis vinifera]	2e-96	gi|225458111|ref|XP_002279779.1|	10.9769	11.286	11.1173	11.234	11.0152	11.0684
CUST_1546_PI425249770	JI445226	predicted protein [Populus trichocarpa]	2e-07	gi|224113619|ref|XP_002316523.1|	4.47057	5.06457	4.97894	5.65879	5.47501	5.8795
CUST_155_PI425249770	JI443835	NQR; binding / catalytic/ oxidoreductase/ zinc ion binding [Arabidopsis thaliana]	9.6	gi|22330139|ref|NP_175390.2|	6.87479	6.2239	6.45744	6.37804	6.49032	6.48615
CUST_1553_PI425249770	JI445233	conserved hypothetical protein [Ricinus communis]	2.6	gi|255538088|ref|XP_002510109.1|	11.4253	11.4581	11.4629	11.5545	11.4552	12.0829
CUST_156_PI425249770	JI443836	"zinc finger protein, putative [Ricinus communis]"	e-158	gi|255549762|ref|XP_002515932.1|	12.8486	12.6055	12.775	12.8141	12.6159	13.5387
CUST_1572_PI425249770	JI445252	"nucleoredoxin, putative [Ricinus communis]"	0.059	gi|255568796|ref|XP_002525369.1|	14.326	13.8302	14.5107	14.4424	14.5296	14.0008
CUST_1573_PI425249770	JI445253	predicted protein [Physcomitrella patens subsp. patens]	5.9	gi|168039576|ref|XP_001772273.1|	5.58944	5.78886	5.59298	5.89231	6.12426	5.8204
CUST_1576_PI425249770	JI445256	Os02g0519900 [Oryza sativa (japonica cultivar-group)]	e-141	gi|115446385|ref|NP_001046972.1|	9.91311	9.83567	9.65638	9.72117	9.56709	9.71121
CUST_1585_PI425249770	JI445265	PREDICTED: hypothetical protein isoform 1 [Vitis vinifera]	e-148	gi|225449356|ref|XP_002282149.1|	13.3594	13.5446	13.1593	13.4017	13.2819	13.0533
CUST_1586_PI425249770	JI445266	PREDICTED: hypothetical protein isoform 1 [Vitis vinifera]	1e-17	gi|225449356|ref|XP_002282149.1|	9.52423	9.54089	9.58357	9.47276	9.15428	9.13501
CUST_1598_PI425249770	JI445278	PREDICTED: hypothetical protein [Vitis vinifera]	4e-60	gi|225470307|ref|XP_002267296.1|	16.3207	16.4362	16.4098	16.4385	16.359	16.6678
CUST_1599_PI425249770	JI445279	50 kDa ketoavyl-ACP synthase [Ricinus communis]	e-117	gi|255557353|ref|XP_002519707.1|	15.5767	15.8581	16.0648	15.9602	16.0217	16.0877
CUST_16_PI425255467		gi|148466445|gb|EF608935.1| Paeonia suffruticosa clone 7 60S ribosomal protein L10 mRNA, partial cds			17.5641	17.6714	17.8296	17.8111	17.9639	17.7132
CUST_1602_PI425249770	JI445282	cinnamoyl CoA reductase [Populus trichocarpa]	2e-52	gi|224057543|ref|XP_002299259.1|	7.54332	7.41681	7.6431	7.8796	8.12227	8.06469
CUST_1610_PI425249770	JI445290	PREDICTED: hypothetical protein [Vitis vinifera]	5e-55	gi|225458301|ref|XP_002282736.1|	7.13397	7.38821	6.66967	6.99757	6.94635	7.12134
CUST_1612_PI425249770	JI445292	predicted protein [Populus trichocarpa]	3e-75	gi|224112341|ref|XP_002316158.1|	6.40484	6.68517	6.55833	6.83595	7.02346	7.01989
CUST_162_PI425249770	JI443842	predicted protein [Populus trichocarpa]	1e-53	gi|224105753|ref|XP_002313921.1|	13.7376	13.3433	13.4874	12.4694	13.401	12.2417
CUST_1620_PI425249770	JI445300	PREDICTED: hypothetical protein [Vitis vinifera]	3e-88	gi|225426118|ref|XP_002272569.1|	16.0372	15.7546	15.7089	15.4398	15.4768	15.4697
CUST_1621_PI425249770	JI445301	PREDICTED: hypothetical protein [Vitis vinifera]	2e-06	gi|225438609|ref|XP_002280854.1|	13.7012	14.1209	14.2073	14.392	14.3923	14.4352
CUST_1625_PI425249770	JI445305	Os07g0506600 [Oryza sativa (japonica cultivar-group)]	2.1	gi|115472271|ref|NP_001059734.1|	14.3004	13.0767	13.8508	12.5973	14.0593	13.2728
CUST_1628_PI425249770	JI445308	phosphoesterase [Arabidopsis thaliana]	2e-57	gi|186510077|ref|NP_850586.2|	8.66673	7.77242	7.40468	7.64686	6.85824	7.18586
CUST_1634_PI425249770	JI445314	"PREDICTED: similar to protein transport protein Sec24, putative [Vitis vinifera]"	3e-36	gi|225461570|ref|XP_002282857.1|	14.3844	14.7043	14.5281	14.3857	14.5779	14.5235
CUST_1635_PI425249770	JI445315	PREDICTED: similar to RNA binding / translation initiation factor [Vitis vinifera]	7e-57	gi|225455332|ref|XP_002276446.1|	16.0775	15.8749	16.0038	16.2546	16.0804	15.8977
CUST_1638_PI425249770	JI445318	predicted protein [Micromonas sp. RCC299]	7e-06	gi|255082702|ref|XP_002504337.1|	14.4315	14.372	14.149	14.3877	14.4276	14.1966
CUST_1645_PI425249770	JI445325	PREDICTED: hypothetical protein [Vitis vinifera]	0.0005	gi|225449724|ref|XP_002267310.1|	5.97997	6.2262	5.33782	6.65031	7.06745	6.93911
CUST_1650_PI425249770	JI445330	PREDICTED: hypothetical protein [Vitis vinifera]	0.049	gi|225452376|ref|XP_002275607.1|	9.0544	9.34883	9.08842	8.74842	9.12226	8.47026
CUST_1654_PI425249770	JI445334	PREDICTED: hypothetical protein [Vitis vinifera]	0	gi|225433440|ref|XP_002285672.1|	15.0745	15.4063	15.6348	15.4954	15.7836	15.4659
CUST_1656_PI425249770	JI445336	PREDICTED: hypothetical protein isoform 1 [Vitis vinifera]	2e-30	gi|225464489|ref|XP_002268754.1|	18.1405	17.871	17.8132	17.6987	17.5575	17.9737
CUST_1662_PI425249770	JI445342	predicted protein [Populus trichocarpa]	e-114	gi|224100337|ref|XP_002311836.1|	16.8929	17.0057	17.151	17.3153	17.336	17.6153
CUST_1678_PI425249770	JI445358	PREDICTED: hypothetical protein [Vitis vinifera]	8e-24	gi|225437981|ref|XP_002272236.1|	12.9652	12.263	12.3108	12.0631	11.75	12.5359
CUST_1682_PI425249770	JI445362	PREDICTED: hypothetical protein [Vitis vinifera]	9e-15	gi|225436638|ref|XP_002275975.1|	15.6475	15.4048	15.5488	15.9566	15.7086	16.3511
CUST_1684_PI425249770	JI445364	PREDICTED: hypothetical protein [Vitis vinifera]	3e-74	gi|225440662|ref|XP_002274594.1|	13.6623	13.8781	14.0293	14.1329	13.9518	13.7604
CUST_1691_PI425249770	JI445371	PREDICTED: hypothetical protein [Vitis vinifera]	0	gi|225431828|ref|XP_002271327.1|	5.73282	6.15389	6.27505	6.37064	6.6455	6.42358
CUST_1694_PI425249770	JI445374	Os05g0194600 [Oryza sativa (japonica cultivar-group)]	4e-74	gi|115462517|ref|NP_001054858.1|	7.46788	7.80338	6.96925	7.59105	7.75819	7.47086
CUST_1702_PI425249770	JI445382	predicted protein [Populus trichocarpa]	4e-97	gi|224098848|ref|XP_002311289.1|	8.74668	8.55086	8.59931	8.63634	8.73589	8.99385
CUST_1704_PI425249770	JI445384	predicted protein [Physcomitrella patens subsp. patens]	6e-20	gi|168057548|ref|XP_001780776.1|	14.5433	14.5988	14.3973	14.1417	14.1498	14.445
CUST_1705_PI425249770	JI445385	predicted protein [Populus trichocarpa]	2e-07	gi|224119616|ref|XP_002331204.1|	8.27633	8.42756	8.12625	8.57752	8.71654	8.67974
CUST_1712_PI425249770	JI445392	tir-nbs-lrr resistance protein [Populus trichocarpa]	4e-48	gi|224122448|ref|XP_002318839.1|	7.88411	8.30455	7.0923	7.33434	7.53079	7.34289
CUST_1716_PI425249770	JI445396	predicted protein [Physcomitrella patens subsp. patens]	7e-68	gi|168019532|ref|XP_001762298.1|	6.57027	6.33848	6.76685	6.28867	6.70193	7.02951
CUST_1719_PI425249770	JI445399	predicted protein [Populus trichocarpa]	4e-43	gi|224118670|ref|XP_002317878.1|	11.9867	12.1758	12.2854	12.1381	12.588	11.4821
CUST_1720_PI425249770	JI445400	predicted protein [Populus trichocarpa]	4e-44	gi|224118670|ref|XP_002317878.1|	13.0131	13.1363	13.2023	13.1401	13.4269	12.9995
CUST_1721_PI425249770	JI445401	PREDICTED: hypothetical protein [Vitis vinifera]	7e-83	gi|225453052|ref|XP_002266454.1|	13.475	14.0606	14.3361	13.8796	14.5552	14.4176
CUST_1740_PI425249770	JI445420	PREDICTED: hypothetical protein [Vitis vinifera]	2e-21	gi|225431798|ref|XP_002272460.1|	7.34793	7.48856	7.74962	7.89268	8.39497	8.23714
CUST_1742_PI425249770	JI445422	PREDICTED: hypothetical protein [Vitis vinifera]	9e-92	gi|225460145|ref|XP_002277962.1|	12.5298	12.7424	12.6864	12.6296	12.8562	12.405
CUST_1744_PI425249770	JI445424	hypothetical protein LOC100279720 [Zea mays]	3.6	gi|226494181|ref|NP_001146151.1|	9.93311	9.19838	8.60506	8.32668	8.67804	8.87177
CUST_1749_PI425249770	JI445429	PREDICTED: hypothetical protein [Vitis vinifera]	0	gi|225423909|ref|XP_002278845.1|	15.3337	15.1418	14.9713	15.1714	14.6916	14.9371
CUST_175_PI425249770	JI443855	PREDICTED: hypothetical protein [Vitis vinifera]	0.15	gi|225457166|ref|XP_002280505.1|	16.7318	16.271	16.0528	16.1724	15.9359	16.3959
CUST_1754_PI425249770	JI445434	predicted protein [Populus trichocarpa]	7e-19	gi|224132684|ref|XP_002327855.1|	6.43052	6.49522	6.2479	5.97752	5.93878	6.94496
CUST_1758_PI425249770	JI445438	conserved hypothetical protein [Ricinus communis]	e-128	gi|255576673|ref|XP_002529226.1|	13.0956	13.7753	13.9054	14.7351	13.9221	14.7416
CUST_1763_PI425249770	JI445443	predicted protein [Populus trichocarpa]	e-168	gi|224092136|ref|XP_002309484.1|	4.92612	5.12118	5.48546	5.49998	6.01057	5.59244
CUST_1767_PI425249770	JI445447	"pentatricopeptide repeat-containing protein, putative [Ricinus communis]"	5.8	gi|255562765|ref|XP_002522388.1|	4.41641	4.88463	4.08419	4.4648	5.63748	4.79774
CUST_1768_PI425249770	JI445448	conserved hypothetical protein [Ricinus communis]	1e-44	gi|255572069|ref|XP_002526975.1|	5.84724	6.36845	6.7254	6.47592	7.13951	6.32677
CUST_1772_PI425249770	JI445452	PREDICTED: hypothetical protein [Vitis vinifera]	5e-21	gi|225427165|ref|XP_002277589.1|	6.68595	6.08718	6.5385	5.42946	4.52462	4.60098
CUST_1777_PI425249770	JI445457	predicted protein [Populus trichocarpa]	3e-65	gi|224135683|ref|XP_002327279.1|	7.51786	7.40737	7.20306	7.67491	8.09949	8.08922
CUST_1778_PI425249770	JI445458	predicted protein [Populus trichocarpa]	2e-90	gi|224054124|ref|XP_002298104.1|	7.49823	7.37973	7.32265	7.65501	7.96047	8.01558
CUST_1779_PI425249770	JI445459	PREDICTED: hypothetical protein [Vitis vinifera]	2e-15	gi|225432925|ref|XP_002284259.1|	16.6447	17.0085	16.9559	17.1421	17.3814	17.0112
CUST_1787_PI425249770	JI445467	PREDICTED: hypothetical protein [Vitis vinifera]	0	gi|225446447|ref|XP_002276985.1|	14.7084	14.3803	14.9044	14.4856	14.6929	14.67
CUST_1799_PI425249770	JI445479	PREDICTED: hypothetical protein [Vitis vinifera]	2e-44	gi|225469218|ref|XP_002264031.1|	6.16703	6.68728	6.364	6.71899	6.34025	6.33054
CUST_18_PI425249770	JI458982	elongation factor 1-alpha / EF-1-alpha [Arabidopsis thaliana]	2e-80	gi|79331520|ref|NP_001032107.1|	12.7388	13.6968	13.9016	14.0887	13.8252	13.9989
CUST_1801_PI425249770	JI445481	predicted protein [Populus trichocarpa]	2e-75	gi|224106818|ref|XP_002314296.1|	13.2809	12.8802	12.7336	13.046	12.4689	12.7152
CUST_1804_PI425249770	JI445484	predicted protein [Populus trichocarpa]	3e-37	gi|224120202|ref|XP_002318271.1|	12.7236	13.5448	13.5059	13.7045	13.9218	13.7451
CUST_1811_PI425249770	JI445491	"beta-glucosidase, putative [Ricinus communis]"	2e-45	gi|255564146|ref|XP_002523070.1|	10.952	10.6826	11.0829	10.9614	11.6858	11.5804
CUST_1824_PI425249770	JI445504	nohit		nohit	11.9741	11.8267	11.8202	11.8336	11.4321	11.8974
CUST_1828_PI425249770	JI445508	"dual specificity protein phosphatase, putative [Ricinus communis]"	2e-68	gi|255559653|ref|XP_002520846.1|	7.02462	7.20806	6.77442	6.86612	6.49807	6.50151
CUST_1847_PI425249770	JI445527	PREDICTED: hypothetical protein [Vitis vinifera]	1e-28	gi|225439446|ref|XP_002266838.1|	6.6893	6.43103	6.77463	6.99674	6.91824	7.11683
CUST_1854_PI425249770	JI445534	PREDICTED: hypothetical protein [Vitis vinifera]	2e-35	gi|225451507|ref|XP_002274725.1|	13.9447	13.8205	13.7633	13.7977	13.5548	13.6823
CUST_1855_PI425249770	JI445535	PREDICTED: hypothetical protein [Vitis vinifera]	2e-59	gi|225448597|ref|XP_002274097.1|	15.6084	14.8484	14.2756	14.3219	14.2358	14.5435
CUST_1858_PI425249770	JI445538	Os01g0835900 [Oryza sativa (japonica cultivar-group)]	8e-36	gi|115440899|ref|NP_001044729.1|	16.0385	17.4869	16.8913	16.5398	16.8515	15.5813
CUST_1863_PI425249770	JI445543	polyubiquitin containing 7 ubiquitin monomers [Zea mays]	1e-59	gi|226499354|ref|NP_001147027.1|	17.0906	16.8991	16.8802	16.4628	16.7307	16.8522
CUST_1879_PI425249770	JI445559	conserved hypothetical protein [Ricinus communis]	1e-14	gi|255568104|ref|XP_002525028.1|	6.04929	5.93276	5.27875	6.0844	7.45848	7.96835
CUST_1881_PI425249770	JI445561	PREDICTED: hypothetical protein [Vitis vinifera]	1e-33	gi|225438387|ref|XP_002275126.1|	15.4283	15.4746	15.2537	15.8375	15.3918	16.2237
CUST_1882_PI425249770	JI445562	PREDICTED: hypothetical protein [Vitis vinifera]	e-141	gi|225424254|ref|XP_002280818.1|	15.1074	15.2457	15.1059	15.6333	15.1307	16.0073
CUST_1883_PI425249770	JI445563	predicted protein [Populus trichocarpa]	3e-95	gi|224065022|ref|XP_002301634.1|	6.7079	6.80633	6.39428	7.17677	7.25947	7.34935
CUST_1889_PI425249770	JI445569	PREDICTED: hypothetical protein [Vitis vinifera]	4e-85	gi|225439982|ref|XP_002281255.1|	10.0223	9.74384	9.47373	9.67462	9.2775	9.35494
CUST_1890_PI425249770	JI445570	PREDICTED: hypothetical protein [Vitis vinifera]	0	gi|225470599|ref|XP_002274463.1|	6.62631	7.10971	7.3006	6.99666	7.01221	6.52883
CUST_1893_PI425249770	JI445573	PREDICTED: hypothetical protein [Vitis vinifera]	e-106	gi|225460722|ref|XP_002267682.1|	11.4211	11.6584	11.5496	11.4944	11.7215	11.3616
CUST_190_PI425249770	JI443870	PREDICTED: similar to F2D10.18 [Vitis vinifera]	4e-21	gi|225457566|ref|XP_002272299.1|	16.9106	16.7577	16.8178	16.8332	16.9344	16.9408
CUST_1901_PI425249770	JI445581	PREDICTED: hypothetical protein [Vitis vinifera]	1e-77	gi|225432890|ref|XP_002284121.1|	7.75365	7.41833	7.91392	7.60124	7.28783	7.76185
CUST_1907_PI425249770	JI445587	PREDICTED: hypothetical protein [Vitis vinifera]	9e-41	gi|225458986|ref|XP_002283639.1|	11.2541	10.9323	10.9309	10.7796	10.8169	10.8955
CUST_1908_PI425249770	JI445588	PREDICTED: hypothetical protein [Vitis vinifera]	4e-27	gi|225447955|ref|XP_002269147.1|	10.2843	10.2088	10.4855	10.5503	10.414	10.3283
CUST_1909_PI425249770	JI445589	PREDICTED: hypothetical protein [Vitis vinifera]	2e-87	gi|225436416|ref|XP_002273250.1|	5.8383	6.24123	6.57744	6.39839	7.09047	6.60109
CUST_191_PI425249770	JI443871	predicted protein [Chlamydomonas reinhardtii]	2	gi|159472841|ref|XP_001694553.1|	7.12013	7.55539	6.97763	6.97888	6.6654	6.78088
CUST_1930_PI425249770	JI445610	PREDICTED: hypothetical protein [Vitis vinifera]	0.028	gi|225446197|ref|XP_002263005.1|	13.5949	13.6784	13.2469	12.5586	11.9187	12.5768
CUST_1932_PI425249770	JI445612	protein with unknown function [Ricinus communis]	9e-19	gi|255558990|ref|XP_002520518.1|	7.80449	8.08787	7.55963	8.06343	8.40962	8.76158
CUST_1933_PI425249770	JI445613	predicted protein [Populus trichocarpa]	9e-58	gi|224093048|ref|XP_002309786.1|	7.45128	7.48762	7.18648	7.90628	7.70071	7.51554
CUST_1940_PI425249770	JI445620	PREDICTED: ripening-related protein-like [Vitis vinifera]	1e-61	gi|225466053|ref|XP_002263278.1|	17.2851	16.8066	16.8781	16.4519	16.7333	16.5829
CUST_1941_PI425249770	JI445621	elongation factor 1-alpha / EF-1-alpha [Arabidopsis thaliana]	2e-18	gi|79331520|ref|NP_001032107.1|	16.5574	16.6728	16.6215	16.498	16.4892	16.6539
CUST_1943_PI425249770	JI445623	PREDICTED: hypothetical protein [Vitis vinifera]	7e-53	gi|225448819|ref|XP_002282289.1|	17.5433	17.539	17.5844	17.389	17.3562	17.3194
CUST_1947_PI425249770	JI445627	predicted protein [Physcomitrella patens subsp. patens]	0.66	gi|168029779|ref|XP_001767402.1|	11.2484	11.39	11.2203	10.8975	11.0542	10.8339
CUST_195_PI425249770	JI443875	"protein translocase, putative [Ricinus communis]"	2e-31	gi|255583146|ref|XP_002532339.1|	9.52028	9.28147	9.20068	9.39449	9.4686	9.60808
CUST_1950_PI425249770	JI445630	"casein kinase, putative [Ricinus communis]"	3e-35	gi|255560729|ref|XP_002521378.1|	11.2073	11.4382	11.5289	11.5321	11.6934	11.47
CUST_1953_PI425249770	JI445633	PREDICTED: hypothetical protein [Vitis vinifera]	2e-61	gi|225451581|ref|XP_002275325.1|	12.2705	13.0642	13.2397	13.0487	13.4533	13.0204
CUST_1954_PI425249770	JI445634	"mitochondrial phosphate transporter, putative [Arabidopsis thaliana]"	1e-78	gi|15229040|ref|NP_190454.1|	13.9661	14.5324	14.5864	14.1537	14.6317	14.2882
CUST_1959_PI425249770	JI445639	"phosphatidylinositol synthase, putative [Ricinus communis]"	e-101	gi|255584952|ref|XP_002533188.1|	5.83614	6.0224	5.75761	6.07732	6.83884	6.15831
CUST_196_PI425249770	JI443876	PREDICTED: hypothetical protein [Vitis vinifera]	7e-43	gi|225424349|ref|XP_002284875.1|	9.33262	9.29104	9.42943	9.93865	9.53919	10.0764
CUST_1964_PI425249770	JI445644	PREDICTED: hypothetical protein [Vitis vinifera]	5e-86	gi|225469632|ref|XP_002264497.1|	9.70042	10.0009	10.1597	10.6108	10.4024	10.3663
CUST_1968_PI425249770	JI445648	PREDICTED: hypothetical protein [Vitis vinifera]	2e-80	gi|225436699|ref|XP_002263386.1|	6.73988	6.47767	6.91002	7.6291	8.46075	7.51298
CUST_1972_PI425249770	JI445652	PREDICTED: hypothetical protein [Vitis vinifera]	9e-81	gi|225456735|ref|XP_002275428.1|	11.523	11.4863	11.6631	11.8205	11.8593	11.8819
CUST_1973_PI425249770	JI445653	"uv excision repair protein rad23, putative [Ricinus communis]"	3e-71	gi|255543415|ref|XP_002512770.1|	11.9059	12.3134	12.5496	12.7412	12.6728	12.2965
CUST_1981_PI425249770	JI445661	PREDICTED: hypothetical protein [Vitis vinifera]	0	gi|225456270|ref|XP_002283518.1|	16.5856	16.5543	16.4722	16.5337	16.2326	16.8103
CUST_1982_PI425249770	JI445662	"Calcium-binding protein, putative [Ricinus communis]"	9e-81	gi|255582431|ref|XP_002532003.1|	12.4164	12.8941	13.051	13.0917	13.2217	13.1914
CUST_1988_PI425249770	JI445668	predicted protein [Physcomitrella patens subsp. patens]	2e-14	gi|168016448|ref|XP_001760761.1|	11.2961	11.7245	11.9051	12.1674	11.9934	12.2331
CUST_1996_PI425249770	JI445676	hypothetical protein SORBIDRAFT_03g040890 [Sorghum bicolor]	5e-64	gi|242055091|ref|XP_002456691.1|	18.0375	18.5124	18.6349	18.2287	18.5325	17.809
CUST_1999_PI425249770	JI445679	PREDICTED: hypothetical protein [Vitis vinifera]	e-155	gi|225425240|ref|XP_002267220.1|	12.8161	13.0972	13.2444	12.8592	13.1917	13.2219
CUST_2_PI425249770	JI458966	PREDICTED: hypothetical protein [Vitis vinifera]	9e-47	gi|225427120|ref|XP_002278005.1|	5.73794	6.68866	6.5475	4.36018	5.48153	5.3355
CUST_20_PI425255467		gi|148466455|gb|EF608940.1| Paeonia suffruticosa clone 12 unknown protein mRNA, partial cds			14.51	14.3749	14.2563	14.6084	14.3165	14.5621
CUST_2005_PI425249770	JI445685	"amino acid transporter, putative [Ricinus communis]"	2e-37	gi|255538442|ref|XP_002510286.1|	10.179	10.7662	11.254	11.0639	11.1664	10.6971
CUST_2006_PI425249770	JI445686	PREDICTED: hypothetical protein [Vitis vinifera]	6e-46	gi|225441473|ref|XP_002275724.1|	12.0102	11.9428	12.1717	11.4858	11.9291	11.3028
CUST_2013_PI425249770	JI445693	predicted protein [Populus trichocarpa]	2e-67	gi|224138222|ref|XP_002322760.1|	6.20231	5.80891	5.47083	6.01641	6.56243	5.60567
CUST_2022_PI425249770	JI445702	TUB3; GTP binding / GTPase/ structural molecule [Arabidopsis thaliana]	5e-75	gi|18424622|ref|NP_568960.1|	10.5205	10.2855	10.3717	10.2758	9.79299	9.94079
CUST_2026_PI425249770	JI445706	PREDICTED: hypothetical protein [Vitis vinifera]	0.001	gi|225424158|ref|XP_002280316.1|	6.77073	6.74069	6.71444	6.34736	6.92293	6.51585
CUST_203_PI425249770	JI443883	PREDICTED: hypothetical protein [Vitis vinifera]	2e-09	gi|225431599|ref|XP_002276881.1|	12.2192	11.5831	11.306	10.7109	11.2299	11.4761
CUST_2031_PI425249770	JI445711	PREDICTED: hypothetical protein isoform 1 [Vitis vinifera]	e-154	gi|225451237|ref|XP_002275940.1|	15.5845	15.5228	15.5043	15.7099	15.55	15.8748
CUST_2033_PI425249770	JI445713	hypothetical chloroplast RF1 [Pelargonium x hortorum]	2.1	gi|115531979|ref|YP_784135.1|	5.95188	5.90771	5.70129	5.19679	5.83621	5.89398
CUST_2034_PI425249770	JI445714	"Transcription factor AtMYC2, putative [Ricinus communis]"	1e-80	gi|255557569|ref|XP_002519814.1|	14.4234	13.6815	13.3536	13.3536	12.9717	14.223
CUST_2037_PI425249770	JI445717	PREDICTED: hypothetical protein [Vitis vinifera]	e-116	gi|225433928|ref|XP_002268865.1|	11.5633	11.3502	11.3366	10.8508	11.1996	11.096
CUST_2039_PI425249770	JI445719	PREDICTED: hypothetical protein [Vitis vinifera]	5e-25	gi|225437020|ref|XP_002278163.1|	11.5141	12.0195	12.3107	11.7694	12.1689	11.9378
CUST_2040_PI425249770	JI445720	PREDICTED: hypothetical protein [Vitis vinifera]	8e-05	gi|225436251|ref|XP_002275861.1|	8.40034	8.64201	8.26885	8.5139	8.22577	8.12721
CUST_2046_PI425249770	JI445726	"ubiquitin-activating enzyme E1b, putative [Ricinus communis]"	5e-82	gi|255543783|ref|XP_002512954.1|	9.56401	9.5509	9.32804	9.33771	9.22578	9.2271
CUST_2059_PI425249770	JI445739	conserved hypothetical protein [Ricinus communis]	1e-47	gi|255543951|ref|XP_002513038.1|	11.7545	11.3542	11.6255	11.1556	11.3155	11.3078
CUST_2064_PI425249770	JI445744	PREDICTED: hypothetical protein [Vitis vinifera]	e-112	gi|225439440|ref|XP_002266364.1|	16.2361	16.7825	16.5805	17.2439	16.4262	16.811
CUST_2080_PI425249770	JI445760	"amino acid binding protein, putative [Ricinus communis]"	2e-40	gi|255541934|ref|XP_002512031.1|	6.96507	7.31692	6.98764	7.9065	7.80574	8.00103
CUST_2087_PI425249770	JI445767	PREDICTED: hypothetical protein [Vitis vinifera]	7e-17	gi|225457237|ref|XP_002284179.1|	9.04092	9.14511	8.64592	8.81632	8.4448	8.41153
CUST_2091_PI425249770	JI445771	predicted protein [Populus trichocarpa]	e-101	gi|224083087|ref|XP_002306944.1|	14.6906	14.691	14.6939	14.466	14.7937	14.8682
CUST_2092_PI425249770	JI445772	"Chitin-inducible gibberellin-responsive protein, putative [Ricinus communis]"	0	gi|255561178|ref|XP_002521601.1|	14.0302	14.0443	13.8129	13.3208	13.6318	14.2642
CUST_21_PI425255467		gi|148466457|gb|EF608941.1| Paeonia suffruticosa clone 13 fiber protein Fb2 mRNA, partial cds			14.6113	14.4916	14.5207	14.7081	14.5847	14.7546
CUST_2110_PI425249770	JI445790	PREDICTED: hypothetical protein [Vitis vinifera]	3e-93	gi|225424954|ref|XP_002263686.1|	5.86921	5.85578	5.74877	5.44727	5.92087	5.37399
CUST_2111_PI425249770	JI445791	"bromodomain-containing protein, putative [Ricinus communis]"	7e-06	gi|255554567|ref|XP_002518322.1|	6.66335	6.32071	5.98583	6.3988	7.00147	7.09546
CUST_2119_PI425249770	JI445799	predicted protein [Populus trichocarpa]	0.078	gi|224075814|ref|XP_002304780.1|	11.1122	11.0821	11.7528	11.1759	11.8725	12.4207
CUST_2123_PI425249770	JI445803	"PREDICTED: hypothetical protein, partial [Vitis vinifera]"	2e-44	gi|225469878|ref|XP_002267256.1|	14.3913	14.384	14.1261	13.8427	14.0395	14.3739
CUST_2130_PI425249770	JI445810	PREDICTED: hypothetical protein [Vitis vinifera]	0	gi|225465198|ref|XP_002264400.1|	18.2104	18.2198	18.2737	18.2643	18.2349	18.4349
CUST_2132_PI425249770	JI445812	PREDICTED: hypothetical protein [Vitis vinifera]	4e-29	gi|225431157|ref|XP_002266356.1|	13.5836	13.2672	12.7682	13.2061	13.3247	14.1503
CUST_2134_PI425249770	JI445814	PREDICTED: hypothetical protein [Vitis vinifera]	6e-70	gi|225425110|ref|XP_002272919.1|	15.0363	15.4903	15.5676	15.2676	15.6099	15.0715
CUST_2135_PI425249770	JI445815	PREDICTED: hypothetical protein [Vitis vinifera]	4e-18	gi|225432925|ref|XP_002284259.1|	17.1987	17.5045	17.0242	17.1638	17.2214	16.6961
CUST_2136_PI425249770	JI445816	PREDICTED: hypothetical protein [Vitis vinifera]	e-107	gi|225428556|ref|XP_002284627.1|	6.04215	6.07978	5.87759	6.03799	6.54529	6.44989
CUST_2140_PI425249770	JI445820	predicted protein [Populus trichocarpa]	8e-72	gi|224138260|ref|XP_002326558.1|	5.49889	5.71343	6.38634	5.88832	6.18871	6.31647
CUST_2145_PI425249770	JI445825	PREDICTED: hypothetical protein [Vitis vinifera]	9e-56	gi|225448819|ref|XP_002282289.1|	13.049	13.2529	13.4141	13.3596	13.8179	13.564
CUST_2147_PI425249770	JI445827	hypothetical protein SORBIDRAFT_01g050160 [Sorghum bicolor]	3e-31	gi|242042575|ref|XP_002468682.1|	11.6602	11.4172	11.6055	10.9275	11.0859	11.2054
CUST_2149_PI425249770	JI445829	"d-3-phosphoglycerate dehydrogenase, putative [Ricinus communis]"	0	gi|255555301|ref|XP_002518687.1|	16.7908	16.9535	16.8141	16.8593	16.7991	16.6073
CUST_215_PI425249770	JI443895	predicted protein [Populus trichocarpa]	2e-26	gi|224145694|ref|XP_002325734.1|	17.599	17.486	17.406	17.6834	17.6746	17.9298
CUST_2152_PI425249770	JI445832	PREDICTED: hypothetical protein [Vitis vinifera]	e-166	gi|225429462|ref|XP_002278761.1|	6.74609	6.43866	7.06269	5.69784	5.73598	5.76775
CUST_2156_PI425249770	JI445836	"60S ribosomal protein L38, putative [Ricinus communis]"	2e-27	gi|255586392|ref|XP_002533843.1|	10.0872	10.3703	10.1359	10.0397	9.80239	9.89845
CUST_2171_PI425249770	JI445851	PREDICTED: hypothetical protein [Vitis vinifera]	e-159	gi|225446932|ref|XP_002263345.1|	14.8548	14.7982	14.7826	15.0353	14.7897	15.0381
CUST_2173_PI425249770	JI445853	predicted protein [Populus trichocarpa]	1e-91	gi|224060375|ref|XP_002300168.1|	5.27353	5.56657	5.30025	5.55003	6.26634	6.2393
CUST_2175_PI425249770	JI445855	Os12g0422700 [Oryza sativa (japonica cultivar-group)]	2e-09	gi|115488350|ref|NP_001066662.1|	11.9109	11.6136	11.4667	11.6116	11.4657	11.1324
CUST_2176_PI425249770	JI445856	PREDICTED: hypothetical protein [Vitis vinifera]	6e-50	gi|225436319|ref|XP_002267642.1|	10.1687	10.0101	9.83859	9.7534	9.29469	9.38858
CUST_2179_PI425249770	JI445859	"elongation factor 1-alpha, putative [Ricinus communis]"	0	gi|255554068|ref|XP_002518074.1|	17.6776	17.4706	17.4952	17.3254	17.4979	17.691
CUST_2185_PI425249770	JI445865	predicted protein [Populus trichocarpa]	4e-30	gi|224141481|ref|XP_002324100.1|	13.9807	13.8865	13.9394	13.782	13.7773	13.5784
CUST_2188_PI425249770	JI445868	PREDICTED: hypothetical protein isoform 2 [Vitis vinifera]	4e-75	gi|225459546|ref|XP_002285851.1|	6.48056	6.97307	6.67489	7.1229	7.46518	7.27289
CUST_220_PI425249770	JI443900	predicted protein [Populus trichocarpa]	2e-62	gi|224054366|ref|XP_002298224.1|	11.7003	11.4115	11.0586	10.9244	11.1635	11.2443
CUST_2205_PI425249770	JI445885	predicted protein [Populus trichocarpa]	4.8	gi|224056557|ref|XP_002298909.1|	8.93784	11.9112	10.9009	10.8705	9.67766	10.8555
CUST_2209_PI425249770	JI445889	predicted protein [Populus trichocarpa]	e-126	gi|224126941|ref|XP_002319966.1|	12.6947	12.2577	12.0774	12.1011	12.3357	12.8
CUST_2219_PI425249770	JI445899	predicted protein [Populus trichocarpa]	0	gi|224127856|ref|XP_002329194.1|	16.1704	16.3559	16.2388	16.1665	16.1314	16.1736
CUST_2221_PI425249770	JI445901	PREDICTED: hypothetical protein [Vitis vinifera]	2e-56	gi|225440851|ref|XP_002282200.1|	13.5512	14.0014	13.4569	13.5999	14.0703	13.0817
CUST_2224_PI425249770	JI445904	PREDICTED: hypothetical protein [Vitis vinifera]	4e-14	gi|225466097|ref|XP_002265974.1|	13.5096	13.2856	13.384	13.261	13.0582	13.5835
CUST_2227_PI425249770	JI445907	"Hsp90 co-chaperone AHA1, putative [Ricinus communis]"	1e-52	gi|255579021|ref|XP_002530362.1|	15.4299	15.7339	15.6388	15.3594	15.4798	15.2449
CUST_2240_PI425249770	JI445920	predicted protein [Populus trichocarpa]	0	gi|224112573|ref|XP_002332746.1|	14.9267	14.5722	14.8453	14.7872	15.1847	15.3981
CUST_2242_PI425249770	JI445922	predicted protein [Physcomitrella patens subsp. patens]	0.21	gi|168025741|ref|XP_001765392.1|	12.2887	11.8999	11.6259	11.568	11.4672	11.3466
CUST_225_PI425249770	JI443905	PREDICTED: similar to HSC70-1 (heat shock cognate 70 kDa protein 1); ATP binding isoform 2 [Vitis vinifera]	1e-63	gi|225440326|ref|XP_002263672.1|	14.8843	15.1601	14.8263	14.5797	14.4743	14.4392
CUST_2251_PI425249770	JI445931	PREDICTED: similar to MRE11 (MEIOTIC RECOMBINATION 11); protein serine/threonine phosphatase [Vitis vinifera]	2.9	gi|225461311|ref|XP_002281726.1|	15.2045	3.547	11.2433	15.2009	11.8444	9.23137
CUST_2252_PI425249770	JI445932	"structural constituent of cell wall, putative [Ricinus communis]"	0.05	gi|255541804|ref|XP_002511966.1|	10.2616	3.99706	7.85218	9.8882	8.48276	6.06892
CUST_2255_PI425249770	JI445935	PREDICTED: hypothetical protein [Vitis vinifera]	3e-39	gi|225428812|ref|XP_002282207.1|	11.6547	12.1788	12.4417	12.2056	12.3464	11.5594
CUST_2259_PI425249770	JI445939	PREDICTED: hypothetical protein [Vitis vinifera]	4e-87	gi|225427015|ref|XP_002271142.1|	6.50452	5.99632	5.9833	6.10443	6.15852	6.21924
CUST_2260_PI425249770	JI445940	predicted protein [Populus trichocarpa]	0.0006	gi|224094763|ref|XP_002334790.1|	13.9599	14.69	14.6487	15.0611	14.584	15.3227
CUST_2261_PI425249770	JI445941	PREDICTED: hypothetical protein [Vitis vinifera]	6e-15	gi|225458155|ref|XP_002280968.1|	7.04217	6.75333	6.02396	5.84462	6.63042	6.52973
CUST_2263_PI425249770	JI445943	PREDICTED: hypothetical protein [Vitis vinifera]	2e-53	gi|225426815|ref|XP_002276531.1|	6.53411	6.37808	6.44214	6.63654	6.7011	6.79528
CUST_2268_PI425249770	JI445948	PREDICTED: hypothetical protein [Vitis vinifera]	8e-86	gi|225455590|ref|XP_002269178.1|	14.278	13.9867	14.1594	14.1196	14.3223	14.4122
CUST_2270_PI425249770	JI445950	PREDICTED: hypothetical protein [Vitis vinifera]	e-119	gi|225439930|ref|XP_002280272.1|	14.9452	15.1321	15.1338	15.2625	15.3914	15.2302
CUST_2273_PI425249770	JI445953	PREDICTED: hypothetical protein [Vitis vinifera]	3e-82	gi|225445438|ref|XP_002285069.1|	8.18102	7.57424	7.1872	7.61212	7.09796	6.87477
CUST_2274_PI425249770	JI445954	PREDICTED: hypothetical protein [Vitis vinifera]	e-150	gi|225464186|ref|XP_002263334.1|	7.66053	7.76963	7.78085	7.93101	8.04994	8.07414
CUST_228_PI425249770	JI443908	hypothetical protein SORBIDRAFT_01g039510 [Sorghum bicolor]	0	gi|242041403|ref|XP_002468096.1|	18.7698	18.7489	18.6612	18.6098	18.3694	18.3436
CUST_2285_PI425249770	JI445965	predicted protein [Populus trichocarpa]	e-153	gi|224142001|ref|XP_002324349.1|	15.1644	15.4052	15.1495	15.212	14.8503	14.819
CUST_2289_PI425249770	JI445969	"transcription factor, putative [Ricinus communis]"	e-116	gi|255539340|ref|XP_002510735.1|	15.673	15.606	15.3591	15.4812	15.5001	15.5332
CUST_2295_PI425249770	JI445975	hypothetical protein SORBIDRAFT_07g004115 [Sorghum bicolor]	3e-22	gi|242078273|ref|XP_002443905.1|	8.58821	7.63708	7.6953	7.8894	6.45338	6.80914
CUST_2299_PI425249770	JI445979	"aldehyde dehydrogenase, putative [Ricinus communis]"	0	gi|255540719|ref|XP_002511424.1|	15.5991	15.9106	15.9621	16.1969	16.4254	16.4571
CUST_2305_PI425249770	JI445985	hypothetical protein SORBIDRAFT_04g036336 [Sorghum bicolor]	8e-14	gi|242066878|ref|XP_002454728.1|	14.3902	14.7437	14.619	14.1804	14.1794	13.9698
CUST_2308_PI425249770	JI445988	predicted protein [Populus trichocarpa]	1e-22	gi|224056911|ref|XP_002299085.1|	12.367	12.5061	12.8584	12.8196	12.6732	12.9071
CUST_2325_PI425249770	JI446005	PREDICTED: hypothetical protein [Vitis vinifera]	1e-51	gi|225436079|ref|XP_002272646.1|	8.83265	8.54375	7.94643	8.15986	7.86818	7.59121
CUST_2326_PI425249770	JI446006	ebs-bah-phd domain-containing protein [Populus trichocarpa]	3e-55	gi|224115890|ref|XP_002317150.1|	6.23537	6.66732	6.24547	6.75381	7.11074	6.97522
CUST_2327_PI425249770	JI446007	Os03g0799600 [Oryza sativa (japonica cultivar-group)]	2e-40	gi|115455955|ref|NP_001051578.1|	7.87304	7.97667	8.02265	8.27898	7.99211	7.583
CUST_2328_PI425249770	JI446008	PREDICTED: hypothetical protein [Vitis vinifera]	0	gi|225435800|ref|XP_002285750.1|	17.6687	17.1324	16.9258	16.8615	16.8165	17.6677
CUST_2336_PI425249770	JI446016	PREDICTED: hypothetical protein [Vitis vinifera]	1e-49	gi|225450173|ref|XP_002263292.1|	10.896	10.2845	10.2045	10.3744	9.73828	10.2747
CUST_2339_PI425249770	JI446019	"phosphoglucomutase, putative [Ricinus communis]"	e-147	gi|255573724|ref|XP_002527783.1|	9.14399	9.35008	8.99794	9.81257	9.42707	9.69886
CUST_2342_PI425249770	JI446022	PREDICTED: hypothetical protein [Vitis vinifera]	5e-86	gi|225445937|ref|XP_002263999.1|	14.2273	13.3769	13.6242	13.6488	13.6044	13.9883
CUST_2345_PI425249770	JI446025	predicted protein [Populus trichocarpa]	2e-71	gi|224065502|ref|XP_002301831.1|	15.4083	15.3728	14.9737	15.0531	14.9259	15.1084
CUST_2350_PI425249770	JI446030	PREDICTED: similar to chalcone synthase [Vitis vinifera]	0	gi|225451637|ref|XP_002276946.1|	7.12593	6.89296	6.58717	7.31325	6.86047	7.67408
CUST_2355_PI425249770	JI446035	PREDICTED: lipid transfer protein [Vitis vinifera]	5e-39	gi|225439679|ref|XP_002271116.1|	15.146	15.2013	15.6284	15.465	15.514	15.7036
CUST_2364_PI425249770	JI446044	PREDICTED: hypothetical protein isoform 2 [Vitis vinifera]	1e-59	gi|225442436|ref|XP_002283495.1|	15.4852	16.1602	16.4908	16.6875	16.6377	16.2684
CUST_2367_PI425249770	JI446047	PREDICTED: hypothetical protein [Vitis vinifera]	e-146	gi|225456563|ref|XP_002265397.1|	15.178	15.1551	15.0381	15.0373	15.1866	15.0773
CUST_2369_PI425249770	JI446049	PREDICTED: hypothetical protein [Vitis vinifera]	0.012	gi|225441042|ref|XP_002277826.1|	8.79085	8.39114	8.36326	8.44363	8.64268	8.42282
CUST_2371_PI425249770	JI446051	PREDICTED: similar to putative ankyrin-repeat protein [Vitis vinifera]	e-140	gi|225428376|ref|XP_002283498.1|	8.18681	8.71395	8.82137	9.01167	9.30867	9.40917
CUST_2373_PI425249770	JI446053	PREDICTED: hypothetical protein [Vitis vinifera]	9e-22	gi|225437038|ref|XP_002273032.1|	7.64473	7.74233	7.14138	7.70516	7.3069	7.0367
CUST_2382_PI425249770	JI446062	PREDICTED: similar to Pyrophosphate--fructose 6-phosphate 1-phosphotransferase subunit alpha [Vitis vinifera]	0	gi|225457674|ref|XP_002276269.1|	6.22842	6.98254	6.51536	7.42405	7.49538	7.08542
CUST_2385_PI425249770	JI446065	PREDICTED: hypothetical protein [Vitis vinifera]	e-117	gi|225456844|ref|XP_002279018.1|	13.2752	13.54	13.6958	13.6977	13.904	13.6243
CUST_2390_PI425249770	JI446070	predicted protein [Physcomitrella patens subsp. patens]	3	gi|168064881|ref|XP_001784386.1|	8.38687	8.42731	8.15711	8.63727	7.63549	7.69048
CUST_2394_PI425249770	JI446074	PREDICTED: hypothetical protein [Vitis vinifera]	4e-33	gi|225443798|ref|XP_002273017.1|	14.8726	14.4034	14.3959	14.4681	14.5437	14.809
CUST_2395_PI425249770	JI446075	PREDICTED: hypothetical protein [Vitis vinifera]	1e-70	gi|225423730|ref|XP_002278252.1|	13.1017	13.2875	13.6151	13.5596	13.6348	13.4655
CUST_2399_PI425249770	JI446079	"multidrug resistance protein 1, 2, putative [Ricinus communis]"	e-170	gi|255552900|ref|XP_002517493.1|	7.5655	7.71823	7.50486	8.07351	8.09197	8.30427
CUST_24_PI425255467		gi|158564565|gb|EU072919.1| Paeonia suffruticosa clone 51 auxin-repressed protein mRNA, complete cds			16.515	16.4885	16.3026	17.0029	16.754	17.5457
CUST_2403_PI425249770	JI446083	PREDICTED: hypothetical protein [Vitis vinifera]	2e-47	gi|225450433|ref|XP_002276244.1|	13.1716	12.8925	13.1858	12.9915	13.2923	13.2106
CUST_2408_PI425249770	JI446088	PREDICTED: hypothetical protein isoform 1 [Vitis vinifera]	7e-86	gi|225450135|ref|XP_002279466.1|	11.0555	11.1794	11.1469	11.2961	11.3672	11.5921
CUST_2412_PI425249770	JI446092	predicted protein [Populus trichocarpa]	1e-78	gi|224140687|ref|XP_002323710.1|	5.75181	5.98346	5.94162	6.14182	6.25215	6.27426
CUST_2420_PI425249770	JI446100	predicted protein [Populus trichocarpa]	2e-30	gi|224126289|ref|XP_002329518.1|	7.58298	8.60483	6.80035	6.70279	8.47071	7.95915
CUST_2422_PI425249770	JI446102	PREDICTED: hypothetical protein [Vitis vinifera]	9e-91	gi|225426915|ref|XP_002264256.1|	14.3548	14.3602	14.4167	14.4472	14.8393	14.7827
CUST_2434_PI425249770	JI446114	PREDICTED: hypothetical protein [Vitis vinifera]	3e-50	gi|225469470|ref|XP_002267809.1|	12.4997	12.5265	12.3051	11.9275	12.3967	12.2372
CUST_2453_PI425249770	JI446133	ATARLA1A (ADP-ribosylation factor-like A1A); GTP binding [Arabidopsis thaliana]	5e-96	gi|18421676|ref|NP_568553.1|	14.2974	14.5604	14.7015	14.8727	14.714	14.7738
CUST_2454_PI425249770	JI446134	PREDICTED: hypothetical protein [Vitis vinifera]	1e-54	gi|225428851|ref|XP_002285106.1|	5.48007	5.37593	5.56838	5.86142	6.64277	6.0807
CUST_2455_PI425249770	JI446135	PREDICTED: hypothetical protein [Vitis vinifera]	9e-09	gi|225463936|ref|XP_002267564.1|	9.6439	9.43073	9.88806	9.59704	10.0068	10.1185
CUST_2458_PI425249770	JI446138	PREDICTED: hypothetical protein [Vitis vinifera]	e-119	gi|225462317|ref|XP_002265556.1|	13.9723	14.375	13.77	14.1413	14.4572	13.7057
CUST_2459_PI425249770	JI446139	Os03g0659900 [Oryza sativa (japonica cultivar-group)]	3.6	gi|115454443|ref|NP_001050822.1|	13.9369	13.4721	13.0302	12.7847	13.3608	13.4199
CUST_246_PI425249770	JI443926	PREDICTED: hypothetical protein [Vitis vinifera]	6e-37	gi|225425304|ref|XP_002273119.1|	17.7773	17.5992	17.4969	17.6616	17.5432	17.9698
CUST_2467_PI425249770	JI446147	PREDICTED: hypothetical protein [Vitis vinifera]	2e-16	gi|225435648|ref|XP_002283355.1|	7.9115	8.79231	8.70569	8.4095	8.94572	7.8832
CUST_247_PI425249770	JI443927	hypothetical protein SORBIDRAFT_03g002985 [Sorghum bicolor]	7.8	gi|242056087|ref|XP_002457189.1|	11.3032	10.9232	10.3193	10.4918	10.9015	10.964
CUST_2479_PI425249770	JI446159	predicted protein [Populus trichocarpa]	4e-92	gi|224059300|ref|XP_002299814.1|	12.7965	12.717	12.8616	13.038	12.8061	12.7772
CUST_2482_PI425249770	JI446162	PREDICTED: hypothetical protein [Vitis vinifera]	1e-89	gi|225430525|ref|XP_002285573.1|	12.2996	12.8533	13.0781	12.9948	13.0699	12.405
CUST_2492_PI425249770	JI446172	"kif4, putative [Ricinus communis]"	1e-39	gi|255546505|ref|XP_002514312.1|	9.04731	9.34205	9.22774	9.0413	9.72681	9.476
CUST_2494_PI425249770	JI446174	predicted protein [Populus trichocarpa]	1e-66	gi|224083747|ref|XP_002307109.1|	13.3949	13.7478	13.899	13.5651	13.8486	13.4711
CUST_2504_PI425249770	JI446184	PREDICTED: hypothetical protein [Vitis vinifera]	8e-76	gi|225433215|ref|XP_002285392.1|	10.3477	10.5609	10.4884	10.5346	11.0697	11.2287
CUST_2509_PI425249770	JI446189	PREDICTED: hypothetical protein isoform 1 [Vitis vinifera]	1e-64	gi|225456149|ref|XP_002282220.1|	14.1287	14.3066	14.3635	14.4357	14.3403	14.24
CUST_2515_PI425249770	JI446195	PREDICTED: hypothetical protein [Vitis vinifera]	e-138	gi|225428977|ref|XP_002264651.1|	14.4881	14.6661	14.7173	14.7203	14.7806	14.6193
CUST_2517_PI425249770	JI446197	PREDICTED: hypothetical protein [Vitis vinifera]	3e-21	gi|225451856|ref|XP_002278519.1|	11.9444	11.9529	11.9368	12.074	12.0467	12.2855
CUST_2519_PI425249770	JI446199	PREDICTED: hypothetical protein [Vitis vinifera]	7e-43	gi|225441201|ref|XP_002270394.1|	5.68111	5.8282	5.58932	6.06213	6.31956	6.26802
CUST_2522_PI425249770	JI446202	PREDICTED: hypothetical protein [Vitis vinifera]	1e-54	gi|225454022|ref|XP_002281030.1|	7.59138	7.34868	6.79706	6.80385	7.32487	7.89258
CUST_2531_PI425249770	JI446211	predicted protein [Populus trichocarpa]	3e-15	gi|224055317|ref|XP_002298477.1|	13.1863	13.1475	13.0588	13.2648	12.6685	12.274
CUST_2532_PI425249770	JI446212	conserved hypothetical protein [Ricinus communis]	4e-33	gi|255549108|ref|XP_002515609.1|	7.77868	7.90297	7.14084	7.64939	7.92449	7.77931
CUST_2536_PI425249770	JI446216	predicted protein [Populus trichocarpa]	2e-91	gi|224055591|ref|XP_002298555.1|	6.58455	6.3027	6.27548	6.82824	7.13968	7.19281
CUST_2538_PI425249770	JI446218	PREDICTED: hypothetical protein isoform 2 [Vitis vinifera]	3e-81	gi|225444041|ref|XP_002282062.1|	9.64084	9.20719	8.91571	9.37747	9.0957	9.08322
CUST_2545_PI425249770	JI446225	PREDICTED: similar to zinc finger (C3HC4-type RING finger) family protein [Vitis vinifera]	e-120	gi|225445404|ref|XP_002281763.1|	7.82248	8.14232	7.77356	8.58483	8.51168	8.55865
CUST_2546_PI425249770	JI446226	predicted protein [Populus trichocarpa]	4e-46	gi|224122530|ref|XP_002330504.1|	8.36391	8.4424	8.38452	8.57115	8.71215	8.32763
CUST_2552_PI425249770	JI446232	EIN2 (ETHYLENE INSENSITIVE 2); transporter [Arabidopsis thaliana]	0.28	gi|15242709|ref|NP_195948.1|	12.7812	12.8957	12.9702	12.8418	11.8884	11.9133
CUST_2556_PI425249770	JI446236	PREDICTED: hypothetical protein [Vitis vinifera]	8e-65	gi|225450569|ref|XP_002277604.1|	7.55151	7.99857	7.76824	7.76796	7.95082	7.59364
CUST_256_PI425249770	JI443936	hypothetical protein SORBIDRAFT_10g006960 [Sorghum bicolor]	5.5	gi|242092378|ref|XP_002436679.1|	10.6286	10.4272	9.70963	9.91159	9.78475	9.63626
CUST_2560_PI425249770	JI446240	predicted protein [Populus trichocarpa]	1e-17	gi|224135343|ref|XP_002322048.1|	8.66625	8.42121	7.90084	8.67434	8.09211	8.38987
CUST_257_PI425249770	JI443937	"ATP binding protein, putative [Ricinus communis]"	1.2	gi|255552319|ref|XP_002517204.1|	10.5202	9.93003	9.52837	9.24772	10.2661	10.0485
CUST_2570_PI425249770	JI446250	PREDICTED: hypothetical protein [Vitis vinifera]	1e-26	gi|225424602|ref|XP_002282194.1|	6.64676	7.45002	7.22839	7.97784	7.9619	8.15602
CUST_2574_PI425249770	JI446254	PREDICTED: hypothetical protein isoform 1 [Vitis vinifera]	3e-49	gi|225447081|ref|XP_002272631.1|	8.58465	8.39107	7.72926	7.62048	7.79397	7.78515
CUST_2575_PI425249770	JI446255	nohit		nohit	8.54557	7.92876	6.86799	6.06547	6.89139	8.18229
CUST_2577_PI425249770	JI446257	nohit		nohit	11.4341	11.4494	11.5767	11.7471	11.9217	11.7224
CUST_2579_PI425249770	JI446259	"calmodulin binding protein, putative [Ricinus communis]"	e-129	gi|255585735|ref|XP_002533549.1|	7.61384	7.31311	7.09498	7.79112	7.56322	7.84012
CUST_258_PI425249770	JI443938	Os04g0142400 [Oryza sativa (japonica cultivar-group)]	2.5	gi|115457018|ref|NP_001052109.1|	5.82215	6.23476	4.25795	5.47925	5.77484	6.01767
CUST_2583_PI425249770	JI446263	PREDICTED: hypothetical protein [Vitis vinifera]	3e-24	gi|225470388|ref|XP_002272439.1|	6.84157	7.03076	7.62557	7.09951	6.51128	6.6316
CUST_2584_PI425249770	JI446264	"nucleic acid binding protein, putative [Ricinus communis]"	9e-11	gi|255567194|ref|XP_002524578.1|	6.63996	6.539	6.11709	6.80138	7.44555	7.37236
CUST_2586_PI425249770	JI446266	AAP6 (AMINO ACID PERMEASE 6); acidic amino acid transmembrane transporter/ amino acid transmembrane transporter/ neutral amino acid transmembrane transporter [Arabidopsis thaliana]	7e-66	gi|15240523|ref|NP_199774.1|	7.56853	6.91512	6.82408	8.03798	7.45479	8.65621
CUST_2599_PI425249770	JI446279	zinc finger (C3HC4-type RING finger) family protein [Arabidopsis thaliana]	4e-33	gi|42568081|ref|NP_197938.2|	6.26616	5.70337	5.92848	6.25344	5.88991	6.49078
CUST_2613_PI425249770	JI446293	PREDICTED: hypothetical protein [Vitis vinifera]	e-158	gi|225441106|ref|XP_002264566.1|	10.0421	10.3655	10.4232	10.7047	10.6271	10.4629
CUST_262_PI425249770	JI443942	60S acidic ribosomal protein P0 (RPP0A) [Arabidopsis thaliana]	7e-15	gi|15225613|ref|NP_181530.1|	16.6584	17.0015	17.1219	17.25	17.2956	17.1484
CUST_2627_PI425249770	JI446307	"glycerate dehydrogenase, putative [Ricinus communis]"	4e-64	gi|255549954|ref|XP_002516028.1|	6.75583	6.88934	7.20239	7.2407	7.18304	7.29096
CUST_2633_PI425249770	JI446313	predicted protein [Populus trichocarpa]	0	gi|224068388|ref|XP_002302734.1|	5.56822	6.34253	6.1543	6.75338	7.01069	6.76919
CUST_2640_PI425249770	JI446320	"DNA binding protein, putative [Ricinus communis]"	4e-09	gi|255555061|ref|XP_002518568.1|	10.6366	10.6603	11.0158	10.8779	11.0836	10.8781
CUST_2641_PI425249770	JI446321	"20 kD nuclear cap binding protein, putative [Ricinus communis]"	1e-62	gi|255553647|ref|XP_002517864.1|	10.8841	10.8993	11.1115	11.1519	11.3121	11.2642
CUST_2643_PI425249770	JI446323	PREDICTED: hypothetical protein [Vitis vinifera]	3e-79	gi|225427185|ref|XP_002279685.1|	12.5742	12.6843	12.6846	12.8027	12.4119	12.7732
CUST_2646_PI425249770	JI446326	PREDICTED: hypothetical protein [Vitis vinifera]	4e-24	gi|225431449|ref|XP_002280499.1|	11.6777	11.129	11.5302	10.9497	11.7719	11.8661
CUST_2648_PI425249770	JI446328	subunit of GARP complex [Chlamydomonas reinhardtii]	2e-19	gi|159476480|ref|XP_001696339.1|	11.9918	12.1806	12.2068	11.9717	12.2335	12.0193
CUST_2664_PI425249770	JI446344	PREDICTED: hypothetical protein [Vitis vinifera]	4e-71	gi|225436130|ref|XP_002274506.1|	7.76612	7.74548	7.83632	7.89271	8.14632	8.06197
CUST_2672_PI425249770	JI446352	Os01g0181100 [Oryza sativa (japonica cultivar-group)]	0.082	gi|115434908|ref|NP_001042212.1|	10.9761	11.2847	11.3511	11.5352	11.4095	11.5604
CUST_2673_PI425249770	JI446353	PREDICTED: hypothetical protein [Vitis vinifera]	1e-56	gi|225455930|ref|XP_002276201.1|	8.26365	8.30325	7.65317	7.32557	7.72616	8.07197
CUST_2677_PI425249770	JI446357	hypothetical protein SORBIDRAFT_07g019230 [Sorghum bicolor]	2.9	gi|242081343|ref|XP_002445440.1|	7.08244	6.90595	5.99478	6.5093	6.17459	6.05985
CUST_2679_PI425249770	JI446359	predicted protein [Populus trichocarpa]	9e-31	gi|224054300|ref|XP_002298191.1|	11.7517	12.2768	12.2789	11.9365	12.0516	11.6315
CUST_2683_PI425249770	JI446363	"ap endonuclease, putative [Ricinus communis]"	1e-19	gi|255578467|ref|XP_002530098.1|	6.79658	7.35457	7.06267	7.78268	7.99641	7.93944
CUST_2685_PI425249770	JI446365	PREDICTED: hypothetical protein [Vitis vinifera]	e-106	gi|225435804|ref|XP_002285755.1|	7.46391	7.26889	7.71793	7.44618	7.35513	7.60148
CUST_2690_PI425249770	JI446370	PREDICTED: hypothetical protein [Vitis vinifera]	1.4	gi|225432142|ref|XP_002265249.1|	15.2511	15.1407	15.1945	15.2714	15.173	15.7959
CUST_2695_PI425249770	JI446375	conserved hypothetical protein [Ricinus communis]	0.84	gi|255538476|ref|XP_002510303.1|	12.2213	11.8005	11.6222	12.2826	11.7975	12.3891
CUST_2696_PI425249770	JI446376	dehydrogenase E1 component family protein [Arabidopsis thaliana]	0.004	gi|15242835|ref|NP_198327.1|	14.2242	14.1389	14.1297	14.4392	14.4047	14.2594
CUST_2698_PI425249770	JI446378	unknown protein [Arabidopsis thaliana]	0.003	gi|79364994|ref|NP_175733.2|	4.81724	4.83949	4.52862	4.88165	5.29911	5.36294
CUST_27_PI425255467		gi|158564573|gb|EU072923.1| Paeonia suffruticosa clone 527 somatic embryogenesis receptor kinase mRNA, partial cds			13.3087	13.3072	13.1957	13.161	13.254	13.0902
CUST_270_PI425249770	JI443950	predicted protein [Physcomitrella patens subsp. patens]	1.1	gi|168020228|ref|XP_001762645.1|	18.1555	18.0765	17.8368	18.1662	18.0224	17.9532
CUST_2718_PI425249770	JI446398	PREDICTED: hypothetical protein isoform 1 [Vitis vinifera]	0	gi|225459126|ref|XP_002285696.1|	6.07158	5.37945	5.32394	5.61787	5.97992	5.93081
CUST_2719_PI425249770	JI446399	acetyl-CoA carboxylase carboxyltransferase beta subunit [Glycine max]	7.9	gi|91214152|ref|YP_538774.1|	7.75107	7.60282	7.23207	7.93956	7.54844	7.8084
CUST_2721_PI425249770	JI446401	"asparagine synthetase, putative [Ricinus communis]"	0	gi|255580878|ref|XP_002531258.1|	6.57283	7.12841	6.91239	7.16106	7.80702	7.72888
CUST_273_PI425249770	JI443953	nohit		nohit	6.40388	6.33193	5.55721	4.42303	6.00535	6.25879
CUST_2732_PI425249770	JI446412	PREDICTED: hypothetical protein [Vitis vinifera]	1e-15	gi|225450733|ref|XP_002283474.1|	8.0432	7.44567	7.20327	7.37622	7.70641	7.76267
CUST_274_PI425249770	JI443954	PREDICTED: hypothetical protein [Vitis vinifera]	0	gi|225451717|ref|XP_002279575.1|	15.2717	15.47	15.3342	15.2422	15.3465	15.3739
CUST_2741_PI425249770	JI446421	PREDICTED: hypothetical protein isoform 1 [Vitis vinifera]	1e-40	gi|225442152|ref|XP_002275438.1|	7.63171	7.73608	6.95804	6.90461	6.49932	6.52865
CUST_2743_PI425249770	JI446423	PREDICTED: hypothetical protein [Vitis vinifera]	2e-69	gi|225457646|ref|XP_002275328.1|	16.1212	16.3121	16.2785	16.1066	16.3374	15.8398
CUST_2747_PI425249770	JI446427	"succinate dehydrogenase, putative [Ricinus communis]"	4e-79	gi|255572006|ref|XP_002526944.1|	13.3524	13.5603	13.8611	13.7914	13.9564	13.8208
CUST_2749_PI425249770	JI446429	phox (PX) domain-containing protein [Arabidopsis thaliana]	5e-15	gi|42567325|ref|NP_567888.2|	7.66694	7.58787	6.9456	7.0834	7.24982	6.96209
CUST_2768_PI425249770	JI446448	PREDICTED: hypothetical protein [Vitis vinifera]	5e-32	gi|225457415|ref|XP_002284912.1|	11.3939	11.7602	11.7801	11.5478	12.0055	11.7447
CUST_2771_PI425249770	JI446451	"Dual specificity protein phosphatase, putative [Ricinus communis]"	8e-18	gi|255576115|ref|XP_002528952.1|	12.7149	12.8319	12.9523	12.8504	13.03	13.5262
CUST_2779_PI425249770	JI446459	predicted protein [Populus trichocarpa]	0.24	gi|224096245|ref|XP_002310590.1|	16.0329	16.0079	16.1253	16.2222	16.3832	16.3716
CUST_2790_PI425249770	JI446470	"valyl-tRNA synthetase, putative [Ricinus communis]"	0	gi|255579057|ref|XP_002530379.1|	12.2154	12.5209	12.5959	12.2064	12.2015	12.0521
CUST_2791_PI425249770	JI446471	TWN2 (TWIN 2); ATP binding / aminoacyl-tRNA ligase/ nucleotide binding / valine-tRNA ligase [Arabidopsis thaliana]	3e-81	gi|15223829|ref|NP_172913.1|	9.84167	9.32808	9.15877	8.94121	8.89172	8.55552
CUST_2798_PI425249770	JI446478	TTN7 (TITAN7); ATP binding / protein binding [Arabidopsis thaliana]	8e-07	gi|145329965|ref|NP_001077968.1|	10.4583	10.9281	10.8703	10.3975	10.6162	9.73631
CUST_2799_PI425249770	JI446479	PREDICTED: hypothetical protein isoform 2 [Vitis vinifera]	4e-33	gi|225436914|ref|XP_002274732.1|	11.8301	11.758	12.1107	12.4348	12.0242	12.5096
CUST_2804_PI425249770	JI446484	histone H3 [Arabidopsis thaliana]	7e-69	gi|18416264|ref|NP_568228.1|	15.9773	16.8101	16.9081	16.0077	16.736	15.1262
CUST_2811_PI425249770	JI446491	PREDICTED: hypothetical protein [Vitis vinifera]	2e-14	gi|225460594|ref|XP_002263041.1|	8.33552	8.07794	8.04584	8.44412	8.64358	8.45749
CUST_2818_PI425249770	JI446498	"Vesicle transport protein SEC20, putative [Ricinus communis]"	5e-58	gi|255574857|ref|XP_002528335.1|	13.5319	13.3658	13.4014	13.4103	13.7123	14.0217
CUST_2829_PI425249770	JI446509	PREDICTED: hypothetical protein [Vitis vinifera]	3e-97	gi|225435751|ref|XP_002283606.1|	13.634	13.7857	13.9175	13.7968	14.0697	14.008
CUST_2831_PI425249770	JI446511	predicted protein [Populus trichocarpa]	8e-41	gi|224131792|ref|XP_002328109.1|	6.45742	6.31687	6.70282	7.00185	7.06991	6.97484
CUST_2833_PI425249770	JI446513	cytochrome P450 [Populus trichocarpa]	1e-14	gi|224100679|ref|XP_002311971.1|	9.97498	10.0001	10.0496	9.96699	9.24467	9.30059
CUST_2846_PI425249770	JI446526	PREDICTED: hypothetical protein [Vitis vinifera]	e-166	gi|225430011|ref|XP_002284136.1|	7.02216	7.26526	6.76575	6.91922	7.3064	7.11953
CUST_285_PI425249770	JI443965	"60S ribosomal protein L6, putative [Ricinus communis]"	5e-76	gi|255544260|ref|XP_002513192.1|	15.9582	15.99	15.761	15.641	15.6564	15.7156
CUST_2856_PI425249770	JI446536	unknown protein [Arabidopsis thaliana]	0.71	gi|79503909|ref|NP_195799.2|	7.66792	7.53095	7.82809	7.12652	6.14756	6.57923
CUST_286_PI425249770	JI443966	"ribosomal protein L15, putative [Ricinus communis]"	2e-96	gi|255539825|ref|XP_002510977.1|	18.5979	18.4708	18.6297	18.6892	18.7066	18.7348
CUST_2862_PI425249770	JI446542	ribosomal protein S3 [Zea mays subsp. mays]	2e-29	gi|94502720|ref|YP_588320.1|	8.55564	7.9584	7.69187	9.31076	8.77827	8.96433
CUST_2864_PI425249770	JI446544	predicted protein [Populus trichocarpa]	7e-54	gi|224096578|ref|XP_002310662.1|	9.53047	9.65009	9.15525	8.44259	10.3794	9.29376
CUST_2865_PI425249770	JI446545	predicted protein [Physcomitrella patens subsp. patens]	0.0004	gi|168003030|ref|XP_001754216.1|	6.40589	6.61535	6.34544	6.72371	7.03171	6.53607
CUST_2869_PI425249770	JI446549	PREDICTED: hypothetical protein [Vitis vinifera]	4e-75	gi|225426787|ref|XP_002282917.1|	7.80165	7.70699	7.60624	7.30974	6.82564	7.4472
CUST_2871_PI425249770	JI446551	PREDICTED: hypothetical protein [Vitis vinifera]	e-165	gi|225445144|ref|XP_002283979.1|	8.77184	9.32828	9.09122	9.0013	8.80567	8.37707
CUST_2875_PI425249770	JI446555	predicted protein [Populus trichocarpa]	3e-19	gi|224101199|ref|XP_002312182.1|	9.49988	9.38837	8.75683	9.35551	9.02984	9.27462
CUST_2890_PI425249770	JI446570	PREDICTED: hypothetical protein [Vitis vinifera]	4e-26	gi|225433293|ref|XP_002282321.1|	7.16952	6.52446	6.18144	6.75164	6.92184	7.02765
CUST_2892_PI425249770	JI446572	protein with unknown function [Ricinus communis]	e-157	gi|255583348|ref|XP_002532435.1|	13.9337	13.9076	13.9595	14.265	14.3017	14.2433
CUST_2899_PI425249770	JI446579	PREDICTED: hypothetical protein [Vitis vinifera]	9e-51	gi|225441215|ref|XP_002266668.1|	11.7093	11.9736	11.8173	11.5674	11.9123	11.5895
CUST_29_PI425255467		gi|158564581|gb|EU072927.1| Paeonia suffruticosa clone 147 arabinose efflux permease mRNA, partial cds			13.9715	14.2025	14.1816	14.2385	14.3886	14.0467
CUST_2901_PI425249770	JI446581	predicted protein [Populus trichocarpa]	1e-79	gi|224069306|ref|XP_002302951.1|	7.0104	7.33705	6.88589	7.83826	7.76452	7.75634
CUST_2903_PI425249770	JI446583	"purine permease, putative [Ricinus communis]"	e-131	gi|255562444|ref|XP_002522228.1|	13.492	13.6601	13.3913	13.323	14.0571	13.4805
CUST_2909_PI425249770	JI446589	predicted protein [Populus trichocarpa]	0.0004	gi|224096930|ref|XP_002310790.1|	13.6751	13.6787	13.856	13.838	13.9898	14.0906
CUST_2924_PI425249770	JI446604	ATMKK3 (ARABIDOPSIS THALIANA MITOGEN-ACTIVATED PROTEIN KINASE KINASE 3); MAP kinase kinase [Arabidopsis thaliana]	0.005	gi|15242705|ref|NP_198860.1|	6.24036	6.24373	6.60475	7.63384	5.36306	6.0273
CUST_2926_PI425249770	JI446606	GRAS family transcription factor [Populus trichocarpa]	1e-43	gi|224126261|ref|XP_002319796.1|	11.8723	10.7035	10.5454	10.7446	9.85876	10.9762
CUST_2932_PI425249770	JI446612	PREDICTED: hypothetical protein [Vitis vinifera]	5e-51	gi|225426326|ref|XP_002269278.1|	6.80129	7.22428	6.9827	7.27664	7.59671	7.90619
CUST_2939_PI425249770	JI446619	PP5.2 (PROTEIN PHOSPHATASE 5.2); phosphoprotein phosphatase/ protein binding / protein serine/threonine phosphatase [Arabidopsis thaliana]	5e-55	gi|79324899|ref|NP_001031534.1|	10.828	10.6785	10.6099	10.1899	10.6476	10.4899
CUST_2942_PI425249770	JI446622	predicted protein [Populus trichocarpa]	8e-07	gi|224060796|ref|XP_002300270.1|	8.75441	8.3047	7.44428	6.84366	8.05017	8.82228
CUST_2951_PI425249770	JI446631	hypothetical protein POPTRDRAFT_820938 [Populus trichocarpa]	e-177	gi|224100365|ref|XP_002311848.1|	16.3331	16.4083	16.5592	16.0588	16.085	15.6466
CUST_2954_PI425249770	JI446634	"PREDICTED: hypothetical protein, partial [Vitis vinifera]"	2e-50	gi|225456221|ref|XP_002279127.1|	13.8179	13.7688	14.1341	13.836	14.0686	13.3221
CUST_2959_PI425249770	JI446639	PREDICTED: hypothetical protein [Vitis vinifera]	2e-16	gi|225461963|ref|XP_002266700.1|	6.39878	6.6151	6.87945	6.77621	6.89173	6.71778
CUST_2962_PI425249770	JI446642	PREDICTED: hypothetical protein [Vitis vinifera]	5.4	gi|225457859|ref|XP_002279149.1|	15.0305	15.0562	15.23	15.5862	15.0541	16.1897
CUST_2963_PI425249770	JI446643	hypothetical protein LOC100280237 [Zea mays]	5e-29	gi|226528896|ref|NP_001146638.1|	15.5237	15.3457	15.5638	15.9031	15.2067	16.4253
CUST_2969_PI425249770	JI446649	predicted protein [Populus trichocarpa]	0.0001	gi|224059382|ref|XP_002299837.1|	8.63503	8.94623	8.74849	9.49028	9.265	9.18682
CUST_2975_PI425249770	JI446655	PREDICTED: hypothetical protein [Vitis vinifera]	8e-73	gi|225451461|ref|XP_002270270.1|	12.236	11.9433	11.9429	12.1636	12.2148	12.0281
CUST_2977_PI425249770	JI446657	"calcium ion binding protein, putative [Ricinus communis]"	3e-45	gi|255548828|ref|XP_002515470.1|	10.1661	10.1311	9.8161	9.73513	10.1762	9.42215
CUST_2985_PI425249770	JI446665	hypothetical protein SORBIDRAFT_3133s002010 [Sorghum bicolor]	9e-56	gi|253757879|ref|XP_002488866.1|	14.5806	14.2932	14.547	14.3814	14.553	14.7696
CUST_2989_PI425249770	JI446669	PREDICTED: hypothetical protein [Vitis vinifera]	6e-12	gi|225442355|ref|XP_002276359.1|	7.98311	8.56177	8.92287	8.00254	8.16722	7.74254
CUST_2995_PI425249770	JI446675	predicted protein [Populus trichocarpa]	7e-18	gi|224127742|ref|XP_002329166.1|	9.77662	9.60501	9.83814	9.81547	10.0591	10.1933
CUST_2999_PI425249770	JI446679	predicted protein [Populus trichocarpa]	1.5	gi|224091833|ref|XP_002309364.1|	5.47895	6.25729	5.89438	6.55043	6.51579	6.71574
CUST_30_PI425249770	JI458994	PREDICTED: hypothetical protein [Vitis vinifera]	0.0005	gi|225424958|ref|XP_002264916.1|	12.1793	11.3986	10.9418	10.4693	11.1978	11.2306
CUST_3002_PI425249770	JI446682	predicted protein [Populus trichocarpa]	2e-58	gi|224107911|ref|XP_002314650.1|	5.34946	5.69091	5.35259	5.65298	5.93219	5.88579
CUST_3003_PI425249770	JI446683	unknown protein [Arabidopsis thaliana]	2e-22	gi|42570028|ref|NP_680174.2|	12.3642	12.3424	12.5517	12.713	12.6179	12.3978
CUST_3012_PI425249770	JI446692	6-phosphofructokinase [Zea mays]	e-104	gi|226501592|ref|NP_001151911.1|	6.09963	6.11343	6.30255	6.64672	6.38974	6.77299
CUST_3015_PI425249770	JI446695	PREDICTED: hypothetical protein [Vitis vinifera]	0	gi|225462023|ref|XP_002268040.1|	8.6398	8.98592	9.1807	7.95729	8.13436	8.06792
CUST_3017_PI425249770	JI446697	predicted protein [Populus trichocarpa]	1.7	gi|224072689|ref|XP_002303836.1|	4.83005	4.71195	4.16215	5.38037	5.06845	6.03753
CUST_302_PI425249770	JI443982	PREDICTED: hypothetical protein [Vitis vinifera]	1e-99	gi|225439667|ref|XP_002270471.1|	15.0699	14.7684	14.8044	14.8199	14.86	14.8645
CUST_3023_PI425249770	JI446703	PREDICTED: hypothetical protein [Vitis vinifera]	5e-84	gi|225441696|ref|XP_002277274.1|	14.2729	14.0068	13.9025	14.3639	13.6703	14.4668
CUST_3028_PI425249770	JI446708	PREDICTED: hypothetical protein [Vitis vinifera]	3e-08	gi|225465743|ref|XP_002264820.1|	11.9796	11.8531	11.5687	11.7075	11.279	11.6169
CUST_3044_PI425249770	JI446724	PREDICTED: hypothetical protein [Vitis vinifera]	1e-31	gi|225431177|ref|XP_002269841.1|	8.79529	8.70347	8.43037	9.11125	9.25406	8.97612
CUST_3046_PI425249770	JI446726	predicted protein [Populus trichocarpa]	6e-67	gi|224138788|ref|XP_002326690.1|	16.3328	15.6695	14.7965	15.067	14.0916	15.5414
CUST_3055_PI425249770	JI446735	PREDICTED: hypothetical protein [Vitis vinifera]	e-107	gi|225440998|ref|XP_002277445.1|	16.4474	16.2535	16.2098	16.477	16.629	16.9432
CUST_3067_PI425249770	JI446747	unknown protein [Arabidopsis thaliana]	5e-27	gi|240255880|ref|NP_849392.4|	14.4602	14.4904	14.4333	14.5064	14.6362	14.2675
CUST_3068_PI425249770	JI446748	PREDICTED: hypothetical protein [Vitis vinifera]	2e-08	gi|225432386|ref|XP_002276606.1|	8.87565	8.91382	8.47216	8.14213	7.39624	7.64866
CUST_3073_PI425249770	JI446753	"serine/threonine-protein kinase rio2, putative [Ricinus communis]"	e-167	gi|255585275|ref|XP_002533337.1|	10.3186	10.3375	9.82672	9.46638	9.10527	9.09978
CUST_3088_PI425249770	JI446768	"Protein PPLZ12, putative [Ricinus communis]"	8e-74	gi|255539701|ref|XP_002510915.1|	6.73513	6.43684	7.48091	6.71631	5.44742	5.75625
CUST_3093_PI425249770	JI446773	AP2 domain-containing transcription factor [Populus trichocarpa]	5e-76	gi|224109656|ref|XP_002315269.1|	6.6329	6.1812	6.67248	7.1962	6.92467	6.87827
CUST_3096_PI425249770	JI446776	PREDICTED: hypothetical protein [Vitis vinifera]	e-167	gi|225440976|ref|XP_002283381.1|	16.0542	16.7111	16.8436	17.1241	17.1002	17.0124
CUST_3097_PI425249770	JI446777	TCH2 (TOUCH 2); calcium ion binding [Arabidopsis thaliana]	5e-08	gi|15240340|ref|NP_198593.1|	9.17087	8.88482	8.27819	8.49292	8.48538	8.57735
CUST_3105_PI425249770	JI446785	PREDICTED: hypothetical protein [Vitis vinifera]	4e-33	gi|225452905|ref|XP_002284020.1|	12.7187	12.6952	13.1105	12.9687	12.9315	13.0475
CUST_3110_PI425249770	JI446790	PREDICTED: hypothetical protein [Vitis vinifera]	2e-69	gi|225442279|ref|XP_002275907.1|	10.0754	9.62522	9.38132	9.07491	9.03328	9.13615
CUST_3120_PI425249770	JI446800	carbohydrate binding [Arabidopsis thaliana]	2.6	gi|18391117|ref|NP_563862.1|	6.30563	5.7996	6.41923	7.14874	6.83188	6.6873
CUST_3124_PI425249770	JI446804	predicted protein [Physcomitrella patens subsp. patens]	2.9	gi|168022718|ref|XP_001763886.1|	7.42444	7.60432	7.66763	7.72796	8.40423	8.0429
CUST_3128_PI425249770	JI446808	hypothetical protein SORBIDRAFT_02g024300 [Sorghum bicolor]	3e-40	gi|242049222|ref|XP_002462355.1|	11.0452	9.559	10.9652	10.5948	8.95169	11.7281
CUST_3134_PI425249770	JI446814	predicted protein [Populus trichocarpa]	2e-48	gi|224053018|ref|XP_002297666.1|	13.3144	13.2594	13.3872	13.5869	13.3688	13.4438
CUST_3145_PI425249770	JI446825	hypothetical protein SORBIDRAFT_09g019030 [Sorghum bicolor]	3.2	gi|242087777|ref|XP_002439721.1|	9.60186	9.61752	9.49872	9.55008	9.09759	9.26358
CUST_3148_PI425249770	JI446828	PREDICTED: hypothetical protein [Vitis vinifera]	e-145	gi|225438517|ref|XP_002279217.1|	7.03488	7.37645	7.29811	7.41303	8.00278	7.83759
CUST_3153_PI425249770	JI446833	"lipid binding protein, putative [Ricinus communis]"	2e-37	gi|255582327|ref|XP_002531954.1|	7.79024	8.04868	8.63689	7.91455	7.70372	7.15213
CUST_3155_PI425249770	JI446835	PREDICTED: hypothetical protein [Vitis vinifera]	e-132	gi|225439119|ref|XP_002270568.1|	14.103	14.323	14.1142	14.0511	13.9329	13.9998
CUST_3156_PI425249770	JI446836	PREDICTED: hypothetical protein [Vitis vinifera]	1e-96	gi|225441852|ref|XP_002284163.1|	11.7548	11.5741	11.2706	11.1817	11.0711	11.3515
CUST_3158_PI425249770	JI446838	PREDICTED: hypothetical protein [Vitis vinifera]	8e-42	gi|225462636|ref|XP_002266003.1|	7.32814	6.6505	6.83337	6.98069	6.94004	7.47482
CUST_3165_PI425249770	JI446845	PREDICTED: hypothetical protein [Vitis vinifera]	3e-43	gi|225461838|ref|XP_002283744.1|	9.38529	9.17139	8.55414	8.20442	8.65597	8.3092
CUST_3170_PI425249770	JI446850	PREDICTED: hypothetical protein [Vitis vinifera]	0	gi|225469608|ref|XP_002263194.1|	9.27097	9.83844	10.0463	10.0693	10.1296	10.1186
CUST_3172_PI425249770	JI446852	"peroxiredoxin, putative [Ricinus communis]"	4e-88	gi|255552287|ref|XP_002517188.1|	14.9588	14.894	15.4141	15.2068	15.5648	15.4344
CUST_3173_PI425249770	JI446853	hypothetical protein LOC100277155 [Zea mays]	1.7	gi|226528721|ref|NP_001144277.1|	7.2001	6.7009	6.81093	7.23774	7.17096	7.40162
CUST_3177_PI425249770	JI446857	PREDICTED: hypothetical protein [Vitis vinifera]	3e-37	gi|225445114|ref|XP_002283815.1|	8.57605	8.58165	9.08221	9.35625	9.17077	9.19933
CUST_3179_PI425249770	JI446859	PREDICTED: hypothetical protein [Vitis vinifera]	e-152	gi|225458585|ref|XP_002284636.1|	14.6459	14.6491	14.0962	14.2673	14.311	14.2713
CUST_318_PI425249770	JI443998	hypothetical chloroplast RF1 [Vitis vinifera]	8e-29	gi|91984051|ref|YP_567136.1|	16.321	15.9312	16.2997	16.4196	16.5475	16.4948
CUST_3180_PI425249770	JI446860	PREDICTED: hypothetical protein [Vitis vinifera]	4e-80	gi|225463522|ref|XP_002265097.1|	6.37844	6.72095	6.66048	7.28315	7.02927	7.18011
CUST_3194_PI425249770	JI446874	PREDICTED: hypothetical protein [Vitis vinifera]	e-110	gi|225442256|ref|XP_002278937.1|	7.82481	8.02693	7.82552	8.37537	8.54658	8.43532
CUST_3197_PI425249770	JI446877	"phosphoprotein phosphatase, putative [Ricinus communis]"	6e-64	gi|255555335|ref|XP_002518704.1|	6.48642	6.52295	6.63126	6.66498	7.37523	7.16002
CUST_3199_PI425249770	JI446879	conserved hypothetical protein [Ricinus communis]	e-106	gi|255560384|ref|XP_002521207.1|	14.0641	14.3476	14.2069	14.241	14.4355	13.9267
CUST_320_PI425249770	JI444000	"Proliferating-cell nucleolar antigen p120, putative [Ricinus communis]"	0	gi|255563570|ref|XP_002522787.1|	7.07856	7.142	6.7263	7.17231	7.59247	7.54315
CUST_3205_PI425249770	JI446885	"ATP binding protein, putative [Ricinus communis]"	2e-21	gi|255568840|ref|XP_002525391.1|	5.05821	3.9589	5.36203	5.07923	4.95538	6.04145
CUST_3216_PI425249770	JI446896	emb2726 (embryo defective 2726); RNA binding / translation elongation factor [Arabidopsis thaliana]	0.42	gi|18417320|ref|NP_567820.1|	6.94104	7.26889	7.25949	5.74465	6.02344	5.46986
CUST_3230_PI425249770	JI446910	PREDICTED: hypothetical protein [Vitis vinifera]	e-159	gi|225431633|ref|XP_002262954.1|	15.6579	15.8187	15.7115	15.6104	15.6251	15.5957
CUST_3239_PI425249770	JI446919	"PREDICTED: hypothetical protein, partial [Vitis vinifera]"	2e-61	gi|225468831|ref|XP_002264242.1|	11.691	11.2684	11.8499	11.6301	12.2436	12.0277
CUST_3247_PI425249770	JI446927	PREDICTED: hypothetical protein [Vitis vinifera]	1e-58	gi|225451513|ref|XP_002272595.1|	13.6993	13.6991	13.722	13.344	13.7443	13.4088
CUST_3250_PI425249770	JI446930	"cytochrome B5 isoform 1, putative [Ricinus communis]"	1e-54	gi|255560157|ref|XP_002521096.1|	10.1202	9.68064	9.67949	9.14856	8.59695	9.45965
CUST_3253_PI425249770	JI446933	PREDICTED: hypothetical protein [Vitis vinifera]	0.29	gi|225464635|ref|XP_002276170.1|	10.5955	10.3078	10.1333	9.31373	10.4079	10.8351
CUST_3256_PI425249770	JI446936	PREDICTED: hypothetical protein [Vitis vinifera]	e-173	gi|225423525|ref|XP_002274691.1|	7.89038	8.20486	8.32567	8.42318	8.43586	8.28131
CUST_3258_PI425249770	JI446938	PREDICTED: hypothetical protein [Vitis vinifera]	7e-85	gi|225450307|ref|XP_002272184.1|	5.02353	5.2029	4.31967	5.41635	5.77806	5.41876
CUST_3262_PI425249770	JI446942	PREDICTED: hypothetical protein [Vitis vinifera]	2e-75	gi|225456489|ref|XP_002280892.1|	12.3423	12.3897	11.6762	12.088	12.0735	12.192
CUST_3263_PI425249770	JI446943	GRAS family transcription factor [Populus trichocarpa]	1e-41	gi|224066759|ref|XP_002302201.1|	15.8639	15.9961	15.9144	16.4402	15.7427	15.6036
CUST_3267_PI425249770	JI446947	PREDICTED: hypothetical protein [Vitis vinifera]	5e-53	gi|225448873|ref|XP_002263116.1|	12.5992	12.9937	13.1439	13.2271	13.2311	13.6122
CUST_3272_PI425249770	JI446952	PREDICTED: hypothetical protein [Vitis vinifera]	3e-45	gi|225435224|ref|XP_002282115.1|	8.05728	8.17348	7.64497	8.1159	7.79615	7.68304
CUST_3273_PI425249770	JI446953	PREDICTED: hypothetical protein isoform 1 [Vitis vinifera]	6e-84	gi|225468356|ref|XP_002273866.1|	14.5761	14.4129	15.1182	14.8368	14.5382	14.808
CUST_3275_PI425249770	JI446955	PREDICTED: hypothetical protein isoform 1 [Vitis vinifera]	2e-12	gi|225426598|ref|XP_002280223.1|	5.76992	6.31715	5.57928	5.62748	5.68744	5.78464
CUST_328_PI425249770	JI444008	PREDICTED: hypothetical protein [Vitis vinifera]	4e-57	gi|225463777|ref|XP_002267697.1|	15.4428	16.362	16.5421	15.4998	16.5634	15.1507
CUST_3281_PI425249770	JI446961	PREDICTED: hypothetical protein [Vitis vinifera]	6e-55	gi|225445196|ref|XP_002284247.1|	5.48856	5.67826	5.38985	5.56778	6.03352	6.11229
CUST_3282_PI425249770	JI446962	PREDICTED: hypothetical protein [Vitis vinifera]	3e-36	gi|225427874|ref|XP_002276412.1|	12.2566	13.1552	13.8832	13.6972	14.15	14.0788
CUST_3285_PI425249770	JI446965	PREDICTED: hypothetical protein [Vitis vinifera]	2e-49	gi|225450960|ref|XP_002284709.1|	8.59928	8.51132	8.35667	8.7133	8.73217	8.92654
CUST_3292_PI425249770	JI446972	"molybdopterin cofactor synthesis protein A, putative [Ricinus communis]"	1e-28	gi|255542249|ref|XP_002512188.1|	9.37784	9.74396	9.72076	9.98865	10.1176	10.1457
CUST_3293_PI425249770	JI446973	predicted protein [Populus trichocarpa]	1e-32	gi|224080385|ref|XP_002306121.1|	12.0049	12.962	13.3876	13.6416	13.6438	13.1326
CUST_3296_PI425249770	JI446976	PREDICTED: hypothetical protein [Vitis vinifera]	1e-92	gi|225460815|ref|XP_002276879.1|	6.13867	6.30026	5.49008	6.08862	5.877	6.49291
CUST_3301_PI425249770	JI446981	predicted protein [Populus trichocarpa]	9e-28	gi|224058933|ref|XP_002299653.1|	12.8407	12.9044	12.954	12.3117	12.4655	12.3094
CUST_3320_PI425249770	JI447000	PREDICTED: hypothetical protein [Vitis vinifera]	e-167	gi|225445480|ref|XP_002285159.1|	14.8449	14.6695	14.5696	14.5085	14.325	14.2814
CUST_3321_PI425249770	JI447001	predicted protein [Populus trichocarpa]	2.7	gi|224091278|ref|XP_002309216.1|	8.49352	8.32488	8.07501	8.0261	8.68599	8.97017
CUST_3329_PI425249770	JI447009	PREDICTED: hypothetical protein [Vitis vinifera]	2e-23	gi|225428169|ref|XP_002278825.1|	7.22024	7.31492	7.04988	7.11571	7.02585	6.88444
CUST_3332_PI425249770	JI447012	PREDICTED: hypothetical protein isoform 1 [Vitis vinifera]	e-137	gi|225468356|ref|XP_002273866.1|	6.70751	6.88164	6.78052	6.87836	7.32504	7.21917
CUST_3333_PI425249770	JI447013	PREDICTED: hypothetical protein [Vitis vinifera]	e-174	gi|225437967|ref|XP_002269766.1|	7.13836	7.18818	6.66999	6.87488	6.59854	6.66861
CUST_3335_PI425249770	JI447015	PREDICTED: hypothetical protein [Vitis vinifera]	4e-83	gi|225427318|ref|XP_002279170.1|	13.9784	14.4867	13.4943	14.0355	14.4878	14.305
CUST_334_PI425249770	JI444014	"60S ribosomal protein L13, putative [Ricinus communis]"	1e-88	gi|255557935|ref|XP_002519996.1|	17.432	17.3176	17.4304	17.4223	17.5604	17.5003
CUST_3341_PI425249770	JI447021	PREDICTED: hypothetical protein [Vitis vinifera]	0	gi|225451571|ref|XP_002274892.1|	14.1203	14.2418	14.3477	14.5936	14.4966	14.8675
CUST_3343_PI425249770	JI447023	PREDICTED: hypothetical protein [Vitis vinifera]	8e-54	gi|225433707|ref|XP_002268048.1|	14.6936	14.5397	14.536	14.3025	14.5117	13.962
CUST_3346_PI425249770	JI447026	predicted protein [Populus trichocarpa]	1e-68	gi|224075712|ref|XP_002304731.1|	6.15349	6.7229	6.79852	6.77705	7.31659	7.1224
CUST_3347_PI425249770	JI447027	PREDICTED: hypothetical protein [Vitis vinifera]	6e-13	gi|225453242|ref|XP_002265309.1|	9.52123	10.0245	9.86821	10.1897	10.4452	10.2886
CUST_3350_PI425249770	JI447030	PREDICTED: hypothetical protein [Vitis vinifera]	2e-76	gi|225434189|ref|XP_002279359.1|	13.0394	12.7678	12.9164	13.1706	12.7626	13.2376
CUST_3361_PI425249770	JI447041	PREDICTED: hypothetical protein [Vitis vinifera]	1e-43	gi|225439868|ref|XP_002278566.1|	13.0359	13.4931	13.7627	13.8183	14.0563	14.1316
CUST_3364_PI425249770	JI447044	PREDICTED: hypothetical protein [Vitis vinifera]	5e-37	gi|225464940|ref|XP_002275482.1|	14.8943	14.9784	15.2154	15.1243	15.2922	15.0305
CUST_3370_PI425249770	JI447050	PREDICTED: similar to Pm27 [Vitis vinifera]	6e-18	gi|225448099|ref|XP_002276733.1|	5.73168	6.35695	6.79704	6.13996	4.89002	5.28754
CUST_3371_PI425249770	JI447051	predicted protein [Physcomitrella patens subsp. patens]	0.63	gi|168008623|ref|XP_001757006.1|	9.708	10.0011	10.1065	9.12386	9.73201	9.1395
CUST_3372_PI425249770	JI447052	"Shwachman-Bodian-Diamond syndrome protein, putative [Ricinus communis]"	4e-22	gi|255558444|ref|XP_002520247.1|	12.0827	12.3792	12.3926	12.5231	12.384	12.3568
CUST_3377_PI425249770	JI447057	PREDICTED: hypothetical protein [Vitis vinifera]	1e-38	gi|225442341|ref|XP_002281000.1|	14.4773	14.6356	14.1963	14.266	14.5275	14.4649
CUST_3381_PI425249770	JI447061	"Auxin-responsive protein IAA13, putative [Ricinus communis]"	4e-26	gi|255574879|ref|XP_002528346.1|	10.5876	10.755	10.9537	10.7577	11.1185	10.1438
CUST_3386_PI425249770	JI447066	PREDICTED: hypothetical protein [Vitis vinifera]	1e-09	gi|225424520|ref|XP_002281819.1|	9.09833	8.93526	9.0825	9.02897	9.49077	9.62228
CUST_3387_PI425249770	JI447067	PREDICTED: similar to NADP-specific isocitrate dehydrogenase [Vitis vinifera]	e-101	gi|225452400|ref|XP_002276200.1|	11.9765	12.5043	12.8247	12.882	13.0172	12.7226
CUST_3390_PI425249770	JI447070	predicted protein [Populus trichocarpa]	7e-60	gi|224067986|ref|XP_002302632.1|	6.82157	6.98049	7.28038	6.8132	7.46823	7.33714
CUST_3394_PI425249770	JI447074	autoinhibited H+ ATPase [Populus trichocarpa]	e-162	gi|224121346|ref|XP_002330804.1|	5.55906	4.84703	5.5956	6.48254	6.27185	6.45909
CUST_3397_PI425249770	JI447077	"disease resistance protein (TIR-NBS-LRR class), putative [Arabidopsis thaliana]"	0.95	gi|15237438|ref|NP_199457.1|	9.39882	10.9033	9.66996	10.3098	10.7964	9.52462
CUST_3399_PI425249770	JI447079	predicted protein [Populus trichocarpa]	2e-50	gi|224148387|ref|XP_002336644.1|	5.28846	5.8555	5.84524	6.36012	6.72203	6.66214
CUST_34_PI425249770	JI458998	PREDICTED: hypothetical protein [Vitis vinifera]	e-122	gi|225442993|ref|XP_002268833.1|	15.1481	15.1631	14.9577	15.1419	14.8878	15.3369
CUST_3400_PI425249770	JI447080	"proline iminopeptidase, putative [Ricinus communis]"	3e-38	gi|255562062|ref|XP_002522039.1|	11.8653	12.1321	12.1292	12.1612	12.198	11.9362
CUST_3402_PI425249770	JI447082	PREDICTED: hypothetical protein [Vitis vinifera]	6e-47	gi|225424766|ref|XP_002268639.1|	13.9972	13.9164	13.7752	13.5471	13.6363	13.8347
CUST_3408_PI425249770	JI447088	PGK (PHOSPHOGLYCERATE KINASE); phosphoglycerate kinase [Arabidopsis thaliana]	9e-09	gi|15219412|ref|NP_178073.1|	6.0863	6.28768	6.42506	5.57337	6.09587	6.24404
CUST_3415_PI425249770	JI447095	TLP1A TIR1-like auxin receptor protein [Physcomitrella patens subsp. patens]	1.4	gi|168003046|ref|XP_001754224.1|	11.4241	11.3683	11.624	11.6021	12.1264	11.764
CUST_3421_PI425249770	JI447101	PREDICTED: hypothetical protein [Vitis vinifera]	1e-63	gi|225467382|ref|XP_002268636.1|	11.6322	12.1642	11.9096	11.8027	11.8733	11.7588
CUST_3422_PI425249770	JI447102	PREDICTED: hypothetical protein [Vitis vinifera]	5e-54	gi|225427181|ref|XP_002278824.1|	6.94324	7.50163	6.87047	7.18279	7.58325	6.78179
CUST_3425_PI425249770	JI447105	CCH (COPPER CHAPERONE); copper chaperone [Arabidopsis thaliana]	4e-21	gi|15228869|ref|NP_191183.1|	10.8955	10.6841	11.0369	11.0373	11.202	11.1353
CUST_3427_PI425249770	JI447107	PREDICTED: hypothetical protein [Vitis vinifera]	4e-51	gi|225424977|ref|XP_002266182.1|	14.4943	14.516	14.8531	14.8406	14.8003	15.0601
CUST_3428_PI425249770	JI447108	predicted protein [Populus trichocarpa]	e-103	gi|224096608|ref|XP_002310670.1|	15.484	15.5969	15.5964	15.7811	15.7085	15.5169
CUST_3430_PI425249770	JI447110	PREDICTED: hypothetical protein [Vitis vinifera]	e-125	gi|225458123|ref|XP_002279990.1|	15.1338	15.206	15.0406	14.8501	15.1764	15.3983
CUST_3435_PI425249770	JI447115	PREDICTED: hypothetical protein [Vitis vinifera]	9e-94	gi|225462240|ref|XP_002262755.1|	7.46023	7.48274	7.35613	7.8392	8.23375	8.31367
CUST_3442_PI425249770	JI447122	predicted protein [Populus trichocarpa]	e-137	gi|224056779|ref|XP_002299019.1|	12.5897	13.6981	12.6169	13.0699	14.2971	11.9792
CUST_3443_PI425249770	JI447123	PREDICTED: hypothetical protein [Vitis vinifera]	5e-18	gi|225457124|ref|XP_002283556.1|	11.578	11.226	11.4423	11.5033	11.3766	11.7121
CUST_3445_PI425249770	JI447125	conserved hypothetical protein [Ricinus communis]	e-168	gi|255557094|ref|XP_002519579.1|	4.45916	5.04594	4.61961	5.63024	5.94336	5.58085
CUST_3446_PI425249770	JI447126	PREDICTED: hypothetical protein [Vitis vinifera]	8e-41	gi|225447793|ref|XP_002266692.1|	15.0242	15.0928	15.1457	15.1544	15.1382	15.0079
CUST_3451_PI425249770	JI447131	PREDICTED: hypothetical protein [Vitis vinifera]	6e-86	gi|225432884|ref|XP_002284076.1|	14.6617	14.6731	14.7567	14.4224	14.7763	14.7044
CUST_3455_PI425249770	JI447135	conserved hypothetical protein [Ricinus communis]	1e-26	gi|255587024|ref|XP_002534103.1|	13.5031	13.4883	13.619	13.727	13.7753	13.8706
CUST_3460_PI425249770	JI447140	PREDICTED: hypothetical protein [Vitis vinifera]	e-104	gi|225435911|ref|XP_002266622.1|	14.3406	14.3848	13.8314	13.7501	14.0439	13.9979
CUST_3465_PI425249770	JI447145	REV (REVOLUTA); DNA binding / lipid binding / transcription factor [Arabidopsis thaliana]	0.22	gi|15239411|ref|NP_200877.1|	7.42883	7.69001	6.66486	6.92631	7.37917	6.64661
CUST_3471_PI425249770	JI447151	exonuclease family protein [Arabidopsis thaliana]	0.54	gi|79323145|ref|NP_001031426.1|	7.99248	7.98172	7.89679	8.57046	8.68071	8.93533
CUST_3472_PI425249770	JI447152	"Ocs element-binding factor, putative [Ricinus communis]"	1e-52	gi|255543765|ref|XP_002512945.1|	17.2267	17.1488	16.6222	16.9179	16.1246	16.6428
CUST_3473_PI425249770	JI447153	CPuORF2 (Conserved peptide upstream open reading frame 2) [Arabidopsis thaliana]	2e-11	gi|186516279|ref|NP_001119115.1|	12.5288	12.437	12.2418	12.2808	11.512	11.9079
CUST_3481_PI425249770	JI447161	zinc finger (DHHC type) family protein [Arabidopsis thaliana]	0.66	gi|30688566|ref|NP_850638.1|	4.46267	3.3692	3.2728	3.22062	5.65493	4.35702
CUST_3488_PI425249770	JI447168	PREDICTED: hypothetical protein [Vitis vinifera]	2e-43	gi|225456193|ref|XP_002278927.1|	11.5527	11.276	11.7056	11.7398	11.8481	12.2495
CUST_3494_PI425249770	JI447174	PREDICTED: hypothetical protein [Vitis vinifera]	9e-52	gi|225448219|ref|XP_002269617.1|	7.5285	5.63889	8.17029	6.85501	6.73602	7.55724
CUST_35_PI425255467		gi|158906302|gb|EU200692.1| Paeonia suffruticosa clone 588 hypothetical protein mRNA, partial cds			6.30631	6.02638	5.5992	5.87682	5.20815	5.37979
CUST_3502_PI425249770	JI447182	predicted protein [Populus trichocarpa]	3e-47	gi|224139844|ref|XP_002323304.1|	6.71831	7.5589	6.9829	7.69348	7.97985	7.77174
CUST_3503_PI425249770	JI447183	PREDICTED: hypothetical protein [Vitis vinifera]	1e-85	gi|225425202|ref|XP_002265030.1|	6.16297	6.36036	6.06728	6.50815	7.25487	6.99079
CUST_3508_PI425249770	JI447188	predicted protein [Populus trichocarpa]	8e-32	gi|224062822|ref|XP_002300894.1|	7.70805	7.80449	7.4372	7.54268	7.4235	7.36442
CUST_3511_PI425249770	JI447191	magnesium chelatase subunit I [Chlamydomonas reinhardtii]	1.1	gi|159465325|ref|XP_001690873.1|	12.1364	11.9103	11.875	11.9357	12.0312	12.0454
CUST_3519_PI425249770	JI447199	PREDICTED: hypothetical protein [Vitis vinifera]	6e-10	gi|225437846|ref|XP_002263743.1|	8.77431	8.96196	8.18372	8.23764	8.55889	8.33979
CUST_3525_PI425249770	JI447205	PREDICTED: hypothetical protein [Vitis vinifera]	6e-12	gi|225424366|ref|XP_002281234.1|	12.4527	11.8804	11.9963	12.4453	11.7343	12.8572
CUST_3541_PI425249770	JI447221	PREDICTED: hypothetical protein isoform 2 [Vitis vinifera]	e-115	gi|225441781|ref|XP_002283564.1|	11.1273	11.3933	11.5636	11.6695	11.6644	11.9878
CUST_3552_PI425249770	JI447232	PREDICTED: hypothetical protein [Vitis vinifera]	3e-33	gi|225439894|ref|XP_002275070.1|	7.72359	7.25578	6.82358	6.62775	6.59181	7.04765
CUST_3557_PI425249770	JI447237	Os02g0568200 [Oryza sativa (japonica cultivar-group)]	4.5	gi|115446803|ref|NP_001047181.1|	10.2553	10.3266	9.80377	10.4217	10.1676	10.0703
CUST_3561_PI425249770	JI447241	hypothetical protein SORBIDRAFT_05g009983 [Sorghum bicolor]	0.0001	gi|242068269|ref|XP_002449411.1|	9.38272	7.96868	8.94974	9.33158	7.17015	9.35992
CUST_3572_PI425249770	JI447252	PREDICTED: hypothetical protein [Vitis vinifera]	e-100	gi|225451823|ref|XP_002281555.1|	14.6655	14.4452	14.8594	15.1374	14.9329	15.2094
CUST_3581_PI425249770	JI447261	conserved hypothetical protein [Ricinus communis]	3e-85	gi|255555773|ref|XP_002518922.1|	7.40922	8.45819	7.68922	8.41441	8.67424	7.91599
CUST_3586_PI425249770	JI447266	PREDICTED: hypothetical protein [Vitis vinifera]	4e-53	gi|225430808|ref|XP_002271291.1|	6.34577	6.90434	6.64916	6.94692	7.54595	7.1921
CUST_3590_PI425249770	JI447270	PREDICTED: hypothetical protein [Vitis vinifera]	2e-57	gi|225435209|ref|XP_002284873.1|	12.455	12.083	12.3807	12.7034	12.5791	12.7536
CUST_3591_PI425249770	JI447271	PREDICTED: hypothetical protein [Vitis vinifera]	0	gi|225470422|ref|XP_002273993.1|	6.38514	5.94974	5.36217	6.08145	6.57683	6.45094
CUST_3607_PI425249770	JI447287	hypothetical protein SORBIDRAFT_03g043210 [Sorghum bicolor]	2e-05	gi|242055321|ref|XP_002456806.1|	5.7091	5.47153	5.58323	5.95253	6.083	5.55193
CUST_3609_PI425249770	JI447289	"translation factor sui1, putative [Ricinus communis]"	4e-52	gi|255563711|ref|XP_002522857.1|	18.0882	17.7691	17.7015	17.818	17.3019	18.3331
CUST_3616_PI425249770	JI447296	conserved hypothetical protein [Ricinus communis]	5e-12	gi|255547301|ref|XP_002514708.1|	10.0754	9.43001	9.64627	9.31124	10.2901	10.0017
CUST_3619_PI425249770	JI447299	PREDICTED: hypothetical protein [Vitis vinifera]	9e-90	gi|225437404|ref|XP_002268302.1|	5.00588	5.39826	5.10764	5.79335	5.90706	6.01716
CUST_3624_PI425249770	JI447304	PREDICTED: hypothetical protein [Vitis vinifera]	e-112	gi|225446740|ref|XP_002282632.1|	6.24841	5.89956	5.61187	5.94831	6.43598	6.51491
CUST_3628_PI425249770	JI447308	"60S ribosomal protein L11, putative [Ricinus communis]"	9e-90	gi|255538652|ref|XP_002510391.1|	18.0661	17.9799	17.8084	17.8557	17.6632	18.0402
CUST_363_PI425249770	JI444043	PREDICTED: hypothetical protein [Vitis vinifera]	3e-21	gi|225437581|ref|XP_002277104.1|	11.2956	11.6952	11.968	12.1455	11.943	11.4609
CUST_3631_PI425249770	JI447311	PREDICTED: hypothetical protein [Vitis vinifera]	9e-41	gi|225457032|ref|XP_002282743.1|	5.96213	5.15351	5.41016	5.40329	5.32881	5.95668
CUST_3632_PI425249770	JI447312	predicted protein [Populus trichocarpa]	2e-50	gi|224095992|ref|XP_002310516.1|	7.90039	7.66501	7.41286	7.32265	6.87137	7.07625
CUST_3635_PI425249770	JI447315	PREDICTED: hypothetical protein [Vitis vinifera]	6e-79	gi|225464327|ref|XP_002271840.1|	10.22	10.2158	10.15	9.82749	9.02594	9.18415
CUST_3637_PI425249770	JI447317	nohit		nohit	12.6468	12.1989	12.2336	11.9211	11.7655	11.9497
CUST_3640_PI425249770	JI447320	PREDICTED: hypothetical protein [Vitis vinifera]	1e-57	gi|225462064|ref|XP_002276057.1|	13.4296	13.4497	13.4531	13.449	13.2672	13.4909
CUST_3649_PI425249770	JI447329	predicted protein [Populus trichocarpa]	6e-17	gi|224132238|ref|XP_002328219.1|	6.86393	6.73223	7.11501	6.40431	6.41401	6.583
CUST_3650_PI425249770	JI447330	conserved hypothetical protein [Ricinus communis]	1e-20	gi|255561842|ref|XP_002521930.1|	11.7092	11.7903	12.0833	11.8708	12.0623	12.3735
CUST_3656_PI425249770	JI447336	PREDICTED: hypothetical protein [Vitis vinifera]	1e-91	gi|225450189|ref|XP_002264043.1|	12.6792	12.5327	12.5004	12.5537	12.6128	12.9762
CUST_3661_PI425249770	JI447341	cell wall protein (AA 1-267) precursor [Zea mays]	0.0004	gi|162461600|ref|NP_001105417.1|	6.0661	7.04972	7.07032	3.70797	4.73481	4.91886
CUST_3663_PI425249770	JI447343	PREDICTED: hypothetical protein isoform 1 [Vitis vinifera]	0	gi|225432872|ref|XP_002284013.1|	13.9494	14.2451	14.2966	14.5465	14.614	14.837
CUST_3672_PI425249770	JI447352	PREDICTED: hypothetical protein [Vitis vinifera]	3e-44	gi|225439872|ref|XP_002274877.1|	6.56705	7.08236	7.12196	6.61344	6.70597	6.75368
CUST_3674_PI425249770	JI447354	PREDICTED: hypothetical protein [Vitis vinifera]	e-155	gi|225464305|ref|XP_002266125.1|	15.6568	15.7942	15.7511	15.8834	15.8019	15.4862
CUST_3677_PI425249770	JI447357	PREDICTED: hypothetical protein [Vitis vinifera]	e-165	gi|225447723|ref|XP_002273150.1|	4.97285	7.38022	7.72216	4.29421	5.89145	4.90282
CUST_3682_PI425249770	JI447362	predicted protein [Physcomitrella patens subsp. patens]	0.015	gi|168007899|ref|XP_001756645.1|	13.1487	13.2291	13.5262	13.3445	13.5757	13.7401
CUST_3683_PI425249770	JI447363	PREDICTED: hypothetical protein isoform 2 [Vitis vinifera]	2e-75	gi|225439029|ref|XP_002263671.1|	14.9941	15.2403	15.4138	15.3691	15.3426	15.6333
CUST_3688_PI425249770	JI447368	predicted protein [Populus trichocarpa]	e-161	gi|224126465|ref|XP_002329561.1|	6.3226	6.28469	5.74777	5.7173	5.56493	5.73781
CUST_3689_PI425249770	JI447369	hypothetical protein SORBIDRAFT_05g001130 [Sorghum bicolor]	3e-13	gi|242067247|ref|XP_002448900.1|	8.71722	8.6223	8.50443	8.19925	8.35255	8.39718
CUST_3693_PI425249770	JI447373	PREDICTED: hypothetical protein [Vitis vinifera]	4e-47	gi|225445778|ref|XP_002274987.1|	6.23833	6.32513	6.17078	6.41298	7.04621	7.19173
CUST_3694_PI425249770	JI447374	predicted protein [Populus trichocarpa]	3.2	gi|224121552|ref|XP_002330729.1|	5.74714	12.894	13.6511	14.1783	14.9038	14.8328
CUST_37_PI425249770	JI459001	predicted protein [Ostreococcus lucimarinus CCE9901]	4.3	gi|145356022|ref|XP_001422241.1|	10.863	10.4642	10.2658	10.1784	9.69805	10.142
CUST_3708_PI425249770	JI447388	"pentatricopeptide repeat-containing protein, putative [Ricinus communis]"	e-103	gi|255547600|ref|XP_002514857.1|	10.1672	9.55643	9.69871	9.88309	9.75694	9.92886
CUST_3717_PI425249770	JI447397	PREDICTED: hypothetical protein isoform 1 [Vitis vinifera]	5e-24	gi|225445523|ref|XP_002285233.1|	12.0656	11.9936	12.2319	12.0698	12.3259	12.5839
CUST_3729_PI425249770	JI447409	PREDICTED: hypothetical protein [Vitis vinifera]	2e-64	gi|225433128|ref|XP_002285175.1|	10.092	9.78682	9.97311	10.5177	10.0733	10.2223
CUST_3734_PI425249770	JI447414	PREDICTED: hypothetical protein [Vitis vinifera]	4e-99	gi|225455324|ref|XP_002275994.1|	13.4267	13.0799	13.3545	13.1828	12.9654	13.7583
CUST_3736_PI425249770	JI447416	conserved hypothetical protein [Ricinus communis]	3e-57	gi|255554306|ref|XP_002518193.1|	12.4713	12.8881	13.0323	12.5394	13.2925	12.8802
CUST_3739_PI425249770	JI447419	predicted protein [Populus trichocarpa]	7e-54	gi|224118446|ref|XP_002331484.1|	7.03214	6.64234	6.39808	6.87431	7.67849	7.36946
CUST_3747_PI425249770	JI447427	"CMP-sialic acid transporter, putative [Ricinus communis]"	5e-63	gi|255564904|ref|XP_002523445.1|	11.0608	11.5054	11.7004	11.8477	12.0855	11.9187
CUST_3751_PI425249770	JI447431	predicted protein [Populus trichocarpa]	0.14	gi|224109064|ref|XP_002315068.1|	6.59524	5.77643	7.06685	7.105	7.76577	6.55066
CUST_3756_PI425249770	JI447436	"lipoxygenase, putative [Ricinus communis]"	1e-68	gi|255544764|ref|XP_002513443.1|	8.68162	8.28062	9.24637	8.39324	8.72722	8.75745
CUST_3759_PI425249770	JI447439	PREDICTED: hypothetical protein [Vitis vinifera]	e-133	gi|225439170|ref|XP_002274424.1|	13.9945	14.3159	14.5319	14.3482	14.7521	14.4077
CUST_3772_PI425249770	JI447452	hypothetical protein SORBIDRAFT_02g002440 [Sorghum bicolor]	1.1	gi|242047360|ref|XP_002461426.1|	7.52228	8.31707	7.93928	8.18525	8.30254	7.71973
CUST_378_PI425249770	JI444058	hypothetical protein CHLREDRAFT_179175 [Chlamydomonas reinhardtii]	2.6	gi|159486509|ref|XP_001701282.1|	15.1131	15.2444	15.1591	15.2276	15.6285	15.932
CUST_3782_PI425249770	JI447462	PREDICTED: hypothetical protein [Vitis vinifera]	3e-97	gi|225431948|ref|XP_002277818.1|	12.723	12.6561	12.3819	11.5815	11.1643	11.7895
CUST_3788_PI425249770	JI447468	hypothetical protein SORBIDRAFT_04g037470 [Sorghum bicolor]	5.4	gi|242063526|ref|XP_002453052.1|	7.38032	7.80814	7.05059	7.2842	7.38646	7.1813
CUST_3799_PI425249770	JI447479	SCL30a; RNA binding / nucleic acid binding / nucleotide binding [Arabidopsis thaliana]	3e-41	gi|15231285|ref|NP_187966.1|	15.8001	16.139	16.1197	16.1127	16.0635	15.8726
CUST_380_PI425249770	JI444060	predicted protein [Populus trichocarpa]	3e-68	gi|224135973|ref|XP_002322207.1|	15.854	15.6818	16.1106	16.3478	16.2305	16.6833
CUST_3805_PI425249770	JI447485	"GTP-binding protein engB, putative [Ricinus communis]"	1e-52	gi|255551060|ref|XP_002516578.1|	12.9743	12.7743	12.6112	12.5359	12.7994	12.8637
CUST_381_PI425249770	JI444061	cytochrome P450 [Populus trichocarpa]	5e-20	gi|224085806|ref|XP_002307703.1|	16.2739	15.822	16.2558	16.3855	16.222	16.8269
CUST_3810_PI425249770	JI447490	caffeic acid 3-O-methyltransferase [Populus trichocarpa]	2e-16	gi|224118508|ref|XP_002317838.1|	7.53307	8.12819	7.30161	6.54987	7.30266	8.40808
CUST_3817_PI425249770	JI447497	PREDICTED: hypothetical protein [Vitis vinifera]	2e-16	gi|225462811|ref|XP_002267248.1|	11.0769	11.0513	10.6604	10.4356	10.8885	11.2127
CUST_3819_PI425249770	JI447499	"UDP-glucuronate 5-epimerase, putative [Ricinus communis]"	5e-31	gi|255549764|ref|XP_002515933.1|	15.7842	15.1237	14.7909	14.6211	14.4946	14.8433
CUST_383_PI425249770	JI444063	cytochrome P450 [Populus trichocarpa]	e-146	gi|224139378|ref|XP_002323083.1|	15.295	14.7247	15.2045	15.2419	15.2484	16.1973
CUST_3841_PI425249770	JI447521	PREDICTED: hypothetical protein [Vitis vinifera]	8e-61	gi|225434307|ref|XP_002264609.1|	13.194	12.0965	11.8554	11.6499	12.3686	10.5025
CUST_3846_PI425249770	JI447526	PREDICTED: hypothetical protein [Vitis vinifera]	5e-11	gi|225451150|ref|XP_002266568.1|	6.93565	7.29657	6.48926	6.77487	6.89134	6.13593
CUST_3863_PI425249770	JI447543	"branched-chain amino acid aminotransferase, putative [Ricinus communis]"	1e-09	gi|255579513|ref|XP_002530599.1|	8.22403	9.22188	8.96737	9.61249	10.18	9.02018
CUST_387_PI425249770	JI444067	PREDICTED: hypothetical protein [Vitis vinifera]	4e-82	gi|225433483|ref|XP_002264429.1|	5.65945	5.78392	5.89226	6.25875	6.62119	6.81797
CUST_3880_PI425249770	JI447560	PREDICTED: hypothetical protein [Vitis vinifera]	5e-98	gi|225436504|ref|XP_002276276.1|	13.3541	13.3486	13.5106	13.9357	13.6858	13.5953
CUST_3882_PI425249770	JI447562	"STA1 (STARIK 1); ATPase, coupled to transmembrane movement of substances / transporter [Arabidopsis thaliana]"	9e-87	gi|15237155|ref|NP_200635.1|	12.4748	12.6035	12.6025	12.6968	12.8725	12.7873
CUST_3885_PI425249770	JI447565	PREDICTED: hypothetical protein [Vitis vinifera]	2e-30	gi|225429542|ref|XP_002279190.1|	11.1816	11.6605	11.603	11.3974	11.2883	10.9129
CUST_3892_PI425249770	JI447572	PREDICTED: hypothetical protein [Vitis vinifera]	1e-05	gi|225437685|ref|XP_002279690.1|	12.8859	12.0332	11.5295	11.6997	11.1489	11.8931
CUST_3894_PI425249770	JI447574	PREDICTED: hypothetical protein isoform 1 [Vitis vinifera]	3e-46	gi|225447334|ref|XP_002280408.1|	12.6979	13.1814	13.2402	13.4475	13.5115	13.3061
CUST_3902_PI425249770	JI447582	PREDICTED: hypothetical protein [Vitis vinifera]	6e-38	gi|225437444|ref|XP_002272464.1|	7.80272	7.37656	7.40062	6.63564	5.87778	6.9617
CUST_391_PI425249770	JI444071	PREDICTED: hypothetical protein [Vitis vinifera]	7e-25	gi|225434255|ref|XP_002276275.1|	6.73057	7.37778	6.75243	7.66413	7.71017	7.85916
CUST_3916_PI425249770	JI447596	"protein phosphatase 2c, putative [Ricinus communis]"	7e-26	gi|255545018|ref|XP_002513570.1|	7.93612	7.12475	6.99987	7.43717	6.96664	7.49509
CUST_3920_PI425249770	JI447600	PREDICTED: hypothetical protein [Vitis vinifera]	2e-67	gi|225468200|ref|XP_002274349.1|	13.4506	12.9844	13.6524	13.47	13.7441	13.8789
CUST_3921_PI425249770	JI447601	PREDICTED: hypothetical protein [Vitis vinifera]	0	gi|225468200|ref|XP_002274349.1|	14.4054	14.5702	14.6804	14.7067	14.6667	14.8916
CUST_3931_PI425249770	JI447611	PREDICTED: hypothetical protein [Vitis vinifera]	3e-44	gi|225447237|ref|XP_002278213.1|	5.77222	5.9421	5.22716	6.2779	6.49799	6.434
CUST_3936_PI425249770	JI447616	"30S ribosomal protein S13, chloroplast (CS13) [Arabidopsis thaliana]"	3e-18	gi|18417346|ref|NP_568299.1|	8.733	8.7231	8.34786	8.82424	9.09063	8.88927
CUST_3950_PI425249770	JI447630	"oxidoreductase, putative [Ricinus communis]"	e-165	gi|255570701|ref|XP_002526305.1|	15.3217	15.4988	15.3383	15.5148	15.3974	15.4646
CUST_3951_PI425249770	JI447631	"Protein MOS2, putative [Ricinus communis]"	6e-70	gi|255563997|ref|XP_002522998.1|	14.999	15.1021	14.7159	14.6687	14.3889	14.7019
CUST_3953_PI425249770	JI447633	conserved hypothetical protein [Ricinus communis]	5e-14	gi|255551120|ref|XP_002516608.1|	5.06839	5.26984	5.6364	5.78778	6.19521	6.05254
CUST_3954_PI425249770	JI447634	"Vesicle-associated membrane protein, putative [Ricinus communis]"	2e-99	gi|255565693|ref|XP_002523836.1|	5.73353	5.772	6.58439	6.58537	7.05121	6.64457
CUST_3958_PI425249770	JI447638	predicted protein [Micromonas sp. RCC299]	0.17	gi|255082298|ref|XP_002504135.1|	10.7018	10.9041	10.9639	11.0792	11.1355	11.5766
CUST_3960_PI425249770	JI447640	PREDICTED: hypothetical protein [Vitis vinifera]	2e-65	gi|225447510|ref|XP_002265690.1|	7.23559	6.75123	7.13775	6.77154	5.24396	5.60334
CUST_3966_PI425249770	JI447646	"serine carboxypeptidase, putative [Ricinus communis]"	2e-83	gi|255562248|ref|XP_002522132.1|	5.32593	5.59498	6.85601	5.85762	6.35332	6.43685
CUST_3969_PI425249770	JI447649	PREDICTED: hypothetical protein [Vitis vinifera]	1e-23	gi|225454536|ref|XP_002281960.1|	6.94854	7.31897	6.56121	7.00817	7.02925	6.78891
CUST_3975_PI425249770	JI447655	PREDICTED: hypothetical protein [Vitis vinifera]	1e-56	gi|225442865|ref|XP_002281539.1|	5.76824	6.30148	5.44363	6.047	6.49416	6.82567
CUST_3979_PI425249770	JI447659	6-phosphogluconate dehydrogenase family protein [Arabidopsis thaliana]	e-138	gi|30678559|ref|NP_850502.1|	8.12607	8.47878	8.37715	8.72555	8.77057	8.84887
CUST_3981_PI425249770	JI447661	Os03g0727200 [Oryza sativa (japonica cultivar-group)]	5e-09	gi|115455081|ref|NP_001051141.1|	11.2446	10.5019	10.7798	10.1685	10.8852	11.5464
CUST_3988_PI425249770	JI447668	PREDICTED: hypothetical protein [Vitis vinifera]	1e-45	gi|225447486|ref|XP_002267175.1|	5.47799	5.78886	6.10645	5.35094	5.25234	4.87401
CUST_3989_PI425249770	JI447669	"Heterogeneous nuclear ribonucleoprotein A1, putative [Ricinus communis]"	9e-95	gi|255562178|ref|XP_002522097.1|	15.7105	15.8688	15.7092	15.7074	15.7047	15.5711
CUST_399_PI425249770	JI444079	"ATP-dependent DNA helicase, putative [Arabidopsis thaliana]"	3	gi|30690118|ref|NP_174109.2|	12.1371	12.2086	12.1635	12.6199	12.1117	13.1308
CUST_3991_PI425249770	JI447671	predicted protein [Populus trichocarpa]	e-169	gi|224087891|ref|XP_002308259.1|	9.59716	9.55488	9.52729	9.20242	9.57635	9.65798
CUST_4010_PI425249770	JI447690	"Polygalacturonase precursor, putative [Ricinus communis]"	0	gi|255537765|ref|XP_002509949.1|	4.52824	4.55715	4.46526	4.89767	5.65019	5.24282
CUST_4018_PI425249770	JI447698	VIP4 (VERNALIZATION INDEPENDENCE 4); protein binding [Arabidopsis thaliana]	e-156	gi|30697488|ref|NP_200923.2|	5.96484	6.11782	5.7417	6.69211	6.69029	7.13625
CUST_402_PI425249770	JI444082	Os04g0613700 [Oryza sativa (japonica cultivar-group)]	5.2	gi|115460514|ref|NP_001053857.1|	12.8262	12.5037	12.7026	12.5468	12.708	13.3542
CUST_4022_PI425249770	JI447702	PREDICTED: hypothetical protein [Vitis vinifera]	1e-70	gi|225437626|ref|XP_002278510.1|	6.23353	6.07017	6.45008	6.67217	6.93227	7.28614
CUST_4023_PI425249770	JI447703	PREDICTED: hypothetical protein [Vitis vinifera]	1e-90	gi|225431090|ref|XP_002264052.1|	14.8432	15.3074	15.3829	15.5158	15.5381	15.3949
CUST_4026_PI425249770	JI447706	PREDICTED: hypothetical protein [Vitis vinifera]	5e-63	gi|225453030|ref|XP_002265952.1|	13.3159	12.9961	13.0571	13.3579	13.8432	13.0204
CUST_4030_PI425249770	JI447710	"maintenance of killer 16 (mak16) protein, putative [Ricinus communis]"	5e-65	gi|255589586|ref|XP_002535013.1|	15.3768	15.3934	15.2881	15.3549	15.2483	15.0726
CUST_4036_PI425249770	JI447716	"anthranilate synthase, alpha subunit 2 [Populus trichocarpa]"	9e-62	gi|224106289|ref|XP_002314114.1|	12.4541	12.1617	12.3341	12.2157	12.0603	12.3571
CUST_4042_PI425249770	JI447722	PREDICTED: hypothetical protein [Vitis vinifera]	7e-72	gi|225456284|ref|XP_002279798.1|	4.93321	5.8862	5.32685	5.81993	6.55407	6.24059
CUST_405_PI425249770	JI444085	hypothetical protein SORBIDRAFT_03g033790 [Sorghum bicolor]	2e-36	gi|242054321|ref|XP_002456306.1|	12.9285	13.2554	13.2367	13.2252	13.5905	13.5793
CUST_4056_PI425249770	JI447736	hypothetical protein SORBIDRAFT_01g035130 [Sorghum bicolor]	3e-98	gi|242035739|ref|XP_002465264.1|	7.79038	7.87926	7.91234	8.29289	8.36679	8.05973
CUST_4057_PI425249770	JI447737	"Minor allergen Alt a, putative [Ricinus communis]"	4e-59	gi|255587934|ref|XP_002534445.1|	12.7905	13.1703	13.4673	13.4854	13.4723	12.9378
CUST_4058_PI425249770	JI447738	PREDICTED: similar to GTP-binding family protein [Vitis vinifera]	0	gi|225462438|ref|XP_002264570.1|	8.2228	8.36617	8.04074	8.33829	8.10463	7.70425
CUST_4063_PI425249770	JI447743	predicted protein [Populus trichocarpa]	0	gi|224140859|ref|XP_002323796.1|	6.73393	6.68347	6.58683	7.14803	7.16212	7.30344
CUST_4064_PI425249770	JI447744	"Proteinase inhibitor, putative [Ricinus communis]"	2e-19	gi|255559975|ref|XP_002521006.1|	6.59509	5.32998	7.6878	7.05546	6.50729	7.17556
CUST_4083_PI425249770	JI447763	PREDICTED: hypothetical protein [Vitis vinifera]	2e-24	gi|225424430|ref|XP_002281541.1|	13.4563	13.0783	12.7764	12.6477	12.3703	12.6969
CUST_4084_PI425249770	JI447764	PREDICTED: hypothetical protein isoform 1 [Vitis vinifera]	e-159	gi|225433424|ref|XP_002285653.1|	14.9775	15.2059	15.1823	15.613	15.383	15.6381
CUST_4088_PI425249770	JI447768	Os01g0372700 [Oryza sativa (japonica cultivar-group)]	2e-53	gi|115436616|ref|NP_001043066.1|	5.44038	6.10679	5.47361	5.58654	6.2416	5.66028
CUST_41_PI425249770	JI459005	nohit		nohit	12.117	11.8228	11.4382	11.4783	10.5824	12.2576
CUST_4104_PI425249770	JI447784	"E3 ubiquitin ligase PUB14, putative [Ricinus communis]"	5e-97	gi|255555111|ref|XP_002518593.1|	12.8952	13.3791	13.3409	13.1422	12.6645	12.5861
CUST_411_PI425249770	JI444091	PREDICTED: hypothetical protein [Vitis vinifera]	6e-83	gi|225465175|ref|XP_002263053.1|	9.35649	9.387	9.02052	9.2999	9.04655	9.11985
CUST_4115_PI425249770	JI447795	PREDICTED: hypothetical protein [Vitis vinifera]	1e-73	gi|225457458|ref|XP_002265041.1|	8.90697	9.2318	9.79322	8.61957	8.21962	8.78798
CUST_4117_PI425249770	JI447797	PREDICTED: hypothetical protein [Vitis vinifera]	e-113	gi|225430571|ref|XP_002263458.1|	7.2361	7.19445	7.27019	7.3477	7.45725	7.71287
CUST_4118_PI425249770	JI447798	PREDICTED: hypothetical protein [Vitis vinifera]	3e-82	gi|225461632|ref|XP_002285388.1|	17.7844	17.7693	17.6355	17.6556	17.5364	17.5445
CUST_4119_PI425249770	JI447799	predicted protein [Populus trichocarpa]	e-162	gi|224124274|ref|XP_002319290.1|	4.0128	5.20116	5.13501	5.89709	6.11553	6.46523
CUST_4124_PI425249770	JI447804	PREDICTED: hypothetical protein [Vitis vinifera]	6e-93	gi|225449374|ref|XP_002282374.1|	15.7441	16.1392	16.2988	15.9615	15.8857	15.5838
CUST_4128_PI425249770	JI447808	predicted protein [Populus trichocarpa]	6e-49	gi|224132456|ref|XP_002328279.1|	9.06961	8.41528	8.1302	7.70196	7.60732	7.95642
CUST_413_PI425249770	JI444093	predicted protein [Populus trichocarpa]	0	gi|224120106|ref|XP_002331138.1|	7.72308	7.60859	8.30625	7.89342	8.0371	8.41719
CUST_4142_PI425249770	JI447822	PREDICTED: hypothetical protein [Vitis vinifera]	7e-54	gi|225452430|ref|XP_002277258.1|	15.6047	15.6693	15.9158	15.9852	15.9028	15.8484
CUST_4143_PI425249770	JI447823	PREDICTED: hypothetical protein [Vitis vinifera]	3e-38	gi|225442020|ref|XP_002271838.1|	9.46131	9.99349	9.37044	9.03018	9.06567	8.41273
CUST_4147_PI425249770	JI447827	heavy-metal-associated domain-containing protein [Arabidopsis thaliana]	5e-33	gi|18397481|ref|NP_566273.1|	15.7258	16.2952	16.4797	16.6986	16.5261	16.3168
CUST_4148_PI425249770	JI447828	predicted protein [Populus trichocarpa]	0	gi|224110424|ref|XP_002315516.1|	14.2611	14.3993	14.105	14.0712	14.0593	14.2832
CUST_4152_PI425249770	JI447832	PREDICTED: hypothetical protein [Vitis vinifera]	0	gi|225441955|ref|XP_002263826.1|	12.6857	13.2819	13.538	13.6643	14.0481	13.4649
CUST_4154_PI425249770	JI447834	PREDICTED: hypothetical protein [Vitis vinifera]	e-167	gi|225436624|ref|XP_002280005.1|	7.18419	7.60433	7.77888	7.6439	7.83569	7.52366
CUST_4159_PI425249770	JI447839	PREDICTED: hypothetical protein [Vitis vinifera]	0	gi|225458701|ref|XP_002284973.1|	7.33536	7.11546	7.12172	7.28833	7.56301	7.64292
CUST_4166_PI425249770	JI447846	PREDICTED: hypothetical protein isoform 1 [Vitis vinifera]	e-128	gi|225452017|ref|XP_002283656.1|	7.47275	7.47991	6.96306	7.61706	7.87266	7.52169
CUST_4170_PI425249770	JI447850	PREDICTED: hypothetical protein [Vitis vinifera]	0	gi|225456230|ref|XP_002283095.1|	14.2057	14.6688	14.5807	14.1742	14.8087	15.0139
CUST_4173_PI425249770	JI447853	"Nucleosome-binding protein, putative [Ricinus communis]"	3e-31	gi|255553181|ref|XP_002517633.1|	14.0648	13.4067	12.8277	13.1027	12.2814	13.3523
CUST_4182_PI425249770	JI447862	"ribonucleoside-diphosphate reductase small chain, putative [Ricinus communis]"	e-179	gi|255536887|ref|XP_002509510.1|	16.8599	17.2319	17.3476	16.6247	16.9048	15.9272
CUST_4184_PI425249770	JI447864	PREDICTED: hypothetical protein [Vitis vinifera]	3e-42	gi|225456751|ref|XP_002275944.1|	10.2127	10.6262	10.4943	10.691	10.6795	10.5907
CUST_4188_PI425249770	JI447868	"ribonucleic acid binding protein S1, putative [Ricinus communis]"	5e-46	gi|255544704|ref|XP_002513413.1|	17.2791	16.9518	16.7221	16.8027	16.5979	16.7471
CUST_4190_PI425249770	JI447870	predicted protein [Populus trichocarpa]	0	gi|224128446|ref|XP_002320332.1|	14.717	15.0723	14.6233	15.428	14.3175	15.6176
CUST_4195_PI425249770	JI447875	PREDICTED: hypothetical protein [Vitis vinifera]	e-162	gi|225444537|ref|XP_002275370.1|	15.9933	16.1157	16.0788	15.9249	16.2501	15.7421
CUST_4196_PI425249770	JI447876	PREDICTED: hypothetical protein [Vitis vinifera]	2e-58	gi|225467071|ref|XP_002266802.1|	13.2468	12.7832	12.2377	12.5911	12.5703	13.7196
CUST_4199_PI425249770	JI447879	"small nuclear ribonucleoprotein f, putative [Ricinus communis]"	7e-43	gi|255587821|ref|XP_002534408.1|	16.2998	16.5205	16.1504	16.7378	16.6022	16.9616
CUST_4202_PI425249770	JI447882	PREDICTED: hypothetical protein [Vitis vinifera]	e-135	gi|225434712|ref|XP_002281090.1|	10.4001	10.4581	10.873	10.0577	10.5296	9.34022
CUST_4203_PI425249770	JI447883	predicted protein [Populus trichocarpa]	0	gi|224061073|ref|XP_002300344.1|	15.9861	15.8972	15.8171	15.6542	15.7859	15.9117
CUST_4204_PI425249770	JI447884	"ISWI chromatin remodeling complex ATPase ISW1, putative [Ricinus communis]"	0	gi|255561188|ref|XP_002521606.1|	10.036	9.77847	9.97988	9.2912	9.7378	8.91112
CUST_4212_PI425249770	JI447892	isomerase peptidyl-prolyl cis-trans isomerase [Populus trichocarpa]	6e-96	gi|224054542|ref|XP_002298312.1|	9.0229	9.05933	8.96706	9.09534	9.35029	9.58623
CUST_4213_PI425249770	JI447893	HTB1; DNA binding [Arabidopsis thaliana]	2e-44	gi|15223016|ref|NP_172258.1|	15.2146	15.7161	16.3104	15.0905	15.3828	14.343
CUST_4214_PI425249770	JI447894	PREDICTED: hypothetical protein [Vitis vinifera]	e-154	gi|225459006|ref|XP_002285601.1|	9.11884	9.65053	9.6205	9.79461	9.78416	10.1609
CUST_4215_PI425249770	JI447895	predicted protein [Populus trichocarpa]	6e-44	gi|224130510|ref|XP_002328627.1|	14.8059	14.5937	14.3942	14.341	14.0675	14.4771
CUST_4216_PI425249770	JI447896	PREDICTED: hypothetical protein [Vitis vinifera]	e-134	gi|225429416|ref|XP_002275926.1|	11.5793	12.0338	11.6	11.6997	11.5247	11.9993
CUST_4219_PI425249770	JI447899	acetyl-CoA carboxylase carboxyltransferase beta subunit [Buxus microphylla]	e-131	gi|149390549|ref|YP_001294193.1|	11.0076	10.4421	10.3364	10.3191	10.4958	11.0897
CUST_4224_PI425249770	JI447904	PREDICTED: hypothetical protein [Vitis vinifera]	e-119	gi|225426245|ref|XP_002264255.1|	5.77908	6.13678	5.70677	6.67877	6.73529	6.11121
CUST_4229_PI425249770	JI447909	PREDICTED: similar to plastid acyl carrier protein [Vitis vinifera]	8e-36	gi|225432398|ref|XP_002277251.1|	16.5347	16.3341	16.7381	16.718	16.8134	16.5508
CUST_4232_PI425249770	JI447912	PREDICTED: hypothetical protein [Vitis vinifera]	4e-20	gi|225424637|ref|XP_002285501.1|	12.8501	13.2969	13.5533	13.5957	13.6269	13.6576
CUST_4238_PI425249770	JI447918	PREDICTED: hypothetical protein [Vitis vinifera]	0	gi|225455340|ref|XP_002272224.1|	14.9033	15.3298	15.2442	15.5268	15.5324	15.3951
CUST_4242_PI425249770	JI447922	PREDICTED: hypothetical protein [Vitis vinifera]	e-166	gi|225460662|ref|XP_002267096.1|	17.3143	16.3254	15.5973	15.7645	15.5234	16.0898
CUST_4249_PI425249770	JI447929	PREDICTED: hypothetical protein isoform 1 [Vitis vinifera]	e-138	gi|225458237|ref|XP_002282021.1|	13.5269	13.8043	13.9024	13.7604	14.1354	13.7731
CUST_425_PI425249770	JI444105	predicted protein [Populus trichocarpa]	0	gi|224079726|ref|XP_002305928.1|	16.2718	16.5494	16.7507	16.7911	16.9655	16.7562
CUST_4252_PI425249770	JI447932	PREDICTED: hypothetical protein [Vitis vinifera]	e-179	gi|225450755|ref|XP_002283583.1|	15.2502	14.804	14.6475	14.5491	14.2576	14.6114
CUST_4258_PI425249770	JI447938	PREDICTED: hypothetical protein isoform 1 [Vitis vinifera]	e-120	gi|225462854|ref|XP_002271632.1|	10.2694	9.92237	9.97241	10.028	10.129	10.4031
CUST_4263_PI425249770	JI447943	cytochrome P450 [Populus trichocarpa]	e-160	gi|224139374|ref|XP_002323081.1|	13.2529	13.7572	13.8342	14.6252	14.3251	14.2078
CUST_4264_PI425249770	JI447944	conserved hypothetical protein [Ricinus communis]	1e-90	gi|255537767|ref|XP_002509950.1|	15.3951	15.6102	15.5955	15.8807	15.7119	15.9938
CUST_4268_PI425249770	JI447948	conserved hypothetical protein [Ricinus communis]	4e-52	gi|255582747|ref|XP_002532150.1|	11.6703	10.375	10.2235	10.7063	10.1603	12.0942
CUST_4278_PI425249770	JI447958	Os08g0427700 [Oryza sativa (japonica cultivar-group)]	2e-45	gi|115476496|ref|NP_001061844.1|	9.74071	10.1264	10.5775	9.76716	10.7085	8.8167
CUST_4280_PI425249770	JI447960	PREDICTED: hypothetical protein isoform 2 [Vitis vinifera]	5e-40	gi|225424997|ref|XP_002267077.1|	10.0665	9.5233	9.04943	9.30646	8.81167	8.9395
CUST_4284_PI425249770	JI447964	"Receptor protein kinase CLAVATA1 precursor, putative [Ricinus communis]"	0	gi|255582421|ref|XP_002531999.1|	16.0508	15.9536	15.8837	15.8984	15.7163	16.0336
CUST_4288_PI425249770	JI447968	PREDICTED: hypothetical protein [Vitis vinifera]	e-137	gi|225425420|ref|XP_002277906.1|	6.16841	5.89722	6.33417	6.30123	6.65271	6.9353
CUST_4290_PI425249770	JI447970	PREDICTED: hypothetical protein [Vitis vinifera]	0	gi|225435794|ref|XP_002285746.1|	6.33326	6.74765	6.86176	7.01354	7.4229	7.55657
CUST_4294_PI425249770	JI447974	PREDICTED: hypothetical protein [Vitis vinifera]	8e-51	gi|225466065|ref|XP_002264028.1|	7.7267	7.68606	7.69922	8.26328	7.38739	8.22786
CUST_4298_PI425249770	JI447978	"aldo/keto reductase, putative [Ricinus communis]"	e-137	gi|255542314|ref|XP_002512220.1|	6.59128	6.846	6.92473	7.12721	7.07126	7.49815
CUST_4299_PI425249770	JI447979	PREDICTED: hypothetical protein [Vitis vinifera]	e-117	gi|225441601|ref|XP_002281697.1|	13.0061	13.4714	13.3949	13.6071	13.8701	13.6888
CUST_4301_PI425249770	JI447981	PREDICTED: hypothetical protein [Vitis vinifera]	2e-51	gi|225457413|ref|XP_002284935.1|	11.7036	12.1709	11.2647	11.7386	12.878	11.6932
CUST_4303_PI425249770	JI447983	PREDICTED: hypothetical protein isoform 1 [Vitis vinifera]	6e-60	gi|225455278|ref|XP_002273913.1|	16.9876	16.8894	17.0497	17.2226	17.0692	17.3565
CUST_4304_PI425249770	JI447984	predicted protein [Populus trichocarpa]	0	gi|224057898|ref|XP_002299379.1|	7.30215	8.0111	7.69091	7.73041	7.83103	7.25238
CUST_4305_PI425249770	JI447985	PREDICTED: hypothetical protein [Vitis vinifera]	5e-69	gi|225447785|ref|XP_002266060.1|	8.02091	7.72788	7.81288	7.7137	8.18264	8.34521
CUST_4306_PI425249770	JI447986	PREDICTED: hypothetical protein [Vitis vinifera]	0	gi|225455555|ref|XP_002267091.1|	7.88402	8.86424	8.79247	9.28405	9.28778	8.56104
CUST_4313_PI425249770	JI447993	predicted protein [Populus trichocarpa]	2e-57	gi|224097574|ref|XP_002310992.1|	16.754	16.7023	16.3266	16.3895	16.0831	16.7746
CUST_4317_PI425249770	JI447997	PREDICTED: hypothetical protein [Vitis vinifera]	0	gi|225444985|ref|XP_002282779.1|	15.6854	15.7976	15.7356	16.0226	15.9108	15.9554
CUST_4319_PI425249770	JI447999	"Aspartic proteinase precursor, putative [Ricinus communis]"	0	gi|255578112|ref|XP_002529926.1|	8.85838	9.30932	9.39441	9.82488	9.70033	9.94817
CUST_4320_PI425249770	JI448000	PREDICTED: hypothetical protein [Vitis vinifera]	0	gi|225439336|ref|XP_002269810.1|	4.88572	5.93678	6.23553	6.44091	6.569	6.65174
CUST_4325_PI425249770	JI448005	PREDICTED: hypothetical protein [Vitis vinifera]	e-160	gi|225426743|ref|XP_002282339.1|	16.09	16.7217	16.9456	16.9008	17.1933	17.087
CUST_4326_PI425249770	JI448006	predicted protein [Populus trichocarpa]	0	gi|224142159|ref|XP_002324426.1|	5.58067	6.21755	6.31709	6.4112	6.6857	6.68787
CUST_4328_PI425249770	JI448008	"tubulin alpha chain, putative [Ricinus communis]"	0	gi|255562192|ref|XP_002522104.1|	15.6274	16.6867	16.3598	16.7175	17.1191	15.9804
CUST_4329_PI425249770	JI448009	PREDICTED: hypothetical protein [Vitis vinifera]	7e-81	gi|225453951|ref|XP_002280012.1|	16.4568	16.6644	16.6266	16.4429	16.2161	16.6628
CUST_4334_PI425249770	JI448014	predicted protein [Populus trichocarpa]	1e-45	gi|224122214|ref|XP_002318779.1|	17.2121	17.0656	17.2244	17.2213	17.0321	17.2643
CUST_4335_PI425249770	JI448015	PREDICTED: hypothetical protein [Vitis vinifera]	0	gi|225440232|ref|XP_002283810.1|	7.03062	6.48929	6.71704	7.48287	7.62705	6.95008
CUST_4341_PI425249770	JI448021	"skp1, putative [Ricinus communis]"	2e-70	gi|255539024|ref|XP_002510577.1|	8.85457	8.381	8.99279	8.83281	8.884	9.27836
CUST_4342_PI425249770	JI448022	PREDICTED: hypothetical protein isoform 1 [Vitis vinifera]	3e-56	gi|225453096|ref|XP_002271492.1|	9.95342	10.564	10.6724	11.0896	10.9715	11.1081
CUST_4344_PI425249770	JI448024	PREDICTED: hypothetical protein [Vitis vinifera]	9e-29	gi|225450811|ref|XP_002283971.1|	16.1718	16.3321	16.332	15.6128	12.4856	14.9631
CUST_4350_PI425249770	JI448030	hypothetical protein PhapfoPp032 [Phalaenopsis aphrodite subsp. formosana]	4e-13	gi|78103306|ref|YP_358581.1|	15.1212	14.3661	14.5144	14.8423	14.9641	14.9773
CUST_4353_PI425249770	JI448033	"Heterogeneous nuclear ribonucleoprotein 27C, putative [Ricinus communis]"	e-109	gi|255574941|ref|XP_002528377.1|	17.5684	17.4343	17.2319	17.3108	16.9133	17.0075
CUST_4355_PI425249770	JI448035	PREDICTED: hypothetical protein [Vitis vinifera]	e-179	gi|225463988|ref|XP_002263189.1|	12.815	13.3517	13.4438	13.7397	13.8954	13.596
CUST_4358_PI425249770	JI448038	conserved hypothetical protein [Ricinus communis]	9e-43	gi|255575997|ref|XP_002528894.1|	15.0398	15.0655	14.5386	14.4634	14.8838	14.4962
CUST_4359_PI425249770	JI448039	"calcium ion binding protein, putative [Ricinus communis]"	1e-82	gi|255586847|ref|XP_002534034.1|	14.8459	14.8289	14.8484	15.3469	14.8472	15.4629
CUST_4360_PI425249770	JI448040	hypothetical protein SORBIDRAFT_02g031330 [Sorghum bicolor]	e-107	gi|242045430|ref|XP_002460586.1|	6.93006	7.37187	7.1774	7.60582	7.93464	7.60963
CUST_4361_PI425249770	JI448041	PREDICTED: hypothetical protein isoform 1 [Vitis vinifera]	1e-86	gi|225429997|ref|XP_002284062.1|	14.6574	14.7388	14.905	14.9395	15.0491	14.8771
CUST_4364_PI425249770	JI448044	predicted protein [Populus trichocarpa]	1e-61	gi|224110250|ref|XP_002315460.1|	10.5755	10.5378	10.3692	10.5307	10.5961	11.3204
CUST_4365_PI425249770	JI448045	predicted protein [Populus trichocarpa]	3e-84	gi|224058407|ref|XP_002299494.1|	16.7544	16.4897	16.4593	16.6327	16.769	16.6614
CUST_4368_PI425249770	JI448048	PREDICTED: hypothetical protein [Vitis vinifera]	2e-30	gi|225440862|ref|XP_002282394.1|	14.1418	14.1603	14.5212	14.2363	14.2375	14.082
CUST_4370_PI425249770	JI448050	PREDICTED: hypothetical protein isoform 1 [Vitis vinifera]	e-115	gi|225423682|ref|XP_002277005.1|	14.4439	14.5263	14.5481	15.017	14.7469	14.8081
CUST_4374_PI425249770	JI448054	PREDICTED: hypothetical protein isoform 1 [Vitis vinifera]	3e-59	gi|225462033|ref|XP_002274335.1|	9.79063	9.61807	10.0176	10.2635	9.49909	9.74501
CUST_4380_PI425249770	JI448060	predicted protein [Populus trichocarpa]	2e-29	gi|224144890|ref|XP_002325451.1|	7.59738	7.67926	7.16781	7.9567	8.1678	7.51421
CUST_4382_PI425249770	JI448062	PREDICTED: hypothetical protein [Vitis vinifera]	e-149	gi|225431100|ref|XP_002264558.1|	16.507	16.4341	16.4902	16.3346	16.5259	16.5388
CUST_4383_PI425249770	JI448063	PREDICTED: hypothetical protein [Vitis vinifera]	e-121	gi|225442104|ref|XP_002273390.1|	8.31772	7.82283	7.80488	7.42071	7.46165	7.47718
CUST_4389_PI425249770	JI448069	PREDICTED: hypothetical protein [Vitis vinifera]	9e-29	gi|225436791|ref|XP_002268903.1|	7.21722	6.93992	6.71952	6.73012	6.70065	7.04876
CUST_4390_PI425249770	JI448070	catalase [Populus trichocarpa]	0	gi|224065685|ref|XP_002301920.1|	7.72494	8.02827	7.85516	7.08732	6.78953	7.52847
CUST_4394_PI425249770	JI448074	PREDICTED: hypothetical protein [Vitis vinifera]	0	gi|225448645|ref|XP_002274437.1|	5.88227	6.78764	6.60452	6.61618	7.27843	6.72659
CUST_4404_PI425249770	JI448084	PREDICTED: hypothetical protein [Vitis vinifera]	8e-72	gi|225429434|ref|XP_002276450.1|	7.03588	7.18677	7.08976	7.5447	7.36778	7.38226
CUST_4405_PI425249770	JI448085	predicted protein [Populus trichocarpa]	7e-84	gi|224088272|ref|XP_002308400.1|	11.7931	11.2924	11.6653	11.8158	11.5373	12.2469
CUST_4408_PI425249770	JI448088	PREDICTED: similar to ATP-dependent helicase [Vitis vinifera]	2e-33	gi|225434702|ref|XP_002279903.1|	11.8339	11.915	11.7378	11.6644	11.8936	11.9951
CUST_4411_PI425249770	JI448091	PREDICTED: hypothetical protein [Vitis vinifera]	4e-52	gi|225459316|ref|XP_002285794.1|	8.01316	7.43831	7.87573	7.69741	8.04836	8.24758
CUST_4414_PI425249770	JI448094	predicted protein [Populus trichocarpa]	8e-52	gi|224097152|ref|XP_002310854.1|	9.52571	9.61382	9.8978	10.0066	10.069	9.808
CUST_4419_PI425249770	JI448099	PREDICTED: hypothetical protein [Vitis vinifera]	3e-66	gi|225434108|ref|XP_002273955.1|	9.07565	9.34581	9.24804	9.38844	9.3627	8.69573
CUST_4428_PI425249770	JI448108	predicted protein [Populus trichocarpa]	e-108	gi|224130140|ref|XP_002320762.1|	13.7671	13.9658	14.1534	14.2021	14.2836	14.1856
CUST_443_PI425249770	JI444123	PREDICTED: hypothetical protein [Vitis vinifera]	1e-95	gi|225435263|ref|XP_002285019.1|	8.642	8.57391	9.04877	9.02348	9.22827	8.91798
CUST_4436_PI425249770	JI448116	"Transitional endoplasmic reticulum ATPase, putative [Ricinus communis]"	0	gi|255556934|ref|XP_002519500.1|	4.89863	5.73852	5.3241	6.04179	6.33654	5.8882
CUST_4440_PI425249770	JI448120	PREDICTED: hypothetical protein [Vitis vinifera]	9e-94	gi|225441149|ref|XP_002267366.1|	12.2938	11.7792	11.8621	12.0592	11.5887	12.4176
CUST_4442_PI425249770	JI448122	predicted protein [Populus trichocarpa]	7e-54	gi|224100907|ref|XP_002312062.1|	16.2367	16.298	16.5984	16.4427	16.5029	16.5679
CUST_4444_PI425249770	JI448124	PREDICTED: hypothetical protein [Vitis vinifera]	4e-55	gi|225449319|ref|XP_002281586.1|	17.5693	17.1036	17.1538	17.3121	17.3936	17.6589
CUST_4447_PI425249770	JI448127	PREDICTED: hypothetical protein [Vitis vinifera]	8e-86	gi|225456743|ref|XP_002275632.1|	8.52233	8.76032	8.26845	8.46038	8.25076	8.18308
CUST_4449_PI425249770	JI448129	predicted protein [Populus trichocarpa]	2e-38	gi|224119890|ref|XP_002318188.1|	7.19341	6.65865	6.61965	5.71677	5.05609	6.03376
CUST_4450_PI425249770	JI448130	PREDICTED: hypothetical protein [Vitis vinifera]	0	gi|225432812|ref|XP_002283572.1|	15.1175	15.5991	15.5594	15.8652	15.6757	15.6244
CUST_4458_PI425249770	JI448138	PREDICTED: hypothetical protein [Vitis vinifera]	0	gi|225427526|ref|XP_002265359.1|	14.1064	13.8628	13.395	13.5975	13.3275	13.1263
CUST_4460_PI425249770	JI448140	PREDICTED: hypothetical protein isoform 1 [Vitis vinifera]	0	gi|225432272|ref|XP_002272195.1|	17.1754	17.3331	17.3248	17.2284	17.2348	17.0134
CUST_4463_PI425249770	JI448143	PREDICTED: hypothetical protein [Vitis vinifera]	e-152	gi|225465905|ref|XP_002266808.1|	5.323	5.87148	6.55737	7.16974	7.44311	7.66685
CUST_4466_PI425249770	JI448146	PREDICTED: hypothetical protein [Vitis vinifera]	2e-93	gi|225452785|ref|XP_002283325.1|	13.845	14.3375	14.5936	14.8112	14.6532	14.5879
CUST_447_PI425249770	JI444127	PREDICTED: hypothetical protein isoform 1 [Vitis vinifera]	e-131	gi|225424598|ref|XP_002285415.1|	7.44873	7.6129	7.12935	8.0387	7.86401	7.70858
CUST_4470_PI425249770	JI448150	PREDICTED: similar to Os03g0670700 [Vitis vinifera]	2e-44	gi|225428473|ref|XP_002284230.1|	17.931	17.6582	17.6233	17.5052	17.3495	17.5509
CUST_448_PI425249770	JI444128	PREDICTED: hypothetical protein [Vitis vinifera]	4e-29	gi|225450811|ref|XP_002283971.1|	11.1787	11.0039	10.7142	10.9973	10.3104	10.5547
CUST_4483_PI425249770	JI448163	PREDICTED: hypothetical protein [Vitis vinifera]	e-145	gi|225442559|ref|XP_002284282.1|	14.3248	14.9721	14.6668	14.1145	14.3944	13.674
CUST_449_PI425249770	JI444129	PREDICTED: hypothetical protein [Vitis vinifera]	3e-32	gi|225435042|ref|XP_002284305.1|	7.2523	7.35602	7.18946	6.8283	6.84902	6.98123
CUST_4496_PI425249770	JI448176	conserved hypothetical protein [Ricinus communis]	5e-29	gi|255590502|ref|XP_002535288.1|	12.5451	12.6055	12.6788	12.5077	11.6766	11.9056
CUST_4513_PI425249770	JI448193	"lipid binding protein, putative [Ricinus communis]"	5e-27	gi|255577622|ref|XP_002529688.1|	10.4207	10.4656	10.5579	10.3601	10.1557	9.86041
CUST_4528_PI425249770	JI448208	PREDICTED: hypothetical protein isoform 1 [Vitis vinifera]	0	gi|225464373|ref|XP_002265455.1|	14.7218	13.8635	14.3373	14.8693	14.1495	15.4734
CUST_4529_PI425249770	JI448209	PREDICTED: hypothetical protein [Vitis vinifera]	0	gi|225442341|ref|XP_002281000.1|	6.86717	6.78553	7.60069	7.42012	7.46979	7.21603
CUST_4535_PI425249770	JI448215	PREDICTED: hypothetical protein [Vitis vinifera]	3e-65	gi|225442142|ref|XP_002275148.1|	12.0819	12.5038	12.5712	13.0028	13.052	13.3309
CUST_4536_PI425249770	JI448216	PREDICTED: hypothetical protein isoform 2 [Vitis vinifera]	9e-57	gi|225447314|ref|XP_002280157.1|	10.6727	9.72351	10.498	9.85554	10.4482	10.0731
CUST_4537_PI425249770	JI448217	protein with unknown function [Ricinus communis]	0	gi|255545283|ref|XP_002513702.1|	8.10513	8.12494	8.46874	8.28615	8.54515	8.58196
CUST_4541_PI425249770	JI448221	PREDICTED: hypothetical protein [Vitis vinifera]	6e-71	gi|225425565|ref|XP_002265909.1|	16.5896	16.6952	16.4823	16.4146	16.5652	16.8858
CUST_4542_PI425249770	JI448222	"40S ribosomal protein S5, putative [Ricinus communis]"	1e-95	gi|255581578|ref|XP_002531594.1|	16.8149	16.7755	17.0286	16.9116	16.943	17.026
CUST_455_PI425249770	JI444135	predicted protein [Populus trichocarpa]	5e-09	gi|224142439|ref|XP_002324565.1|	11.8038	11.9635	12.01	10.8102	11.3873	10.6422
CUST_4552_PI425249770	JI448232	"NADH dehydrogenase, putative [Ricinus communis]"	7e-77	gi|255545146|ref|XP_002513634.1|	15.9454	15.9919	15.908	16.001	16.2183	16.3477
CUST_4553_PI425249770	JI448233	"RNA binding protein, putative [Ricinus communis]"	1e-82	gi|255571057|ref|XP_002526479.1|	15.177	15.2205	15.098	14.7206	15.0186	14.6183
CUST_4581_PI425249770	JI448261	HTB1; DNA binding [Arabidopsis thaliana]	2e-44	gi|15223016|ref|NP_172258.1|	5.99049	6.39317	7.88814	6.6041	7.03337	6.58826
CUST_4584_PI425249770	JI448264	PREDICTED: hypothetical protein isoform 1 [Vitis vinifera]	7e-09	gi|225426538|ref|XP_002278876.1|	12.076	11.0979	11.5862	11.383	11.2953	11.7866
CUST_4585_PI425249770	JI448265	"apolipoprotein d, putative [Ricinus communis]"	1e-80	gi|255565025|ref|XP_002523505.1|	16.3947	15.6218	14.9397	15.6924	15.2588	16.5483
CUST_4587_PI425249770	JI448267	PREDICTED: hypothetical protein [Vitis vinifera]	0	gi|225447041|ref|XP_002269614.1|	9.48154	8.81985	8.61292	8.39338	8.51317	8.50944
CUST_4589_PI425249770	JI448269	predicted protein [Populus trichocarpa]	3e-75	gi|224120952|ref|XP_002318460.1|	6.8037	6.26396	5.40983	5.91901	5.67189	6.41681
CUST_459_PI425249770	JI444139	protease inhibitor/seed storage/lipid transfer protein (LTP) family protein [Arabidopsis thaliana]	3e-23	gi|18406723|ref|NP_566036.1|	10.7446	10.5024	10.4363	9.98893	9.55614	10.0914
CUST_4594_PI425249770	JI448274	PREDICTED: hypothetical protein [Vitis vinifera]	e-135	gi|225428398|ref|XP_002283645.1|	14.6036	15.118	15.2626	15.1721	15.4359	15.0734
CUST_4597_PI425249770	JI448277	"Mavicyanin, putative [Ricinus communis]"	9e-41	gi|255552341|ref|XP_002517215.1|	13.1092	12.7852	12.7105	12.1816	12.3838	12.4701
CUST_4599_PI425249770	JI448279	predicted protein [Populus trichocarpa]	6e-08	gi|224082970|ref|XP_002306912.1|	13.115	13.1049	13.103	12.7546	12.7881	13.0557
CUST_4601_PI425249770	JI448281	PREDICTED: hypothetical protein [Vitis vinifera]	0.035	gi|225453040|ref|XP_002265238.1|	11.002	10.647	10.5578	10.6767	10.9306	11.2122
CUST_4606_PI425249770	JI448286	histone H3.2 [Arabidopsis thaliana]	6e-71	gi|145334271|ref|NP_001078516.1|	8.38683	8.1802	8.25966	8.45909	8.97183	9.0975
CUST_4608_PI425249770	JI448288	conserved hypothetical protein [Ricinus communis]	e-113	gi|255562096|ref|XP_002522056.1|	4.07573	4.22826	4.44898	4.96555	5.48339	4.53
CUST_461_PI425249770	JI444141	PREDICTED: hypothetical protein [Vitis vinifera]	e-146	gi|225456177|ref|XP_002282634.1|	8.85626	9.00814	9.20459	9.18523	9.58347	9.27466
CUST_4612_PI425249770	JI448292	Os05g0573700 [Oryza sativa (japonica cultivar-group)]	0	gi|115465569|ref|NP_001056384.1|	14.3169	14.5587	14.6505	14.543	14.6133	14.2691
CUST_4619_PI425249770	JI448299	PREDICTED: hypothetical protein [Vitis vinifera]	0	gi|225430508|ref|XP_002285559.1|	6.8614	6.65607	6.73538	6.54151	7.05658	7.30178
CUST_462_PI425249770	JI444142	predicted protein [Physcomitrella patens subsp. patens]	0.0006	gi|168048489|ref|XP_001776699.1|	12.8008	12.702	12.016	12.2716	12.2611	12.7257
CUST_4623_PI425249770	JI448303	NAP1;3 (NUCLEOSOME ASSEMBLY PROTEIN 1;3); DNA binding [Arabidopsis thaliana]	6e-76	gi|18423918|ref|NP_568844.1|	17.4749	17.3638	17.3588	17.0712	17.0309	17.0937
CUST_4626_PI425249770	JI448306	PREDICTED: similar to putative serine/threonine kinase [Vitis vinifera]	5e-64	gi|225470317|ref|XP_002267710.1|	8.76524	8.89281	8.99756	9.14254	9.10545	9.20575
CUST_4627_PI425249770	JI448307	PREDICTED: hypothetical protein [Vitis vinifera]	2e-75	gi|225467749|ref|XP_002265070.1|	14.189	15.4638	14.6032	15.0814	15.918	13.8729
CUST_4628_PI425249770	JI448308	PREDICTED: hypothetical protein [Vitis vinifera]	0	gi|225469870|ref|XP_002269783.1|	6.38822	6.31374	6.25136	6.61203	6.73956	6.54845
CUST_4632_PI425249770	JI448312	PREDICTED: hypothetical protein [Vitis vinifera]	5e-77	gi|225448675|ref|XP_002280158.1|	6.62812	6.7779	7.21883	6.90709	7.14336	6.93755
CUST_4636_PI425249770	JI448316	predicted protein [Populus trichocarpa]	e-129	gi|224128087|ref|XP_002329078.1|	8.01938	7.84969	7.68972	7.65348	6.59577	7.05519
CUST_4643_PI425249770	JI448323	hypothetical protein POPTRDRAFT_674736 [Populus trichocarpa]	4e-55	gi|224115282|ref|XP_002332206.1|	10.6235	9.70949	10.3111	10.3756	10.5351	10.8387
CUST_4647_PI425249770	JI448327	PREDICTED: hypothetical protein [Vitis vinifera]	3e-91	gi|225431766|ref|XP_002270635.1|	16.3923	16.2501	16.2581	16.0261	16.1772	16.2522
CUST_4650_PI425249770	JI448330	PREDICTED: hypothetical protein [Vitis vinifera]	1e-74	gi|225464049|ref|XP_002268063.1|	16.1794	16.3168	16.0984	16.1402	16.0742	16.0816
CUST_4654_PI425249770	JI448334	PREDICTED: hypothetical protein isoform 1 [Vitis vinifera]	e-123	gi|225441425|ref|XP_002279071.1|	12.4399	12.5508	12.7603	12.219	12.9058	13.2031
CUST_4655_PI425249770	JI448335	PREDICTED: hypothetical protein [Vitis vinifera]	0	gi|225468951|ref|XP_002271875.1|	15.6461	15.8323	15.6314	15.7733	15.7514	15.4921
CUST_4660_PI425249770	JI448340	PREDICTED: hypothetical protein [Vitis vinifera]	0	gi|225440045|ref|XP_002282146.1|	16.5534	17.0567	17.037	17.2369	17.234	17.0484
CUST_4667_PI425249770	JI448347	2-oxoglutarate-dependent dioxygenase [Populus trichocarpa]	e-139	gi|224123248|ref|XP_002330269.1|	12.5242	12.3681	12.8984	12.6614	12.7418	12.9765
CUST_4668_PI425249770	JI448348	predicted protein [Populus trichocarpa]	e-104	gi|224142417|ref|XP_002324554.1|	9.07236	8.85251	8.85408	9.2384	9.12167	9.32998
CUST_4675_PI425249770	JI448355	PREDICTED: hypothetical protein [Vitis vinifera]	5e-59	gi|225458605|ref|XP_002284724.1|	12.5068	12.4132	12.5154	12.7365	12.6512	12.7975
CUST_4676_PI425249770	JI448356	PREDICTED: hypothetical protein [Vitis vinifera]	e-179	gi|225457407|ref|XP_002284909.1|	14.8658	15.3037	15.0146	14.9976	14.9919	14.7525
CUST_4677_PI425249770	JI448357	PREDICTED: similar to oxysterol-binding family protein [Vitis vinifera]	5e-39	gi|225424570|ref|XP_002282089.1|	14.2651	14.4683	14.2323	14.1973	14.2621	14.057
CUST_4686_PI425249770	JI448366	"Nodulation receptor kinase precursor, putative [Ricinus communis]"	7e-50	gi|255576916|ref|XP_002529343.1|	14.2578	14.1382	14.1986	13.8444	13.7343	13.606
CUST_4688_PI425249770	JI448368	unknown protein [Arabidopsis thaliana]	0.002	gi|18407064|ref|NP_566073.1|	15.9587	15.9133	16.0037	16.104	16.2041	16.2009
CUST_4698_PI425249770	JI448378	Os02g0435000 [Oryza sativa (japonica cultivar-group)]	1e-70	gi|115445905|ref|NP_001046732.1|	15.2069	14.7009	14.409	14.2194	14.4323	14.9024
CUST_470_PI425249770	JI444150	"Naphthoate synthase, putative [Ricinus communis]"	e-154	gi|255568782|ref|XP_002525362.1|	5.56815	6.94264	6.35058	6.01306	6.10723	6.93717
CUST_4706_PI425249770	JI448386	PREDICTED: hypothetical protein [Vitis vinifera]	1e-43	gi|225467723|ref|XP_002262871.1|	15.01	15.2107	15.3244	14.9452	15.0274	14.569
CUST_4711_PI425249770	JI448391	predicted protein [Populus trichocarpa]	4e-19	gi|224133420|ref|XP_002321563.1|	12.6985	12.6198	11.2147	12.158	11.9068	11.5331
[truncated: 1,175 more rows]
