# Supplementary material for: Transcript Profiling of Paoenia ostii during Artificial Chilling Induced Dormancy Release Identifies Activation of GA Pathway and Carbohydrate Metabolism
Source: PLoS One. 2013 Feb 6;8(2):e55297. doi: 10.1371/journal.pone.0055297 (PMC3566188; doi:10.1371/journal.pone.0055297)
Supplement: File S4 — Cluster analysis based on averaged gene expression data from three biological replicates. The information of probeId, Genbank accession number, description, E-value, cluster, symbol, subcategory, category and the relative expression ratios of four time points of accumulated chilling phases (6 d, average of 12 d and 15 d, 18 d and 24 d) versus the average value for each of the four phases was included. (XLS) [file pone.0055297.s004.xls]

## Sheet: Sheet1
ProbeId	GeneID	desc	evalue	Cluster	Symbol	Subcategory	Category	1	2	3	4
CUST_4390_PI425249770	JI448070	catalase [Populus trichocarpa]	0	I	CAT1	antioxidant activity	antioxidant activity	0.403572	-0.153457	-0.835172	-0.0962257
CUST_6629_PI425249770	JI450309	"disulfide oxidoreductase, putative [Ricinus communis]"	1e-40	I	NTRA	antioxidant activity	antioxidant activity	0.0839577	-0.170959	-0.0830326	-1.02156
CUST_9126_PI425249770	JI452806	predicted protein [Populus trichocarpa]	2e-37	I	AMY3	Starch	Carbonhydrate	0.1158	-0.0623953	0.00268809	-0.239425
CUST_14212_PI425249770	JI457892	Os02g0105200 [Oryza sativa (japonica cultivar-group)]	e-118	I		Citrate cycle(TCA cycle)	Carbonhydrate Metabolism	0.0185455	0.081467	0.109295	-0.317781
CUST_14212_PI425249770	JI457892	Os02g0105200 [Oryza sativa (japonica cultivar-group)]	e-118	I	AT3G13930	Glycolysis/Gluconeogenesis	Carbonhydrate Metabolism	0.0185455	0.081467	0.109295	-0.317781
CUST_3408_PI425249770	JI447088	PGK (PHOSPHOGLYCERATE KINASE); phosphoglycerate kinase [Arabidopsis thaliana]	9e-09	I	PGK	Glycolysis/Gluconeogenesis	Carbonhydrate Metabolism	0.0346913	-0.253777	-0.157114	-0.00895278
CUST_4306_PI425249770	JI447986	PREDICTED: hypothetical protein [Vitis vinifera]	0	I	LOS2	Glycolysis/Gluconeogenesis	Carbonhydrate Metabolism	-0.0817569	0.0922613	0.341778	-0.384959
CUST_4972_PI425249770	JI448652	"alcohol dehydrogenase, putative [Ricinus communis]"	e-180	I	ADH1	Glycolysis/Gluconeogenesis	Carbonhydrate Metabolism	-0.200143	-1.57387	-1.55849	-2.41132
CUST_5894_PI425249770	JI449574	PREDICTED: hypothetical protein isoform 1 [Vitis vinifera]	4e-32	I	PGK1	Glycolysis/Gluconeogenesis	Carbonhydrate Metabolism	0.23791	-0.188633	-0.0465868	-0.142019
CUST_14731_PI425249770	JI458411	"transketolase, putative [Ricinus communis]"	0	I	AT3G60750	Pentose phosphate pathway	Carbonhydrate Metabolism	-0.0794646	-0.0914628	0.0556577	-0.268757
CUST_10228_PI425249770	JI453908	predicted protein [Populus trichocarpa]	2e-41	I	QUA1	starch and sucrose metabolism	Carbonhydrate Metabolism	-0.00543245	-0.179502	0.0468496	-0.247786
CUST_12546_PI425249770	JI456226	hypothetical protein SORBIDRAFT_02g030820 [Sorghum bicolor]	e-142	I	GAUT1	starch and sucrose metabolism	Carbonhydrate Metabolism	0.034887	-0.0441146	-0.0931314	-0.479237
CUST_14549_PI425249770	JI458229	PREDICTED: hypothetical protein [Vitis vinifera]	2e-44	I	SBE2.1	starch and sucrose metabolism	Carbonhydrate Metabolism	-0.0315011	-0.20938	-0.517519	-0.0398661
CUST_3046_PI425249770	JI446726	predicted protein [Populus trichocarpa]	6e-67	I	CT-BMY	starch and sucrose metabolism	Carbonhydrate Metabolism	0.251105	-0.486598	-1.32679	0.123013
CUST_3819_PI425249770	JI447499	"UDP-glucuronate 5-epimerase, putative [Ricinus communis]"	5e-31	I	GAE1	starch and sucrose metabolism	Carbonhydrate Metabolism	0.123533	-0.294173	-0.505542	-0.156862
CUST_9840_PI425249770	JI453520	"GAUT4 (Galacturonosyltransferase 4); polygalacturonate 4-alpha-galacturonosyltransferase/ transferase, transferring glycosyl groups [Arabidopsis thaliana]"	5e-86	I	GAUT4	starch and sucrose metabolism	Carbonhydrate Metabolism	-0.119661	0.0219927	-0.121941	-0.266195
CUST_12320_PI425249770	JI456000	predicted protein [Populus trichocarpa]	1.9	I	NS2	Aminoacyl-tRNA biosynthesis	Genetic information processing	0.104419	-0.207746	-0.146933	0.0979284
CUST_2790_PI425249770	JI446470	"valyl-tRNA synthetase, putative [Ricinus communis]"	0	I	TWN2	Aminoacyl-tRNA biosynthesis	Genetic information processing	0.150139	0.0304128	-0.169233	-0.318609
CUST_4088_PI425249770	JI447768	Os01g0372700 [Oryza sativa (japonica cultivar-group)]	2e-53	I	NS2	Aminoacyl-tRNA biosynthesis	Genetic information processing	0.280976	-0.295743	0.415781	-0.165541
CUST_7126_PI425249770	JI450806	"phenylalanyl-tRNA synthetase beta chain, putative [Ricinus communis]"	3e-39	I		Aminoacyl-tRNA biosynthesis	Genetic information processing	1.07945	-2.19282	0.322947	-0.149531
CUST_10615_PI425249770	JI454295	"transcription initiation factor tfiid, putative [Ricinus communis]"	2e-17	I	HAF01	Basal transcription factors	Genetic information processing	0.0926084	0.0461117	-0.302854	-0.652959
CUST_6054_PI425249770	JI449734	PREDICTED: hypothetical protein [Vitis vinifera]	1e-56	I	TAFII15	Basal transcription factors	Genetic information processing	0.355041	-0.202285	-0.287929	-0.0990418
CUST_12182_PI425249770	JI455862			I	TIL1	Base excision repair	Genetic information processing	0.211068	-0.581898	-0.394142	-0.436534
CUST_12883_PI425249770	JI456563	PREDICTED: hypothetical protein [Vitis vinifera]	e-105	I	ATDPB2	Base excision repair	Genetic information processing	0.268617	0.197704	0.28955	-0.539294
CUST_4202_PI425249770	JI447882	PREDICTED: hypothetical protein [Vitis vinifera]	e-135	I	PCNA1	Base excision repair	Genetic information processing	-0.0609115	-0.0536674	0.0106045	-1.17878
CUST_4380_PI425249770	JI448060	predicted protein [Populus trichocarpa]	2e-29	I	POLD4	Base excision repair	Genetic information processing	-0.471562	-0.588573	0.0169754	-0.636618
CUST_10060_PI425249770	JI453740	PREDICTED: hypothetical protein [Vitis vinifera]	0	I		DNA replication	Genetic information processing	0.287018	0.0467262	-0.0330162	-0.663327
CUST_10183_PI425249770	JI453863	"DNA replication licensing factor MCM3, putative [Ricinus communis]"	0	I		DNA replication	Genetic information processing	0.0185299	-0.254428	0.174942	-0.631876
CUST_11021_PI425249770	JI454701	PREDICTED: hypothetical protein [Vitis vinifera]	7e-44	I	ICU2	DNA replication	Genetic information processing	0.348896	-0.106228	0.433897	-0.66247
CUST_12182_PI425249770	JI455862			I	TIL1	DNA replication	Genetic information processing	0.211068	-0.581898	-0.394142	-0.436534
CUST_12883_PI425249770	JI456563	PREDICTED: hypothetical protein [Vitis vinifera]	e-105	I	ATDPB2	DNA replication	Genetic information processing	0.268617	0.197704	0.28955	-0.539294
CUST_4202_PI425249770	JI447882	PREDICTED: hypothetical protein [Vitis vinifera]	e-135	I	PCNA1	DNA replication	Genetic information processing	-0.0609115	-0.0536674	0.0106045	-1.17878
CUST_4304_PI425249770	JI447984	predicted protein [Populus trichocarpa]	0	I		DNA replication	Genetic information processing	0.169651	-0.130787	-0.0104171	-0.58907
CUST_4380_PI425249770	JI448060	predicted protein [Populus trichocarpa]	2e-29	I	POLD4	DNA replication	Genetic information processing	-0.471562	-0.588573	0.0169754	-0.636618
CUST_5812_PI425249770	JI449492	"DNA polymerase alpha catalytic subunit, putative [Ricinus communis]"	3e-06	I	ICU2	DNA replication	Genetic information processing	-0.189538	-0.0523205	0.278254	-0.292466
CUST_4380_PI425249770	JI448060	predicted protein [Populus trichocarpa]	2e-29	I	POLD4	Homologous recombination	Genetic information processing	-0.471562	-0.588573	0.0169754	-0.636618
CUST_11704_PI425249770	JI455384	PREDICTED: hypothetical protein [Vitis vinifera]	e-175	I	MSH2	Mismatch repair	Genetic information processing	0.122593	-0.127444	-0.0655594	-0.325571
CUST_12500_PI425249770	JI456180	PREDICTED: hypothetical protein [Vitis vinifera]	1e-87	I	MSH3	Mismatch repair	Genetic information processing	0.244723	0.118646	-0.405751	-0.367046
CUST_4202_PI425249770	JI447882	PREDICTED: hypothetical protein [Vitis vinifera]	e-135	I	PCNA1	Mismatch repair	Genetic information processing	-0.0609115	-0.0536674	0.0106045	-1.17878
CUST_4380_PI425249770	JI448060	predicted protein [Populus trichocarpa]	2e-29	I	POLD4	Mismatch repair	Genetic information processing	-0.471562	-0.588573	0.0169754	-0.636618
CUST_12154_PI425249770	JI455834	PREDICTED: hypothetical protein [Vitis vinifera]	3e-68	I	ATLIG4	Non-homologous end-joining	Genetic information processing	0.462035	-0.247074	0.249086	-0.187123
CUST_14735_PI425249770	JI458415	PREDICTED: hypothetical protein [Vitis vinifera]	3e-62	I	XRCC4	Non-homologous end-joining	Genetic information processing	-0.047699	-0.228409	0.0610822	-0.194226
CUST_10333_PI425249770	JI454013	PREDICTED: hypothetical protein [Vitis vinifera]	1e-39	I	UVH3	Nucleotide excision repair	Genetic information processing	0.479107	-0.633135	-0.392954	0.06285
CUST_12883_PI425249770	JI456563	PREDICTED: hypothetical protein [Vitis vinifera]	e-105	I	ATDPB2	Nucleotide excision repair	Genetic information processing	0.268617	0.197704	0.28955	-0.539294
CUST_4166_PI425249770	JI447846	PREDICTED: hypothetical protein isoform 1 [Vitis vinifera]	e-128	I		Nucleotide excision repair	Genetic information processing	-0.218718	-0.408568	0.174034	-0.176938
CUST_4202_PI425249770	JI447882	PREDICTED: hypothetical protein [Vitis vinifera]	e-135	I	PCNA1	Nucleotide excision repair	Genetic information processing	-0.0609115	-0.0536674	0.0106045	-1.17878
CUST_4380_PI425249770	JI448060	predicted protein [Populus trichocarpa]	2e-29	I	POLD4	Nucleotide excision repair	Genetic information processing	-0.471562	-0.588573	0.0169754	-0.636618
CUST_948_PI425249770	JI444628	predicted protein [Populus trichocarpa]	e-122	I	ATS9	Proteasome	Genetic information processing	0.177673	0.0661108	0.173361	-0.381292
CUST_13167_PI425249770	JI456847	PREDICTED: hypothetical protein [Vitis vinifera]	2e-39	I		Protein export	Genetic information processing	0.14648	-0.133857	-0.125415	-0.452311
CUST_1106_PI425249770	JI444786	PREDICTED: hypothetical protein [Vitis vinifera]	1e-43	I		Ribosome	Genetic information processing	0.120927	-0.12548	-0.48235	0.0447909
CUST_3841_PI425249770	JI447521	PREDICTED: hypothetical protein [Vitis vinifera]	8e-61	I		Ribosome	Genetic information processing	-0.746433	-1.09031	-0.474342	-2.34046
CUST_7265_PI425249770	JI450945	"40S ribosomal protein S25, putative [Ricinus communis]"	7e-31	I		Ribosome	Genetic information processing	0.0207806	-0.230033	-0.375883	-0.0709467
CUST_7855_PI425249770	JI451535	"60S ribosomal protein L14, putative [Ricinus communis]"	1e-52	I		Ribosome	Genetic information processing	0.19304	-0.224939	-0.423184	-0.40021
CUST_14631_PI425249770	JI458311	PREDICTED: hypothetical protein [Vitis vinifera]	4e-37	I	SAD1	RNA degradation	Genetic information processing	0.0501687	-0.247816	-0.108095	-0.228218
CUST_4306_PI425249770	JI447986	PREDICTED: hypothetical protein [Vitis vinifera]	0	I	LOS2	RNA degradation	Genetic information processing	-0.0817569	0.0922613	0.341778	-0.384959
CUST_10144_PI425249770	JI453824	PREDICTED: hypothetical protein [Vitis vinifera]	1e-24	I	NRPB12	RNA polymerase	Genetic information processing	-0.239197	-0.0288887	0.122228	-0.222481
CUST_10335_PI425249770	JI454015	PREDICTED: hypothetical protein [Vitis vinifera]	e-154	I	NRPC2	RNA polymerase	Genetic information processing	0.291607	0.246649	-0.0529331	-0.55604
CUST_9889_PI425249770	JI453569	PREDICTED: hypothetical protein [Vitis vinifera]	5e-87	I	NRPE5	RNA polymerase	Genetic information processing	-0.143355	-0.0245822	0.0129592	-0.137594
CUST_12705_PI425249770	JI456385	"syntaxin, putative [Ricinus communis]"	1e-43	I	SYP112	SNARE interactions in vesicular transport	Genetic information processing	0.446404	-0.847711	0.28723	-1.5591
CUST_11342_PI425249770	JI455022	Os05g0163200 [Oryza sativa (japonica cultivar-group)]	0	I	SUS2	Spliceosome	Genetic information processing	0.110683	0.00678992	-0.0836948	-0.19345
CUST_11365_PI425249770	JI455045	PREDICTED: hypothetical protein [Vitis vinifera]	6e-49	I		Spliceosome	Genetic information processing	0.117291	-0.0157461	-0.100564	-0.266359
CUST_14631_PI425249770	JI458311	PREDICTED: hypothetical protein [Vitis vinifera]	4e-37	I	SAD1	Spliceosome	Genetic information processing	0.0501687	-0.247816	-0.108095	-0.228218
CUST_15166_PI425249770	JI458846	hypothetical protein SORBIDRAFT_03g001950 [Sorghum bicolor]	5e-41	I		Spliceosome	Genetic information processing	0.0454515	0.136179	0.107032	-0.299569
CUST_5572_PI425249770	JI449252	PREDICTED: hypothetical protein [Vitis vinifera]	4e-38	I		Spliceosome	Genetic information processing	0.159573	-0.302055	-0.516767	-0.106882
CUST_7255_PI425249770	JI450935	"RNA and export factor-binding protein, putative [Arabidopsis thaliana]"	8e-05	I		Spliceosome	Genetic information processing	0.0431859	-0.087046	-0.37721	-0.0529591
CUST_12426_PI425249770	JI456106	PREDICTED: hypothetical protein [Vitis vinifera]	8e-70	I	UBC13	Ubiquitin mediated proteolysis	Genetic information processing	0.0155881	0.102293	0.0808344	-0.205691
CUST_12887_PI425249770	JI456567	"ubiquitin-protein ligase, putative [Ricinus communis]"	4e-60	I		Ubiquitin mediated proteolysis	Genetic information processing	-0.038091	-0.0940015	0.0565996	-0.235639
CUST_14819_PI425249770	JI458499	"cell division cycle, putative [Ricinus communis]"	3e-34	I	APC8	Ubiquitin mediated proteolysis	Genetic information processing	0.0740693	-0.315505	-0.24513	-0.394231
CUST_5850_PI425249770	JI449530	predicted protein [Populus trichocarpa]	1e-16	I	ASK2	Ubiquitin mediated proteolysis	Genetic information processing	0.00165304	-0.0248593	0.114039	-0.743844
CUST_6663_PI425249770	JI450343	"Ubiquitin ligase SINAT5, putative [Ricinus communis]"	5e-42	I		Ubiquitin mediated proteolysis	Genetic information processing	0.35991	-0.270021	-0.112333	-0.610766
CUST_10201_PI425249770	JI453881	predicted protein [Physcomitrella patens subsp. patens]	1.8	I	SMC5	cell cycle	growth	0.0179749	-0.0789123	-0.233775	-0.0962559
CUST_10606_PI425249770	JI454286	chromosome condensation complex protein [Chlamydomonas reinhardtii]	0.097	I	AT3G57060	cell cycle	growth	0.063454	-0.221659	0.214129	-1.14211
CUST_1165_PI425249770	JI444845	PREDICTED: hypothetical protein [Vitis vinifera]	e-110	I	CYCD3;1	cell cycle	growth	0.160042	-0.0720402	-0.263594	-0.373403
CUST_11704_PI425249770	JI455384	PREDICTED: hypothetical protein [Vitis vinifera]	e-175	I	MSH2	cell cycle	growth	0.122593	-0.127444	-0.0655594	-0.325571
CUST_12182_PI425249770	JI455862			I	TIL1	cell cycle	growth	0.211068	-0.581898	-0.394142	-0.436534
CUST_12182_PI425249770	JI455862			I	TIL1	cell cycle	growth	0.211068	-0.581898	-0.394142	-0.436534
CUST_12205_PI425249770	JI455885	PREDICTED: hypothetical protein [Vitis vinifera]	3e-54	I	MEE22	cell cycle	growth	0.136948	-0.350754	-0.313838	-0.203993
CUST_12513_PI425249770	JI456193	PREDICTED: hypothetical protein [Vitis vinifera]	4e-64	I	HUB1	cell cycle	growth	-0.0192752	-0.272688	0.321808	-0.138387
CUST_13506_PI425249770	JI457186	predicted protein [Populus trichocarpa]	4e-26	I	NBS1	cell cycle	growth	-0.0764869	-0.35325	-0.493999	-0.112193
CUST_13642_PI425249770	JI457322	PREDICTED: hypothetical protein [Vitis vinifera]	0	I	CMT3	cell cycle	growth	0.0447133	0.0994852	0.35856	-1.21619
CUST_14695_PI425249770	JI458375	DNA methyltransferase [Populus trichocarpa]	1e-91	I	MET1	cell cycle	growth	0.195397	-0.0828692	0.0922556	-1.09856
CUST_14819_PI425249770	JI458499	"cell division cycle, putative [Ricinus communis]"	3e-34	I	APC8	cell cycle	growth	0.0740693	-0.315505	-0.24513	-0.394231
CUST_3262_PI425249770	JI446942	PREDICTED: hypothetical protein [Vitis vinifera]	2e-75	I	ML1	cell cycle	growth	0.00691128	-0.500699	-0.309317	-0.190837
CUST_3969_PI425249770	JI447649	PREDICTED: hypothetical protein [Vitis vinifera]	1e-23	I	RHL1	cell cycle	growth	0.341011	-0.19327	0.0512939	-0.189047
CUST_5740_PI425249770	JI449420	"cyclin d, putative [Ricinus communis]"	2e-40	I	CYCD2;1	cell cycle	growth	0.157989	-0.174104	0.152678	-0.103892
CUST_6598_PI425249770	JI450278	UVI4 (UV-B-INSENSITIVE 4) [Arabidopsis thaliana]	9e-23	I	UVI4	cell cycle	growth	-0.0385354	-0.0808724	-0.0751375	-1.10626
CUST_8063_PI425249770	JI451743	predicted protein [Populus trichocarpa]	9e-61	I	CLASP	cell cycle	growth	-0.00854301	0.0435276	-0.319324	-0.251678
CUST_9283_PI425249770	JI452963	hypothetical protein SORBIDRAFT_04g002840 [Sorghum bicolor]	8e-26	I	WEE1	cell cycle	growth	-0.0261377	-0.191024	0.112562	-0.990545
CUST_9669_PI425249770	JI453349	PREDICTED: hypothetical protein [Vitis vinifera]	e-100	I	ATK1	cell cycle	growth	0.288546	-0.154132	0.192257	-0.643754
CUST_12513_PI425249770	JI456193	PREDICTED: hypothetical protein [Vitis vinifera]	4e-64	I	HUB1	cell divison	growth	-0.0192752	-0.272688	0.321808	-0.138387
CUST_13642_PI425249770	JI457322	PREDICTED: hypothetical protein [Vitis vinifera]	0	I	CMT3	cell divison	growth	0.0447133	0.0994852	0.35856	-1.21619
CUST_14695_PI425249770	JI458375	DNA methyltransferase [Populus trichocarpa]	1e-91	I	MET1	cell divison	growth	0.195397	-0.0828692	0.0922556	-1.09856
CUST_4301_PI425249770	JI447981	PREDICTED: hypothetical protein [Vitis vinifera]	2e-51	I	AT5G62440	cell divison	growth	0.128892	-0.540338	0.836074	-0.348816
CUST_6772_PI425249770	JI450452	predicted protein [Physcomitrella patens subsp. patens]	4e-37	I	MAP65-1	cell divison	growth	0.03199	-0.204018	0.100739	-0.110519
CUST_10542_PI425249770	JI454222	"Rho GDP-dissociation inhibitor, putative [Ricinus communis]"	1e-76	I	SCN1	cell growth	growth	0.487695	-0.248768	-0.223605	-0.418572
CUST_10896_PI425249770	JI454576	predicted protein [Physcomitrella patens subsp. patens]	3e-71	I	FEI2	cell growth	growth	0.123184	0.031463	0.0995585	-0.316271
CUST_11035_PI425249770	JI454715	"chromosome region maintenance protein 1/exportin, putative [Ricinus communis]"	e-116	I	XPO1A	cell growth	growth	-0.137839	-0.0502368	0.230492	-0.466497
CUST_12513_PI425249770	JI456193	PREDICTED: hypothetical protein [Vitis vinifera]	4e-64	I	HUB1	cell growth	growth	-0.0192752	-0.272688	0.321808	-0.138387
CUST_13935_PI425249770	JI457615	PREDICTED: hypothetical protein [Vitis vinifera]	3e-47	I	XXT5	cell growth	growth	0.0404046	-0.227746	-0.170599	-0.447576
CUST_6629_PI425249770	JI450309	"disulfide oxidoreductase, putative [Ricinus communis]"	1e-40	I	NTRA	cell growth	growth	0.0839577	-0.170959	-0.0830326	-1.02156
CUST_8063_PI425249770	JI451743	predicted protein [Populus trichocarpa]	9e-61	I	CLASP	cell growth	growth	-0.00854301	0.0435276	-0.319324	-0.251678
CUST_8257_PI425249770	JI451937	PREDICTED: hypothetical protein [Vitis vinifera]	e-104	I	DIS1	cell growth	growth	0.157129	-0.226451	-0.281106	-0.155512
CUST_6330_PI425249770	JI450010	PREDICTED: hypothetical protein isoform 1 [Vitis vinifera]	e-164	I	CKA2	cycadian	growth	0.0183541	-0.102106	-0.0549266	-0.144033
CUST_7167_PI425249770	JI450847	PREDICTED: hypothetical protein [Vitis vinifera]	9e-05	I	CKB2	cycadian	growth	0.121306	-0.814201	-0.750378	-0.38784
CUST_11035_PI425249770	JI454715	"chromosome region maintenance protein 1/exportin, putative [Ricinus communis]"	e-116	I	XPO1A	develo_growth	growth	-0.137839	-0.0502368	0.230492	-0.466497
CUST_11139_PI425249770	JI454819	PREDICTED: hypothetical protein [Vitis vinifera]	0	I	SHD	develo_growth	growth	0.0195821	-0.0685511	0.0614789	-0.246038
CUST_13935_PI425249770	JI457615	PREDICTED: hypothetical protein [Vitis vinifera]	3e-47	I	XXT5	develo_growth	growth	0.0404046	-0.227746	-0.170599	-0.447576
CUST_10116_PI425249770	JI453796	PREDICTED: hypothetical protein [Vitis vinifera]	e-156	I	LOS4	response to abiotic stimulus	response to abiotic stimulus	-0.0180607	-0.35362	-0.140568	-0.520859
CUST_10333_PI425249770	JI454013	PREDICTED: hypothetical protein [Vitis vinifera]	1e-39	I	UVH3	response to abiotic stimulus	response to abiotic stimulus	0.479107	-0.633135	-0.392954	0.06285
CUST_1059_PI425249770	JI444739	PREDICTED: hypothetical protein [Vitis vinifera]	7e-40	I	BCB	response to abiotic stimulus	response to abiotic stimulus	1.05522	-0.262722	-0.201183	-0.799878
CUST_10848_PI425249770	JI454528	"DELLA domain GRAS family transcription factor, GA insensitive (GAI), GA1-3 1 (RGA1) repressor protein [Populus trichocarpa]"	0	I	RGA1	response to abiotic stimulus	response to abiotic stimulus	0.244861	-0.0200362	-0.180751	-0.347257
CUST_11139_PI425249770	JI454819	PREDICTED: hypothetical protein [Vitis vinifera]	0	I	SHD	response to abiotic stimulus	response to abiotic stimulus	0.0195821	-0.0685511	0.0614789	-0.246038
CUST_11522_PI425249770	JI455202	PREDICTED: hypothetical protein [Vitis vinifera]	e-103	I	PAT1	response to abiotic stimulus	response to abiotic stimulus	0.0989631	-0.45821	-0.881826	0.0382055
CUST_11599_PI425249770	JI455279	PREDICTED: hypothetical protein [Vitis vinifera]	6e-33	I	AT1G23740	response to abiotic stimulus	response to abiotic stimulus	0.0923225	-0.22698	-0.536712	0.0936451
CUST_11628_PI425249770	JI455308	PREDICTED: hypothetical protein isoform 1 [Vitis vinifera]	2e-80	I	AT1G30440	response to abiotic stimulus	response to abiotic stimulus	0.117152	-0.059317	-0.0455653	-0.13494
CUST_12154_PI425249770	JI455834	PREDICTED: hypothetical protein [Vitis vinifera]	3e-68	I	ATLIG4	response to abiotic stimulus	response to abiotic stimulus	0.462035	-0.247074	0.249086	-0.187123
CUST_12705_PI425249770	JI456385	"syntaxin, putative [Ricinus communis]"	1e-43	I	SYP112	response to abiotic stimulus	response to abiotic stimulus	0.446404	-0.847711	0.28723	-1.5591
CUST_12893_PI425249770	JI456573	PREDICTED: hypothetical protein [Vitis vinifera]	5e-65	I	DGK2	response to abiotic stimulus	response to abiotic stimulus	0.151221	-0.321015	-0.777033	-0.181888
CUST_13353_PI425249770	JI457033	PREDICTED: hypothetical protein [Vitis vinifera]	2e-37	I	AT1G54050	response to abiotic stimulus	response to abiotic stimulus	-0.0549065	0.19712	-0.575307	-0.46639
CUST_13401_PI425249770	JI457081	conserved hypothetical protein [Ricinus communis]	3e-39	I	CSLD3	response to abiotic stimulus	response to abiotic stimulus	0.0943263	-0.11521	-0.310952	-0.265487
CUST_13439_PI425249770	JI457119	PREDICTED: hypothetical protein [Vitis vinifera]	1e-15	I	ESC	response to abiotic stimulus	response to abiotic stimulus	0.0262047	-0.501344	-0.104545	-0.462729
CUST_13525_PI425249770	JI457205	predicted protein [Populus trichocarpa]	4e-14	I	FTSH11	response to abiotic stimulus	response to abiotic stimulus	0.00183264	-0.123314	-0.160834	-0.503766
CUST_140_PI425249770	JI443820	PREDICTED: hypothetical protein [Vitis vinifera]	e-113	I	AT1G16880	response to abiotic stimulus	response to abiotic stimulus	-0.0661154	-0.443357	-0.423418	-0.517995
CUST_14343_PI425249770	JI458023	PREDICTED: hypothetical protein [Vitis vinifera]	e-103	I	PETC	response to abiotic stimulus	response to abiotic stimulus	-0.395458	-0.048041	0.0317806	-0.30724
CUST_14508_PI425249770	JI458188	"tubulin beta chain, putative [Ricinus communis]"	e-112	I	TUB8	response to abiotic stimulus	response to abiotic stimulus	0.10532	-0.0755755	-0.210612	-0.167091
CUST_14631_PI425249770	JI458311	PREDICTED: hypothetical protein [Vitis vinifera]	4e-37	I	SAD1	response to abiotic stimulus	response to abiotic stimulus	0.0501687	-0.247816	-0.108095	-0.228218
CUST_14731_PI425249770	JI458411	"transketolase, putative [Ricinus communis]"	0	I	AT3G60750	response to abiotic stimulus	response to abiotic stimulus	-0.0794646	-0.0914628	0.0556577	-0.268757
CUST_150_PI425249770	JI443830	"Phytochrome A-associated F-box protein, putative [Ricinus communis]"	1e-49	I	EID1	response to abiotic stimulus	response to abiotic stimulus	-0.0786956	0.337385	-0.13196	-0.273704
CUST_15233_PI425249770	JI458913	hypothetical protein RCOM_0753050 [Ricinus communis]	0.05	I	RD26	response to abiotic stimulus	response to abiotic stimulus	0.0385612	0.0487138	-0.461479	-0.524941
CUST_2509_PI425249770	JI446189	PREDICTED: hypothetical protein isoform 1 [Vitis vinifera]	1e-64	I	PIN1	response to abiotic stimulus	response to abiotic stimulus	-0.10584	-0.0128797	-0.072189	-0.172489
CUST_2939_PI425249770	JI446619	PP5.2 (PROTEIN PHOSPHATASE 5.2); phosphoprotein phosphatase/ protein binding / protein serine/threonine phosphatase [Arabidopsis thaliana]	5e-55	I	PP5.2	response to abiotic stimulus	response to abiotic stimulus	-0.0598141	-0.338445	-0.0907529	-0.248495
CUST_3046_PI425249770	JI446726	predicted protein [Populus trichocarpa]	6e-67	I	CT-BMY	response to abiotic stimulus	response to abiotic stimulus	0.251105	-0.486598	-1.32679	0.123013
CUST_3097_PI425249770	JI446777	TCH2 (TOUCH 2); calcium ion binding [Arabidopsis thaliana]	5e-08	I	TCH2	response to abiotic stimulus	response to abiotic stimulus	0.276745	-0.222521	-0.122694	-0.0307226
CUST_3557_PI425249770	JI447237	Os02g0568200 [Oryza sativa (japonica cultivar-group)]	4.5	I	NPY5	response to abiotic stimulus	response to abiotic stimulus	0.129838	-0.0839933	-0.0291058	-0.126462
CUST_4306_PI425249770	JI447986	PREDICTED: hypothetical protein [Vitis vinifera]	0	I	LOS2	response to abiotic stimulus	response to abiotic stimulus	-0.0817569	0.0922613	0.341778	-0.384959
CUST_4383_PI425249770	JI448063	PREDICTED: hypothetical protein [Vitis vinifera]	e-121	I	TT7	response to abiotic stimulus	response to abiotic stimulus	0.0221608	-0.187878	-0.339026	-0.323491
CUST_4390_PI425249770	JI448070	catalase [Populus trichocarpa]	0	I	CAT1	response to abiotic stimulus	response to abiotic stimulus	0.403572	-0.153457	-0.835172	-0.0962257
CUST_4793_PI425249770	JI448473	"bifunctional purine biosynthesis protein, putative [Ricinus communis]"	5e-72	I	AT2G35040	response to abiotic stimulus	response to abiotic stimulus	0.213719	-0.638119	-1.08196	-0.0247895
CUST_4972_PI425249770	JI448652	"alcohol dehydrogenase, putative [Ricinus communis]"	e-180	I	ADH1	response to abiotic stimulus	response to abiotic stimulus	-0.200143	-1.57387	-1.55849	-2.41132
CUST_5114_PI425249770	JI448794	predicted protein [Populus trichocarpa]	4e-80	I	CIPK23	response to abiotic stimulus	response to abiotic stimulus	-0.276155	-0.517827	0.0722799	-0.799439
CUST_5245_PI425249770	JI448925	MYB94 [Zea mays]	1	I	RANGAP2	response to abiotic stimulus	response to abiotic stimulus	-0.302182	-0.512952	-0.0818167	-1.54487
CUST_5427_PI425249770	JI449107	predicted protein [Populus trichocarpa]	5e-44	I	TSPO	response to abiotic stimulus	response to abiotic stimulus	0.0869834	-0.178236	-0.725409	0.133722
CUST_5894_PI425249770	JI449574	PREDICTED: hypothetical protein isoform 1 [Vitis vinifera]	4e-32	I	PGK1	response to abiotic stimulus	response to abiotic stimulus	0.23791	-0.188633	-0.0465868	-0.142019
CUST_6598_PI425249770	JI450278	UVI4 (UV-B-INSENSITIVE 4) [Arabidopsis thaliana]	9e-23	I	UVI4	response to abiotic stimulus	response to abiotic stimulus	-0.0385354	-0.0808724	-0.0751375	-1.10626
CUST_6683_PI425249770	JI450363	"ubiquitin ligase protein cop1, putative [Ricinus communis]"	8e-15	I	SPA1	response to abiotic stimulus	response to abiotic stimulus	0.317501	-0.108746	-0.226826	-0.22475
CUST_7070_PI425249770	JI450750	PREDICTED: hypothetical protein [Vitis vinifera]	1.3	I	AT5G38940	response to abiotic stimulus	response to abiotic stimulus	-0.231502	-0.785609	-0.525036	-0.731291
CUST_7081_PI425249770	JI450761	predicted protein [Populus trichocarpa]	8e-33	I	AXR4	response to abiotic stimulus	response to abiotic stimulus	-0.0242523	-0.076832	-0.137767	-0.0436853
CUST_74_PI425249770	JI443754	predicted protein [Populus trichocarpa]	8e-15	I	ERD14	response to abiotic stimulus	response to abiotic stimulus	0.0712166	0.0017395	-0.166388	-0.260222
CUST_7712_PI425249770	JI451392	PREDICTED: hypothetical protein [Vitis vinifera]	0.0001	I	ARG1	response to abiotic stimulus	response to abiotic stimulus	0.154901	-0.0934477	0.0188659	-0.15626
CUST_7862_PI425249770	JI451542	predicted protein [Populus trichocarpa]	6e-95	I	HSP70T-2	response to abiotic stimulus	response to abiotic stimulus	0.0443821	-0.12992	-0.0611048	-0.408203
CUST_8326_PI425249770	JI452006	PREDICTED: hypothetical protein [Vitis vinifera]	3e-94	I	TUB7	response to abiotic stimulus	response to abiotic stimulus	-0.178336	-0.814583	0.447259	-0.91851
CUST_8586_PI425249770	JI452266	PREDICTED: hypothetical protein [Vitis vinifera]	6.1	I	MYBR1	response to abiotic stimulus	response to abiotic stimulus	0.338674	-0.470152	0.15046	-0.239167
CUST_9115_PI425249770	JI452795	conserved hypothetical protein [Ricinus communis]	0.76	I	NIA1	response to abiotic stimulus	response to abiotic stimulus	-0.0021766	-0.390509	-0.148019	-0.247567
CUST_9277_PI425249770	JI452957	PREDICTED: similar to cytokinin receptor 1 [Vitis vinifera]	3e-57	I	WOL	response to abiotic stimulus	response to abiotic stimulus	0.135547	-0.141566	-0.00554117	-0.126427
CUST_962_PI425249770	JI444642	"tubulin, beta chain [Populus trichocarpa]"	1e-69	I	TUB8	response to abiotic stimulus	response to abiotic stimulus	0.227315	-0.193351	0.53612	-1.24464
CUST_964_PI425249770	JI444644	Os06g0671900 [Oryza sativa (japonica cultivar-group)]	0	I	TUB2	response to abiotic stimulus	response to abiotic stimulus	0.111874	0.38444	0.703112	-0.955136
CUST_9924_PI425249770	JI453604	"Protein bem46, putative [Ricinus communis]"	2e-60	I	WAV2	response to abiotic stimulus	response to abiotic stimulus	0.00719436	-0.193689	-0.275821	-0.147139
CUST_10221_PI425249770	JI453901	Os02g0499000 [Oryza sativa (japonica cultivar-group)]	3e-52	I	AT4G13040	transcription factor activity	TFs	0.0555897	-0.178594	-0.364379	-0.0568193
CUST_10633_PI425249770	JI454313	PREDICTED: hypothetical protein [Vitis vinifera]	4e-30	I	AT5G52010	transcription factor activity	TFs	-0.137883	0.142514	-0.0589641	-0.196959
CUST_10848_PI425249770	JI454528	"DELLA domain GRAS family transcription factor, GA insensitive (GAI), GA1-3 1 (RGA1) repressor protein [Populus trichocarpa]"	0	I	RGA1	transcription factor activity	TFs	0.244861	-0.0200362	-0.180751	-0.347257
CUST_11130_PI425249770	JI454810	PREDICTED: similar to CBF4 transcription factor [Vitis vinifera]	2e-60	I	CBF4	transcription factor activity	TFs	0.782122	-0.80559	-1.08856	-0.0302378
CUST_11498_PI425249770	JI455178	PREDICTED: similar to putative ethylene response factor ERF3b [Vitis vinifera]	1e-25	I	ERF4	transcription factor activity	TFs	-0.243717	-0.27428	-0.804636	-0.480988
CUST_11522_PI425249770	JI455202	PREDICTED: hypothetical protein [Vitis vinifera]	e-103	I	PAT1	transcription factor activity	TFs	0.0989631	-0.45821	-0.881826	0.0382055
CUST_12137_PI425249770	JI455817	PREDICTED: hypothetical protein [Vitis vinifera]	e-136	I	ARF19	transcription factor activity	TFs	0.190174	-0.0223972	-0.271605	-0.0585756
CUST_12173_PI425249770	JI455853	PREDICTED: hypothetical protein [Vitis vinifera]	3e-28	I	HB23	transcription factor activity	TFs	0.117201	0.0531914	-0.638408	-0.195502
CUST_12672_PI425249770	JI456352	"transcription factor, putative [Ricinus communis]"	9e-23	I	GLK2	transcription factor activity	TFs	0.0607726	0.0331667	-0.113002	-0.765291
CUST_12935_PI425249770	JI456615	predicted protein [Populus trichocarpa]	1e-74	I	AT5G58900	transcription factor activity	TFs	0.0632518	-0.255993	-0.293886	-0.577259
CUST_12966_PI425249770	JI456646	PREDICTED: hypothetical protein [Vitis vinifera]	3e-69	I	AT1G11950	transcription factor activity	TFs	0.0444778	-0.0787851	-0.30133	-0.0644964
CUST_13414_PI425249770	JI457094	f-box family protein [Populus trichocarpa]	4e-05	I	AT2G31730	transcription factor activity	TFs	0.084953	0.13263	0.00513299	-0.226446
CUST_13926_PI425249770	JI457606	PREDICTED: hypothetical protein [Vitis vinifera]	3e-76	I	AT3G14180	transcription factor activity	TFs	0.0476583	-0.0143685	0.0285583	-0.362494
CUST_14267_PI425249770	JI457947	conserved hypothetical protein [Ricinus communis]	3e-69	I	AT2G29660	transcription factor activity	TFs	0.07009	-0.294122	-0.448067	-0.425836
CUST_1510_PI425249770	JI445190	PREDICTED: hypothetical protein [Vitis vinifera]	e-100	I	AT3G24490	transcription factor activity	TFs	-0.0147473	-0.239246	-0.32297	-0.257285
CUST_15167_PI425249770	JI458847	PREDICTED: hypothetical protein [Vitis vinifera]	2e-35	I	GATA15	transcription factor activity	TFs	0.133442	-0.414437	-0.857576	0.115526
CUST_15233_PI425249770	JI458913	hypothetical protein RCOM_0753050 [Ricinus communis]	0.05	I	RD26	transcription factor activity	TFs	0.0385612	0.0487138	-0.461479	-0.524941
CUST_2_PI425249770	JI458966	PREDICTED: hypothetical protein [Vitis vinifera]	9e-47	I	KAN2	transcription factor activity	TFs	0.771785	-0.463036	-0.435344	-0.58138
CUST_2059_PI425249770	JI445739	conserved hypothetical protein [Ricinus communis]	1e-47	I	AT3G54390	transcription factor activity	TFs	-0.292356	-0.255994	-0.331051	-0.338781
CUST_256_PI425249770	JI443936	hypothetical protein SORBIDRAFT_10g006960 [Sorghum bicolor]	5.5	I	SWN	transcription factor activity	TFs	0.320449	-0.296155	-0.322016	-0.47051
CUST_30_PI425249770	JI458994	PREDICTED: hypothetical protein [Vitis vinifera]	0.0005	I	AT5G29000	transcription factor activity	TFs	-0.143884	-0.836923	-0.344705	-0.31181
CUST_328_PI425249770	JI444008	PREDICTED: hypothetical protein [Vitis vinifera]	4e-57	I	HMGB6	transcription factor activity	TFs	0.0159365	-0.325161	0.217256	-1.19545
CUST_3381_PI425249770	JI447061	"Auxin-responsive protein IAA13, putative [Ricinus communis]"	4e-26	I	IAA13	transcription factor activity	TFs	-0.162004	-0.0612984	0.201463	-0.773203
CUST_3422_PI425249770	JI447102	PREDICTED: hypothetical protein [Vitis vinifera]	5e-54	I	AT1G22490	transcription factor activity	TFs	0.221663	-0.253336	0.303285	-0.498179
CUST_3772_PI425249770	JI447452	hypothetical protein SORBIDRAFT_02g002440 [Sorghum bicolor]	1.1	I	MYB3R-5	transcription factor activity	TFs	0.0243546	-0.230457	0.00982475	-0.572991
CUST_4483_PI425249770	JI448163	PREDICTED: hypothetical protein [Vitis vinifera]	e-145	I	PAP2	transcription factor activity	TFs	0.366248	-0.2152	-0.211502	-0.931812
CUST_4968_PI425249770	JI448648	predicted protein [Chlamydomonas reinhardtii]	0.097	I	AT5G65100	transcription factor activity	TFs	-0.152217	0.155155	0.0975924	-0.623659
CUST_4977_PI425249770	JI448657	predicted protein [Populus trichocarpa]	1e-14	I	TCX2	transcription factor activity	TFs	0.269898	-0.0257357	0.160138	-0.494364
CUST_5202_PI425249770	JI448882	PREDICTED: hypothetical protein [Vitis vinifera]	4e-39	I	AT4G23800	transcription factor activity	TFs	0.369304	-0.557301	0.497203	-1.17759
CUST_5940_PI425249770	JI449620	PREDICTED: hypothetical protein [Vitis vinifera]	3e-66	I	WRKY69	transcription factor activity	TFs	0.374774	-0.3879	-0.118358	0.0375651
CUST_5953_PI425249770	JI449633	"r2r3-myb transcription factor, putative [Ricinus communis]"	2e-12	I	MYB73	transcription factor activity	TFs	-0.000311216	-0.604126	-0.0519705	-0.220903
CUST_6008_PI425249770	JI449688	f-box family protein [Populus trichocarpa]	4e-89	I	HCA2	transcription factor activity	TFs	0.155152	0.0899409	0.117851	-0.374304
CUST_6054_PI425249770	JI449734	PREDICTED: hypothetical protein [Vitis vinifera]	1e-56	I	TAFII15	transcription factor activity	TFs	0.355041	-0.202285	-0.287929	-0.0990418
CUST_6422_PI425249770	JI450102	predicted protein [Populus trichocarpa]	0.86	I	NAM	transcription factor activity	TFs	0.0985848	-0.095192	-0.466567	-0.105435
CUST_667_PI425249770	JI444347	PREDICTED: hypothetical protein [Vitis vinifera]	1e-82	I	GATA5	transcription factor activity	TFs	0.149737	-0.29583	-0.132321	-0.214026
CUST_6964_PI425249770	JI450644	PREDICTED: hypothetical protein [Vitis vinifera]	2e-40	I	CLF	transcription factor activity	TFs	0.230153	0.0983299	0.433541	-0.414278
CUST_7127_PI425249770	JI450807	PREDICTED: hypothetical protein [Vitis vinifera]	0.9	I	AT2G46810	transcription factor activity	TFs	-0.0271343	-0.178132	-0.453631	-0.108834
CUST_7210_PI425249770	JI450890	predicted protein [Populus trichocarpa]	2e-40	I	BZIP60	transcription factor activity	TFs	0.225083	-0.0986482	-0.14497	-0.0194003
CUST_7649_PI425249770	JI451329	hypothetical protein SORBIDRAFT_01g009800 [Sorghum bicolor]	1e-05	I	CHB3	transcription factor activity	TFs	0.0552327	-0.256429	-0.174591	-0.118951
CUST_806_PI425249770	JI444486	PREDICTED: hypothetical protein [Vitis vinifera]	4e-71	I	AT5G58280	transcription factor activity	TFs	0.240728	-0.186214	0.202445	-0.680376
CUST_8586_PI425249770	JI452266	PREDICTED: hypothetical protein [Vitis vinifera]	6.1	I	MYBR1	transcription factor activity	TFs	0.338674	-0.470152	0.15046	-0.239167
CUST_8622_PI425249770	JI452302	PREDICTED: hypothetical protein [Vitis vinifera]	9e-14	I	CHB3	transcription factor activity	TFs	-0.0905383	-0.0226377	0.0756133	-0.200061
CUST_8703_PI425249770	JI452383	PREDICTED: hypothetical protein [Vitis vinifera]	4e-42	I	TKI1	transcription factor activity	TFs	-0.0464048	0.1073	0.00380548	-0.187483
CUST_8952_PI425249770	JI452632	predicted protein [Populus trichocarpa]	1e-70	I	LRL1	transcription factor activity	TFs	0.254371	0.0423552	-0.0883942	-0.614907
CUST_8971_PI425249770	JI452651	beta' subunit of RNA polymerase [Oedogonium cardiacum]	9.4	I	bZIP68	transcription factor activity	TFs	-0.0988426	-0.943847	-0.522399	-0.380212
CUST_9138_PI425249770	JI452818	hypothetical protein SORBIDRAFT_02g013010 [Sorghum bicolor]	2e-56	I	MYB70	transcription factor activity	TFs	0.0305557	-0.54478	-0.207868	-0.194897
CUST_93_PI425249770	JI443773	PREDICTED: hypothetical protein [Vitis vinifera]	0.0002	I	TSO1	transcription factor activity	TFs	-0.0925001	-0.467476	-0.428508	-0.631314
CUST_9482_PI425249770	JI453162	PREDICTED: hypothetical protein [Vitis vinifera]	2e-27	I	AT4G36710	transcription factor activity	TFs	0.0202243	0.135278	0.173206	-0.353021
CUST_9564_PI425249770	JI453244	PREDICTED: hypothetical protein [Vitis vinifera]	0.074	I	WRKY61	transcription factor activity	TFs	0.021074	-0.352227	-0.270678	-0.261283
CUST_9762_PI425249770	JI453442	PREDICTED: hypothetical protein [Vitis vinifera]	5e-25	I	HB21	transcription factor activity	TFs	-0.118594	-0.268261	0.360311	-0.682815
CUST_10031_PI425249770	JI453711	"protein transporter, putative [Ricinus communis]"	e-164	I	AT5G16880	transporter	transporter	-0.144849	-0.0570664	0.117168	-0.376367
CUST_10514_PI425249770	JI454194	PREDICTED: hypothetical protein [Vitis vinifera]	e-179	I	NAP6	transporter	transporter	0.0659777	-0.349555	-0.037927	0.103621
CUST_11035_PI425249770	JI454715	"chromosome region maintenance protein 1/exportin, putative [Ricinus communis]"	e-116	I	XPO1A	transporter	transporter	-0.137839	-0.0502368	0.230492	-0.466497
CUST_11048_PI425249770	JI454728	PREDICTED: hypothetical protein [Vitis vinifera]	4e-13	I	AT5G14460	transporter	transporter	0.565066	-0.281055	0.386664	-0.487747
CUST_11297_PI425249770	JI454977	PREDICTED: hypothetical protein [Vitis vinifera]	2e-69	I	PS3	transporter	transporter	0.21994	-0.0668116	0.0200364	-0.150459
CUST_11739_PI425249770	JI455419	PREDICTED: hypothetical protein isoform 1 [Vitis vinifera]	2e-43	I	AT1G02260	transporter	transporter	0.152313	0.0418426	0.210456	-0.424463
CUST_11847_PI425249770	JI455527	"kinase, putative [Ricinus communis]"	5.4	I	PIN7	transporter	transporter	0.195592	-0.0684641	0.00182597	-0.26891
CUST_12761_PI425249770	JI456441	ATP-binding cassette superfamily [Micromonas sp. RCC299]	6.4	I	AT5G17700	transporter	transporter	0.286088	0.0144993	-0.441777	-0.538411
CUST_13631_PI425249770	JI457311	ATSMC2; transporter [Arabidopsis thaliana]	4e-56	I	ATSMC2	transporter	transporter	0.0622546	-0.287186	-0.191138	-1.22051
CUST_13666_PI425249770	JI457346	Os03g0417700 [Oryza sativa (japonica cultivar-group)]	1.1	I	NRT1.5	transporter	transporter	0.367869	-0.719397	0.160472	-0.0821864
CUST_13920_PI425249770	JI457600	PREDICTED: hypothetical protein [Vitis vinifera]	1e-85	I	VPS11	transporter	transporter	-0.202854	-0.361474	0.436018	-0.523227
CUST_13964_PI425249770	JI457644	hypothetical protein LOC100277820 [Zea mays]	2e-60	I	AT3G17340	transporter	transporter	0.143619	-0.0084947	-0.068965	-0.672948
CUST_14906_PI425249770	JI458586	"mitochondrial carrier protein, putative [Ricinus communis]"	7e-67	I	AT2G30160	transporter	transporter	0.0543092	-0.603219	-0.128441	-0.0206947
CUST_1533_PI425249770	JI445213	PREDICTED: hypothetical protein [Vitis vinifera]	2e-96	I	AT1G62020	transporter	transporter	0.0501382	-0.0602603	-0.220676	-0.167505
CUST_1586_PI425249770	JI445266	PREDICTED: hypothetical protein isoform 1 [Vitis vinifera]	1e-17	I	AT3G53940	transporter	transporter	0.0639219	0.0511999	-0.322683	-0.341955
CUST_1634_PI425249770	JI445314	"PREDICTED: similar to protein transport protein Sec24, putative [Vitis vinifera]"	3e-36	I	ERMO2	transporter	transporter	0.083416	-0.163979	-0.0429996	-0.0973377
CUST_1744_PI425249770	JI445424	hypothetical protein LOC100279720 [Zea mays]	3.6	I	GONST2	transporter	transporter	0.0615228	-0.67099	-0.458819	-0.265093
CUST_2509_PI425249770	JI446189	PREDICTED: hypothetical protein isoform 1 [Vitis vinifera]	1e-64	I	PIN1	transporter	transporter	-0.10584	-0.0128797	-0.072189	-0.172489
CUST_2798_PI425249770	JI446478	ATP-binding cassette superfamily [Micromonas sp. RCC299]	8e-07	I	SMC2	transporter	transporter	0.108889	-0.185332	-0.203012	-1.08292
CUST_2903_PI425249770	JI446583	"purine permease, putative [Ricinus communis]"	e-131	I	AT2G34190	transporter	transporter	-0.062089	-0.365058	0.3349	-0.24172
CUST_3199_PI425249770	JI446879	conserved hypothetical protein [Ricinus communis]	e-106	I	ATSLY1	transporter	transporter	0.14361	0.0199138	0.231456	-0.277298
CUST_3343_PI425249770	JI447023	PREDICTED: hypothetical protein [Vitis vinifera]	8e-54	I	SAD2	transporter	transporter	0.180798	0.0603393	0.152815	-0.396922
CUST_3442_PI425249770	JI447122	predicted protein [Populus trichocarpa]	e-137	I	AT1G30690	transporter	transporter	0.240437	-0.614259	0.839435	-1.4785
CUST_4938_PI425249770	JI448618	"2-oxoglutarate/malate translocator, chloroplast precursor, putative [Ricinus communis]"	6e-72	I	DIT2.1	transporter	transporter	-0.195837	-0.0685554	-0.0245088	-0.106682
CUST_4974_PI425249770	JI448654	PREDICTED: hypothetical protein [Vitis vinifera]	6e-30	I	DIR1	transporter	transporter	0.517107	0.0194483	0.400447	-1.04048
CUST_5029_PI425249770	JI448709	anion exchanger family protein [Populus trichocarpa]	e-128	I	AT3G62270	transporter	transporter	0.275765	-0.0266509	0.0510664	-0.581149
CUST_5064_PI425249770	JI448744	predicted protein [Populus trichocarpa]	e-141	I	AT5G25400	transporter	transporter	0.161909	-0.0758177	-0.108898	-0.0190983
CUST_5195_PI425249770	JI448875	predicted protein [Populus trichocarpa]	2e-15	I	AT5G04160	transporter	transporter	0.0545794	-0.0545759	0.228584	-0.732646
CUST_5977_PI425249770	JI449657	anion exchanger family protein [Populus trichocarpa]	6.1	I	AT5G25430	transporter	transporter	0.248975	-0.322571	-0.0709076	-0.342254
CUST_6083_PI425249770	JI449763	predicted protein [Populus trichocarpa]	4e-59	I	AT3G25120	transporter	transporter	-0.0649913	-0.231678	-0.420195	-0.400911
CUST_7019_PI425249770	JI450699	hypothetical protein LOC100276379 [Zea mays]	6.6	I	ABCA1	transporter	transporter	0.256154	-0.322836	-0.740559	0.16207
CUST_7066_PI425249770	JI450746	PREDICTED: hypothetical protein [Vitis vinifera]	0.004	I	CAT6	transporter	transporter	1.287	-0.102706	-1.02487	-1.57893
CUST_7393_PI425249770	JI451073	PREDICTED: hypothetical protein [Vitis vinifera]	6e-57	I	AT3G05000	transporter	transporter	-0.111807	-0.0449862	0.0387713	-0.129429
CUST_7582_PI425249770	JI451262	PREDICTED: similar to putative multidrug resistance-associated protein [Vitis vinifera]	2e-36	I	MRP1	transporter	transporter	0.120835	0.135102	-0.119731	-0.361567
CUST_7821_PI425249770	JI451501	PREDICTED: hypothetical protein [Vitis vinifera]	4e-83	I	AT5G52860	transporter	transporter	0.120635	-0.021666	0.237587	-0.613634
CUST_8542_PI425249770	JI452222	"Oligopeptide transporter, putative [Ricinus communis]"	2e-71	I	OPT7	transporter	transporter	-0.204452	-0.223333	0.351228	-0.523402
CUST_100_PI425249770	JI443780	predicted protein [Populus trichocarpa]	5e-94	I				0.190959	0.0246855	-0.177888	-0.128608
CUST_10045_PI425249770	JI453725	"DNA binding protein, putative [Ricinus communis]"	2e-40	I				0.0551589	-0.354666	-0.30289	-0.234823
CUST_10072_PI425249770	JI453752			I				0.0603863	-0.524497	-0.129739	-0.0280612
CUST_10110_PI425249770	JI453790	TTG1 (TRANSPARENT TESTA GLABRA 1); DNA binding / nucleotide binding / protein binding [Arabidopsis thaliana]	7e-99	I				0.141203	0.119256	0.148327	-0.394354
CUST_10156_PI425249770	JI453836	predicted protein [Populus trichocarpa]	6e-11	I				0.0710173	-0.025565	-0.484207	-0.309422
CUST_1027_PI425249770	JI444707	PREDICTED: hypothetical protein [Vitis vinifera]	e-144	I				0.106008	0.0447942	-0.373494	-0.067338
CUST_10280_PI425249770	JI453960	predicted protein [Populus trichocarpa]	2e-40	I				0.0757138	-0.157066	-0.288187	-0.188391
CUST_10347_PI425249770	JI454027	PREDICTED: hypothetical protein [Vitis vinifera]	6e-20	I				0.0838849	-0.116636	0.2495	-0.464522
CUST_10360_PI425249770	JI454040	PREDICTED: hypothetical protein [Vitis vinifera]	0	I				-0.0912062	-0.249299	-0.00923602	-0.163497
CUST_10394_PI425249770	JI454074	PREDICTED: hypothetical protein [Vitis vinifera]	e-175	I				0.00474373	0.0772226	-0.218796	-0.0434747
CUST_10407_PI425249770	JI454087	CAC3; acetyl-CoA carboxylase [Arabidopsis thaliana]	7e-42	I				0.0419633	-0.0794865	0.109037	-0.219494
CUST_10434_PI425249770	JI454114	PREDICTED: hypothetical protein [Vitis vinifera]	0	I				0.0121886	-0.110542	-0.217072	-0.382725
CUST_10528_PI425249770	JI454208	conserved hypothetical protein [Ricinus communis]	2e-71	I				0.0867599	-0.363517	-0.372579	-0.482384
CUST_10556_PI425249770	JI454236	PREDICTED: hypothetical protein [Vitis vinifera]	3e-23	I				0.0617908	-0.0699506	-0.0245819	-0.348877
CUST_10591_PI425249770	JI454271	PREDICTED: hypothetical protein [Vitis vinifera]	e-108	I				0.125594	0.0651333	0.10691	-0.389067
CUST_1064_PI425249770	JI444744	PREDICTED: hypothetical protein [Vitis vinifera]	9e-27	I				0.0697355	-0.025447	-0.330018	-0.157413
CUST_10657_PI425249770	JI454337	PREDICTED: hypothetical protein [Vitis vinifera]	e-111	I				0.491587	-0.314854	-0.27962	-0.257179
CUST_10678_PI425249770	JI454358	PREDICTED: hypothetical protein [Vitis vinifera]	0	I				-0.0929295	-0.155404	-0.441574	0.00479062
CUST_10700_PI425249770	JI454380	PREDICTED: hypothetical protein [Vitis vinifera]	5e-18	I				0.126813	0.0806773	0.0634473	-0.210292
CUST_10713_PI425249770	JI454393	PREDICTED: hypothetical protein [Vitis vinifera]	3e-39	I				-0.103789	-0.616144	-0.0221914	-0.313871
CUST_10736_PI425249770	JI454416	PREDICTED: hypothetical protein [Vitis vinifera]	2e-35	I				0.219465	-0.283149	0.0351585	-1.39941
CUST_10742_PI425249770	JI454422	hypothetical protein LOC100274896 [Zea mays]	1e-18	I				-0.437003	0.00307798	-0.249828	-0.451903
CUST_10797_PI425249770	JI454477	PREDICTED: hypothetical protein isoform 1 [Vitis vinifera]	4e-73	I				0.0696665	0.0834522	-0.102175	-0.136161
CUST_10847_PI425249770	JI454527	"dead box ATP-dependent RNA helicase, putative [Ricinus communis]"	6e-37	I				0.29149	-0.411215	-0.532146	-0.00588671
CUST_10861_PI425249770	JI454541	PREDICTED: hypothetical protein [Vitis vinifera]	6e-68	I				0.131074	-0.500286	0.245125	-1.51891
CUST_10879_PI425249770	JI454559	PREDICTED: hypothetical protein [Vitis vinifera]	8e-28	I				0.0227839	-0.125998	-0.76165	-0.252013
CUST_10928_PI425249770	JI454608	"rhythmically-expressed protein 2 protein, putative [Ricinus communis]"	e-125	I				0.112959	-0.112095	0.144756	-0.162079
CUST_10947_PI425249770	JI454627	PREDICTED: hypothetical protein [Vitis vinifera]	9e-71	I				-0.0971231	-0.223351	-0.178315	-0.628902
CUST_10971_PI425249770	JI454651	hypothetical protein POPTRDRAFT_571997 [Populus trichocarpa]	0.67	I				0.156304	-0.129875	-0.184043	-0.00204945
CUST_1098_PI425249770	JI444778	"histone h2a, putative [Ricinus communis]"	3e-37	I				0.136599	-0.216296	0.0251945	-1.08228
CUST_11017_PI425249770	JI454697	PREDICTED: hypothetical protein [Vitis vinifera]	2e-27	I				0.151899	-0.137708	-0.454326	-0.132695
CUST_11018_PI425249770	JI454698	PREDICTED: hypothetical protein [Vitis vinifera]	3e-13	I				0.0336517	-0.309275	0.36283	-0.775914
CUST_11070_PI425249770	JI454750	PREDICTED: hypothetical protein [Vitis vinifera]	9e-87	I				0.184873	-0.0398914	-0.0625264	-0.266585
CUST_11084_PI425249770	JI454764	PREDICTED: hypothetical protein [Vitis vinifera]	5e-80	I				0.567092	-0.0234785	-0.558069	-0.480476
CUST_1109_PI425249770	JI444789	PREDICTED: hypothetical protein [Vitis vinifera]	8e-40	I				-0.0361589	-0.208504	-0.00317574	-0.0514568
CUST_1113_PI425249770	JI444793	PREDICTED: hypothetical protein [Vitis vinifera]	2e-37	I				-0.242821	-0.136099	0.0682898	-0.143721
CUST_11148_PI425249770	JI454828	UDP-3-O-[3-hydroxymyristoyl] N-acetylglucosamine deacetylase [Arabidopsis thaliana]	7e-57	I				0.0328916	-0.114727	-0.227965	0.0259673
CUST_11152_PI425249770	JI454832	PREDICTED: hypothetical protein [Vitis vinifera]	4e-14	I				0.265693	-0.0451711	-0.0253347	-0.4156
CUST_11154_PI425249770	JI454834	PREDICTED: hypothetical protein [Vitis vinifera]	2e-33	I				-0.0970942	-0.0655527	-0.404508	-0.652652
CUST_11178_PI425249770	JI454858	PREDICTED: hypothetical protein [Vitis vinifera]	2e-15	I				0.179877	-0.171077	0.054074	-0.944992
CUST_11197_PI425249770	JI454877	predicted protein [Populus trichocarpa]	5e-82	I				0.418984	-0.142048	-0.0203028	-0.432992
CUST_11239_PI425249770	JI454919	PREDICTED: hypothetical protein [Vitis vinifera]	4e-87	I				0.0679127	-0.122474	0.5377	-1.13659
CUST_11240_PI425249770	JI454920	PREDICTED: hypothetical protein [Vitis vinifera]	1e-85	I				-0.377218	-0.188267	0.0894995	-0.511465
CUST_11289_PI425249770	JI454969	PREDICTED: hypothetical protein isoform 1 [Vitis vinifera]	0	I				0.0756065	-0.390193	0.244948	-0.871397
CUST_11301_PI425249770	JI454981	PREDICTED: hypothetical protein [Vitis vinifera]	3e-76	I				-0.0409301	-0.199474	-0.298078	-0.136934
CUST_11317_PI425249770	JI454997	ribosomal protein L5 [Brassica napus]	8e-90	I				0.18333	-0.364764	-1.34053	-0.867641
CUST_11320_PI425249770	JI455000	ATEPR1; structural constituent of cell wall [Arabidopsis thaliana]	0.001	I				-0.0833066	-0.0104421	0.058095	-0.480187
CUST_11355_PI425249770	JI455035	calcium dependent protein kinase 13 [Populus trichocarpa]	0.02	I				0.108768	0.0204409	0.0151231	-0.106845
CUST_11356_PI425249770	JI455036	PREDICTED: hypothetical protein [Vitis vinifera]	1e-46	I				0.196174	-0.168298	0.220963	-0.667023
CUST_11387_PI425249770	JI455067	PREDICTED: hypothetical protein [Vitis vinifera]	9e-62	I				0.00349077	-0.131686	-1.15637	0.0912832
CUST_11390_PI425249770	JI455070	PREDICTED: hypothetical protein [Vitis vinifera]	1e-11	I				0.0378812	-0.277993	-0.484574	-0.555859
CUST_11415_PI425249770	JI455095	predicted protein [Populus trichocarpa]	0	I				0.069664	-0.29795	-0.413594	-0.326147
CUST_11420_PI425249770	JI455100	PREDICTED: hypothetical protein [Vitis vinifera]	2e-24	I				0.117735	-0.0248251	-0.0656277	-0.152194
CUST_11475_PI425249770	JI455155	PREDICTED: hypothetical protein [Vitis vinifera]	2e-31	I				0.0953801	-0.503965	0.191675	-1.027
CUST_11500_PI425249770	JI455180	PREDICTED: hypothetical protein [Vitis vinifera]	2e-68	I				0.0589307	-0.140721	-0.0604741	-0.00993029
CUST_11531_PI425249770	JI455211	PREDICTED: hypothetical protein [Vitis vinifera]	2e-07	I				0.564636	-0.125737	0.561715	-0.529794
CUST_11544_PI425249770	JI455224	PREDICTED: hypothetical protein [Vitis vinifera]	3e-11	I				-0.0030756	0.0164176	-0.194105	-0.233795
CUST_11572_PI425249770	JI455252	PREDICTED: similar to DnaJ-like protein [Vitis vinifera]	7e-39	I				0.362206	-0.560087	-0.778383	0.173375
CUST_11596_PI425249770	JI455276	PREDICTED: hypothetical protein [Vitis vinifera]	e-150	I				0.112121	0.110447	-0.147767	-0.216002
CUST_11625_PI425249770	JI455305	PREDICTED: hypothetical protein [Vitis vinifera]	e-170	I				0.0621956	0.328632	-1.09714	-0.158576
CUST_11642_PI425249770	JI455322	PREDICTED: hypothetical protein [Vitis vinifera]	2e-39	I				0.299175	-0.0576905	0.0156336	-0.298775
CUST_11691_PI425249770	JI455371	PREDICTED: hypothetical protein [Vitis vinifera]	5e-37	I				-0.0446765	-0.1669	-0.113897	-0.146824
CUST_11694_PI425249770	JI455374	"pentatricopeptide repeat-containing protein, putative [Ricinus communis]"	8.6	I				-0.0316391	-0.379083	-0.135495	-0.0437826
CUST_11696_PI425249770	JI455376	PREDICTED: hypothetical protein [Vitis vinifera]	7e-20	I				0.152818	-0.18797	-0.0689154	-0.745173
CUST_1172_PI425249770	JI444852	PREDICTED: hypothetical protein [Vitis vinifera]	e-155	I				-0.187692	-0.0633432	0.109785	-0.142522
CUST_11721_PI425249770	JI455401	predicted protein [Populus trichocarpa]	e-114	I				0.274854	0.0679224	0.353249	-0.407696
CUST_11757_PI425249770	JI455437	hypothetical protein LOC100191504 [Zea mays]	8e-49	I				0.370592	-0.202346	-0.125617	-0.404055
CUST_11788_PI425249770	JI455468	PREDICTED: hypothetical protein [Vitis vinifera]	3e-65	I				0.17531	-0.164854	-0.135075	-0.85082
CUST_11806_PI425249770	JI455486	PREDICTED: hypothetical protein isoform 2 [Vitis vinifera]	8e-85	I				0.259235	-0.365139	-0.133873	0.172049
CUST_11837_PI425249770	JI455517	PREDICTED: hypothetical protein [Vitis vinifera]	3e-35	I				0.267965	0.0355885	-0.0299031	-0.259062
CUST_11845_PI425249770	JI455525	PREDICTED: hypothetical protein [Vitis vinifera]	9e-12	I				0.507702	-0.275276	0.617359	-0.970792
CUST_11856_PI425249770	JI455536	hypothetical protein RCOM_0905210 [Ricinus communis]	2e-44	I				0.0650648	-0.275333	0.0417042	-0.892458
CUST_1191_PI425249770	JI444871	PREDICTED: similar to ceramide glucosyltransferase [Vitis vinifera]	9e-61	I				-0.190868	-0.342354	-0.201997	-0.521812
CUST_1192_PI425249770	JI444872	PREDICTED: hypothetical protein [Vitis vinifera]	1e-23	I				0.106226	-0.0379396	0.26996	-0.344863
CUST_11974_PI425249770	JI455654	PREDICTED: hypothetical protein [Vitis vinifera]	0.16	I				-0.0376727	0.0765916	-1.53412	-0.538476
CUST_12003_PI425249770	JI455683	PREDICTED: hypothetical protein [Vitis vinifera]	3e-42	I				0.100958	-0.0842202	-0.0891488	-0.0128711
CUST_12008_PI425249770	JI455688	PREDICTED: hypothetical protein [Vitis vinifera]	0	I				0.224704	-0.0499373	-0.11912	-0.252362
CUST_12012_PI425249770	JI455692	PREDICTED: hypothetical protein [Vitis vinifera]	e-145	I				0.100771	0.0383989	0.0680472	-0.149843
CUST_12016_PI425249770	JI455696	PREDICTED: hypothetical protein isoform 1 [Vitis vinifera]	2e-08	I				-0.0199668	-0.255189	0.285468	-1.24494
CUST_12045_PI425249770	JI455725	hypothetical protein RCOM_1509910 [Ricinus communis]	7e-23	I				0.162892	0.113876	-0.162807	-0.344602
CUST_12075_PI425249770	JI455755	unknown protein [Arabidopsis thaliana]	0.013	I				0.330287	-0.172542	0.0563803	-0.57626
CUST_12105_PI425249770	JI455785	elongation factor 1-alpha / EF-1-alpha [Arabidopsis thaliana]	e-105	I				0.13955	-0.461056	-0.0712504	-0.299601
CUST_12131_PI425249770	JI455811	PREDICTED: hypothetical protein [Vitis vinifera]	6e-15	I				0.291645	-0.0396392	0.625643	-0.778384
CUST_12145_PI425249770	JI455825	PREDICTED: hypothetical protein [Vitis vinifera]	1e-63	I				-0.0330257	-0.00909154	-0.065376	-0.419274
CUST_12155_PI425249770	JI455835	predicted protein [Populus trichocarpa]	7.9	I				0.230599	0.0810441	-0.437397	-0.272098
CUST_12187_PI425249770	JI455867	PREDICTED: hypothetical protein [Vitis vinifera]	e-147	I				0.132498	-0.0805648	-0.0512164	-0.391645
CUST_12197_PI425249770	JI455877	"ankyrin repeat-containing protein, putative [Ricinus communis]"	8e-90	I				0.0350132	-0.354973	-0.122397	-0.256096
CUST_12222_PI425249770	JI455902	PREDICTED: similar to Histone H2B isoform 2 [Vitis vinifera]	4e-44	I				-0.0950995	-0.550508	-0.330654	-0.885212
CUST_12251_PI425249770	JI455931	predicted protein [Populus trichocarpa]	2e-60	I				0.436277	-0.309992	0.76311	-0.966553
CUST_12252_PI425249770	JI455932	PREDICTED: hypothetical protein [Vitis vinifera]	1e-48	I				0.103909	-0.278966	-0.140874	0.0990159
CUST_1228_PI425249770	JI444908	Os11g0141900 [Oryza sativa (japonica cultivar-group)]	0.4	I				0.293575	-0.0315464	-0.101037	-0.258461
CUST_12291_PI425249770	JI455971	HTB4; DNA binding [Arabidopsis thaliana]	3e-45	I				0.122178	-0.101847	-0.413468	0.0179593
CUST_12306_PI425249770	JI455986	PREDICTED: hypothetical protein [Vitis vinifera]	7.3	I				0.0382557	-0.589596	-0.555663	-0.19297
CUST_12314_PI425249770	JI455994	PREDICTED: hypothetical protein [Vitis vinifera]	8e-74	I				0.154811	-0.33585	-0.35484	-0.465012
CUST_12337_PI425249770	JI456017	PREDICTED: hypothetical protein [Vitis vinifera]	2e-42	I				-0.175117	-0.0889927	-0.0682926	-0.39535
CUST_12398_PI425249770	JI456078	"cytohesin 1, 2, 3, putative [Ricinus communis]"	3e-34	I				-0.00349394	-0.0507798	-0.216302	-0.387855
CUST_12410_PI425249770	JI456090	PREDICTED: hypothetical protein [Vitis vinifera]	e-145	I				0.00583363	-0.0562778	-0.383846	-0.283092
CUST_12470_PI425249770	JI456150	"Carboxy-terminal domain RNA polymerase II polypeptide A small phosphatase, putative [Ricinus communis]"	4e-53	I				0.288983	-0.766173	0.563079	-1.53774
CUST_12508_PI425249770	JI456188	"o-linked n-acetylglucosamine transferase, ogt, putative [Ricinus communis]"	6e-32	I				-0.161777	-0.538855	-0.806901	-0.801847
CUST_12534_PI425249770	JI456214	predicted protein [Populus trichocarpa]	4e-63	I				0.135789	-0.0072581	-0.188853	-0.107176
CUST_12551_PI425249770	JI456231	"30S ribosomal protein S5, putative [Ricinus communis]"	2e-96	I				0.0407864	-0.110263	0.0558256	-0.056619
CUST_12552_PI425249770	JI456232	predicted protein [Populus trichocarpa]	1e-38	I				-0.235808	0.0686692	-0.119018	-0.879995
CUST_12557_PI425249770	JI456237	PREDICTED: hypothetical protein [Vitis vinifera]	1e-94	I				0.285307	0.121126	-0.0543772	-0.394471
CUST_12573_PI425249770	JI456253	PREDICTED: hypothetical protein [Vitis vinifera]	3e-48	I				0.262807	0.0595979	-0.108353	-0.423743
CUST_12580_PI425249770	JI456260	PREDICTED: hypothetical protein [Vitis vinifera]	1e-56	I				0.312813	-0.480037	0.403215	-1.69817
CUST_12589_PI425249770	JI456269	PREDICTED: hypothetical protein [Vitis vinifera]	3e-15	I				0.176169	0.0221853	-0.147489	-0.201517
CUST_12619_PI425249770	JI456299	predicted protein [Populus trichocarpa]	6e-05	I				0.155963	-0.256538	-0.247447	-0.628573
CUST_12680_PI425249770	JI456360	"riboflavin kinase/fmn adenylyltransferase, putative [Ricinus communis]"	4e-88	I				-0.211844	-0.0871884	0.384816	-0.378024
CUST_12728_PI425249770	JI456408	PREDICTED: hypothetical protein [Vitis vinifera]	2e-93	I				0.0204903	-0.288272	-0.00458304	-1.34784
CUST_12740_PI425249770	JI456420	conserved hypothetical protein [Ricinus communis]	3e-29	I				0.153788	-0.315484	-0.175165	0.0187604
CUST_12787_PI425249770	JI456467	predicted protein [Populus trichocarpa]	2e-44	I				0.0273752	-0.0721412	-0.262079	-0.438568
CUST_12788_PI425249770	JI456468	predicted protein [Chlamydomonas reinhardtii]	3e-13	I				-0.0767568	-0.0394942	0.0231183	-0.494162
CUST_12789_PI425249770	JI456469	predicted protein [Populus trichocarpa]	7e-06	I				-0.0336568	0.0232053	0.158831	-0.410838
CUST_12796_PI425249770	JI456476	PREDICTED: hypothetical protein isoform 2 [Vitis vinifera]	5e-76	I				0.133403	-0.17228	-0.0576363	-0.0507901
CUST_12806_PI425249770	JI456486	PREDICTED: hypothetical protein [Vitis vinifera]	2e-73	I				-0.0985718	-0.0194213	-0.0218121	-0.335938
CUST_1282_PI425249770	JI444962	conserved hypothetical protein [Ricinus communis]	1e-08	I				0.0379353	-0.253707	-0.292915	-0.34216
CUST_12821_PI425249770	JI456501	"Pectinesterase-3 precursor, putative [Ricinus communis]"	7e-42	I				-0.0963678	-0.263904	-0.517803	-0.180308
CUST_12829_PI425249770	JI456509	PREDICTED: hypothetical protein [Vitis vinifera]	3e-24	I				0.0794977	-0.0503209	-0.101137	-0.109947
CUST_12831_PI425249770	JI456511	"protein phosphatase 2c, putative [Ricinus communis]"	9e-61	I				-0.0783354	-0.337307	-0.0251398	-0.202442
CUST_12850_PI425249770	JI456530	"galactosyltransferase, putative [Ricinus communis]"	1e-15	I				0.0865755	0.0304484	0.0802711	-0.360635
CUST_12854_PI425249770	JI456534	"n6-DNA-methyltransferase, putative [Ricinus communis]"	1e-33	I				-0.234601	0.0541392	0.20226	-0.23346
CUST_1286_PI425249770	JI444966	PREDICTED: hypothetical protein [Vitis vinifera]	4e-41	I				0.0397161	-0.179956	-0.104799	-0.164024
CUST_12860_PI425249770	JI456540	arogenate/prephenate dehydratase [Populus trichocarpa]	4e-17	I				-0.324632	-0.191251	0.455352	-0.339025
CUST_12889_PI425249770	JI456569	PREDICTED: hypothetical protein [Vitis vinifera]	1e-48	I				0.0366535	-0.334813	-0.607428	-0.344212
CUST_1289_PI425249770	JI444969	PREDICTED: hypothetical protein [Vitis vinifera]	1e-24	I				-0.0814638	-0.785342	-0.535013	-0.380672
CUST_12907_PI425249770	JI456587	PREDICTED: hypothetical protein [Vitis vinifera]	2.8	I				-0.0430406	-0.0623112	-0.371612	-0.427347
CUST_1297_PI425249770	JI444977	PREDICTED: hypothetical protein [Vitis vinifera]	5e-28	I				0.229556	-0.33924	0.439203	-0.237874
CUST_13012_PI425249770	JI456692	PREDICTED: hypothetical protein [Vitis vinifera]	4e-61	I				-0.32973	-0.508307	0.118188	-0.853579
CUST_13046_PI425249770	JI456726	predicted protein [Micromonas sp. RCC299]	1e-12	I				-0.339312	0.0034318	0.0566181	-0.401167
CUST_13063_PI425249770	JI456743	hypothetical protein LOC100279872 [Zea mays]	3e-20	I				0.0909541	0.0372334	-0.0455567	-0.225767
CUST_13072_PI425249770	JI456752	predicted protein [Populus trichocarpa]	2e-69	I				-0.304258	-0.0379724	-0.217878	-0.358648
CUST_13078_PI425249770	JI456758	hypothetical protein SORBIDRAFT_06g029685 [Sorghum bicolor]	3e-12	I				-0.112042	-0.226861	0.0813259	-0.190784
CUST_13083_PI425249770	JI456763	PREDICTED: hypothetical protein [Vitis vinifera]	6e-45	I				0.156284	0.00169992	0.294526	-0.443327
CUST_13128_PI425249770	JI456808	predicted protein [Populus trichocarpa]	9e-21	I				0.0445321	-0.110264	-0.192159	-0.11482
CUST_13146_PI425249770	JI456826	"Glucan endo-1,3-beta-glucosidase precursor, putative [Ricinus communis]"	6e-71	I				0.26928	-0.225543	-0.0479358	-0.223252
CUST_13154_PI425249770	JI456834	PREDICTED: hypothetical protein [Vitis vinifera]	1e-40	I				0.028698	0.102836	0.193875	-0.581742
CUST_13201_PI425249770	JI456881	PREDICTED: hypothetical protein [Vitis vinifera]	9e-22	I				-0.0262524	-0.0700597	-0.606227	-0.119928
CUST_13235_PI425249770	JI456915	predicted protein [Populus trichocarpa]	1e-63	I				0.255506	-0.172941	0.053147	-0.10727
CUST_13274_PI425249770	JI456954	Os06g0699200 [Oryza sativa (japonica cultivar-group)]	5e-35	I				-0.0379779	0.022745	0.210558	-0.277476
CUST_13283_PI425249770	JI456963	PREDICTED: hypothetical protein [Vitis vinifera]	3e-99	I				-0.240472	0.101985	0.288064	-0.397123
CUST_13322_PI425249770	JI457002	PREDICTED: hypothetical protein [Vitis vinifera]	3.8	I				-0.0229115	0.0456882	-0.320658	-0.0505433
CUST_13338_PI425249770	JI457018	"Endosomal P24A protein precursor, putative [Ricinus communis]"	0.8	I				-0.0100663	-0.255663	0.0273523	-1.35113
CUST_13377_PI425249770	JI457057	predicted protein [Chlamydomonas reinhardtii]	0.0002	I				0.0963475	-0.0149272	-0.117635	-0.329491
CUST_13395_PI425249770	JI457075	F-box family protein [Arabidopsis thaliana]	3e-05	I				0.33997	-0.124903	0.236666	-0.249155
CUST_13427_PI425249770	JI457107	PREDICTED: hypothetical protein [Vitis vinifera]	5e-56	I				-0.0761811	-0.0593832	0.000329971	-0.333844
CUST_13428_PI425249770	JI457108	"molybdopterin cofactor sulfurase, putative [Ricinus communis]"	2e-54	I				0.0366913	-0.157807	-0.118355	-0.460461
CUST_13448_PI425249770	JI457128	PREDICTED: hypothetical protein [Vitis vinifera]	1.7	I				0.160986	-0.020354	-0.0300337	-0.549672
CUST_13468_PI425249770	JI457148	PREDICTED: hypothetical protein [Vitis vinifera]	2e-65	I				-0.0616519	-0.20509	-0.167738	-0.776618
CUST_13512_PI425249770	JI457192	PREDICTED: hypothetical protein [Vitis vinifera]	9e-58	I				0.140324	-0.0431803	-0.0628535	-0.0604827
CUST_13535_PI425249770	JI457215	PREDICTED: hypothetical protein [Vitis vinifera]	1e-49	I				0.148438	-0.0208327	0.145112	-0.116565
CUST_1355_PI425249770	JI445035	PREDICTED: hypothetical protein [Vitis vinifera]	2e-42	I				0.0247264	-0.488626	-0.647792	-0.205743
CUST_13562_PI425249770	JI457242	"PREDICTED: hypothetical protein, partial [Vitis vinifera]"	9e-22	I				0.00110181	-0.156192	-0.342601	-0.358164
CUST_13606_PI425249770	JI457286	predicted protein [Populus trichocarpa]	1e-97	I				-0.0188055	-0.0506452	0.00898743	-0.160383
CUST_13641_PI425249770	JI457321	EXL1 (EXORDIUM LIKE 1) [Arabidopsis thaliana]	0.93	I				0.162054	0.0649554	-0.107851	-0.226598
CUST_13656_PI425249770	JI457336	conserved hypothetical protein [Ricinus communis]	7e-41	I				0.0231158	-0.301407	0.0529598	-0.0496178
CUST_13709_PI425249770	JI457389	"n-rich protein, putative [Ricinus communis]"	8e-20	I				-0.094498	-0.425676	-1.05597	-0.40497
CUST_1372_PI425249770	JI445052	PREDICTED: hypothetical protein [Vitis vinifera]	0.001	I				0.224826	-0.0750944	-0.197069	-0.0498238
CUST_13725_PI425249770	JI457405	PREDICTED: hypothetical protein [Vitis vinifera]	9e-31	I				0.150922	0.0846237	0.262335	-0.454651
CUST_13753_PI425249770	JI457433	predicted protein [Populus trichocarpa]	0.27	I				0.121435	-0.0383255	0.174102	-0.334452
CUST_13790_PI425249770	JI457470	PREDICTED: hypothetical protein [Vitis vinifera]	2e-98	I				0.111068	0.0240857	-0.0837119	-0.200982
CUST_13801_PI425249770	JI457481	PREDICTED: hypothetical protein [Vitis vinifera]	8e-76	I				0.0293093	-0.0735264	-0.148891	-0.0135438
CUST_13834_PI425249770	JI457514	PREDICTED: hypothetical protein [Vitis vinifera]	0.0009	I				0.258232	-0.0449716	-0.0332006	-0.498181
CUST_13870_PI425249770	JI457550	PREDICTED: hypothetical protein [Vitis vinifera]	0.26	I				-0.0363588	-0.141768	0.0459874	-0.519856
CUST_13877_PI425249770	JI457557	bifunctional aspartate kinase/homoserine dehydrogenase [Chlamydomonas reinhardtii]	0.13	I				-0.28302	-0.0476763	0.26483	-0.339371
CUST_13892_PI425249770	JI457572	"protein binding protein, putative [Ricinus communis]"	0.29	I				0.154363	-0.473418	0.139445	-1.66428
CUST_13896_PI425249770	JI457576	PREDICTED: hypothetical protein [Vitis vinifera]	0	I				-0.0894302	-0.334727	-0.235867	-0.0536385
CUST_13898_PI425249770	JI457578	"condensin, putative [Ricinus communis]"	0.0001	I				0.0510511	-0.331231	0.159521	-1.27409
CUST_13912_PI425249770	JI457592	glycoside hydrolase family 28 protein / polygalacturonase (pectinase) family protein [Arabidopsis thaliana]	2e-69	I				0.163452	-0.149168	0.111915	-0.778237
CUST_13931_PI425249770	JI457611	PREDICTED: hypothetical protein [Vitis vinifera]	3e-63	I				0.0164495	-0.825671	0.0128446	-0.630693
CUST_13978_PI425249770	JI457658	"electron transporter, putative [Ricinus communis]"	2e-48	I				0.25697	-0.323795	-0.91728	0.100284
CUST_1402_PI425249770	JI445082	predicted protein [Populus trichocarpa]	5e-73	I				-0.0355508	0.0438066	0.162999	-0.426703
CUST_14033_PI425249770	JI457713	PREDICTED: hypothetical protein [Vitis vinifera]	4e-83	I				0.0495367	0.00622924	0.22328	-0.320916
CUST_14041_PI425249770	JI457721	PREDICTED: hypothetical protein [Vitis vinifera]	1e-65	I				0.135327	0.0917188	-0.0591424	-0.247651
CUST_14042_PI425249770	JI457722	PREDICTED: hypothetical protein [Vitis vinifera]	4e-41	I				0.094731	-0.29777	0.250944	-0.887863
CUST_14061_PI425249770	JI457741	PREDICTED: hypothetical protein [Vitis vinifera]	4e-38	I				0.403033	-0.138633	-0.0380562	-0.229089
CUST_14075_PI425249770	JI457755	predicted protein [Populus trichocarpa]	8e-21	I				-0.31149	0.260263	-0.392974	-0.21439
CUST_141_PI425249770	JI443821	PREDICTED: similar to pumilio domain-containing protein PPD1 [Vitis vinifera]	5.7	I				0.141129	-0.678736	-0.385204	-0.315245
CUST_14119_PI425249770	JI457799	"Oxalate oxidase 2 precursor, putative [Ricinus communis]"	8e-90	I				0.00718085	0.105219	-0.00626564	-0.527675
CUST_14149_PI425249770	JI457829	PREDICTED: hypothetical protein [Vitis vinifera]	3e-35	I				0.132989	-0.107643	-0.604767	0.1647
CUST_14167_PI425249770	JI457847	Os07g0102900 [Oryza sativa (japonica cultivar-group)]	4.5	I				0.0580161	-0.0305528	0.240556	-0.181843
CUST_14213_PI425249770	JI457893	PREDICTED: hypothetical protein [Vitis vinifera]	0	I				0.0394162	0.243403	0.788137	-1.68777
CUST_14218_PI425249770	JI457898	predicted protein [Populus trichocarpa]	1e-90	I				0.194327	-0.0701696	-0.166921	-0.35091
CUST_14227_PI425249770	JI457907	PREDICTED: hypothetical protein [Vitis vinifera]	2e-20	I				0.0515334	-0.347778	-0.045709	-0.451363
CUST_14252_PI425249770	JI457932	PREDICTED: hypothetical protein [Vitis vinifera]	e-127	I				0.450248	-0.00690905	-0.373408	-0.501479
CUST_14277_PI425249770	JI457957	PREDICTED: hypothetical protein [Vitis vinifera]	3e-06	I				0.075388	-0.436706	-0.113906	-0.205689
CUST_14317_PI425249770	JI457997	hypothetical protein LOC100273938 [Zea mays]	2e-21	I				0.100419	0.0860847	0.0406911	-0.158515
CUST_14385_PI425249770	JI458065	hypothetical protein SORBIDRAFT_05g008570 [Sorghum bicolor]	8e-57	I				-0.0859076	-0.0530245	-0.0341619	-0.582228
CUST_14470_PI425249770	JI458150	"PLE, putative [Ricinus communis]"	e-127	I				0.0863771	-0.0901127	0.0286115	-0.13736
CUST_14498_PI425249770	JI458178	"RNA binding protein, putative [Ricinus communis]"	2e-42	I				0.088555	-0.0311886	-0.119053	-0.299594
CUST_1453_PI425249770	JI445133	"afc, putative [Ricinus communis]"	5e-98	I				-0.233794	-0.181705	0.066562	-0.16915
CUST_14538_PI425249770	JI458218	PREDICTED: hypothetical protein [Vitis vinifera]	4e-49	I				0.522231	-0.228205	-0.33453	-0.206434
CUST_14541_PI425249770	JI458221	predicted protein [Populus trichocarpa]	6e-40	I				-0.039437	-0.0330984	-0.108365	-0.312643
CUST_14545_PI425249770	JI458225	predicted protein [Populus trichocarpa]	4e-06	I				-0.078201	-0.6638	0.305296	-1.41234
CUST_14547_PI425249770	JI458227	PREDICTED: hypothetical protein [Vitis vinifera]	7e-25	I				0.0522178	-0.173668	-0.181161	-0.00286643
CUST_14596_PI425249770	JI458276	PREDICTED: hypothetical protein [Vitis vinifera]	2e-21	I				-0.0949272	0.0949891	0.197122	-0.244695
CUST_14598_PI425249770	JI458278	"PREDICTED: hypothetical protein, partial [Vitis vinifera]"	e-115	I				0.12797	-0.352995	-0.000163555	-0.00038751
CUST_14616_PI425249770	JI458296	conserved hypothetical protein [Ricinus communis]	9e-21	I				0.218175	-0.207111	0.00528654	-0.0950206
CUST_14639_PI425249770	JI458319	"cysteine-type peptidase, putative [Ricinus communis]"	5e-47	I				-0.285302	-0.235014	0.0919412	-0.362629
CUST_14665_PI425249770	JI458345	predicted protein [Populus trichocarpa]	0.83	I				0.141788	-0.345445	-0.597984	-0.175543
CUST_14708_PI425249770	JI458388	PREDICTED: hypothetical protein [Vitis vinifera]	2e-28	I				-0.0848738	-0.0195382	-0.383499	-0.346042
CUST_14715_PI425249770	JI458395	histone H3 [Arabidopsis thaliana]	3e-13	I				-0.42714	0.706534	0.0197604	-0.473414
CUST_14718_PI425249770	JI458398	PREDICTED: hypothetical protein [Vitis vinifera]	3e-27	I				0.26723	0.117334	0.11764	-0.400959
CUST_14738_PI425249770	JI458418	PREDICTED: hypothetical protein [Vitis vinifera]	e-135	I				0.151701	-0.125855	0.218343	-1.43152
CUST_14745_PI425249770	JI458425	PREDICTED: hypothetical protein [Vitis vinifera]	1e-14	I				0.14813	0.0581816	0.0333894	-0.263427
CUST_14786_PI425249770	JI458466	conserved hypothetical protein [Ricinus communis]	8e-05	I				0.170347	-0.201498	0.124784	-0.697438
CUST_14795_PI425249770	JI458475	PREDICTED: hypothetical protein [Vitis vinifera]	6e-88	I				0.161201	-0.196337	0.0134939	-0.530275
CUST_148_PI425249770	JI443828	PREDICTED: hypothetical protein [Vitis vinifera]	5e-12	I				-0.0848637	-0.72515	-0.260313	-0.182688
CUST_14835_PI425249770	JI458515	conserved hypothetical protein [Ricinus communis]	1e-30	I				0.109652	-0.0931923	-0.304351	-0.00258001
CUST_14838_PI425249770	JI458518	PREDICTED: hypothetical protein [Vitis vinifera]	8e-53	I				0.0871391	0.179309	0.0333614	-0.298585
CUST_14839_PI425249770	JI458519	"signalosome subunit, putative [Ricinus communis]"	2e-32	I				0.121715	-0.0253614	0.127902	-0.256821
CUST_14862_PI425249770	JI458542	PREDICTED: hypothetical protein [Vitis vinifera]	6e-46	I				0.199296	-0.430426	0.209547	-1.02184
CUST_14926_PI425249770	JI458606	hypothetical protein SORBIDRAFT_09g001176 [Sorghum bicolor]	4e-31	I				0.300475	-0.551732	-0.317143	0.211241
CUST_14942_PI425249770	JI458622	predicted protein [Physcomitrella patens subsp. patens]	0.081	I				0.213018	-0.420575	-0.100811	-0.257455
CUST_14943_PI425249770	JI458623	predicted protein [Populus trichocarpa]	3e-28	I				0.0564038	0.0296803	-0.172464	-0.421868
CUST_14944_PI425249770	JI458624	"S-adenosylmethionine-dependent methyltransferase, putative [Ricinus communis]"	1e-31	I				0.0451558	0.0805832	0.109036	-0.41256
CUST_14949_PI425249770	JI458629	mtn21-like protein [Populus trichocarpa]	1e-18	I				-0.204233	-0.177255	0.13188	-0.250101
CUST_14953_PI425249770	JI458633	PREDICTED: hypothetical protein [Vitis vinifera]	3e-81	I				0.137207	0.166499	-0.284656	-0.388448
CUST_14998_PI425249770	JI458678	PREDICTED: hypothetical protein [Vitis vinifera]	2e-75	I				0.167208	-0.414485	-0.0166712	0.0852162
CUST_15046_PI425249770	JI458726	"protein phosphatase 2c, putative [Ricinus communis]"	e-143	I				0.209237	-0.166687	-0.0707418	-0.439917
CUST_1505_PI425249770	JI445185	predicted protein [Populus trichocarpa]	0.41	I				0.155527	-0.34512	0.13886	-0.97271
CUST_15072_PI425249770	JI458752	unknown protein [Arabidopsis thaliana]	5e-37	I				-0.0962493	0.0788288	-0.211828	-0.229854
CUST_15085_PI425249770	JI458765	hypothetical protein POPTRDRAFT_177484 [Populus trichocarpa]	9e-40	I				0.179729	-0.0691333	0.133667	-0.488895
CUST_151_PI425249770	JI443831	PREDICTED: hypothetical protein [Vitis vinifera]	5e-05	I				0.585183	-0.496691	-0.476197	-0.0635776
CUST_15126_PI425249770	JI458806	CLL4A clavata1-like receptor S/T protein kinase protein [Physcomitrella patens subsp. patens]	2e-41	I				0.145364	-0.110872	0.0938241	-0.392743
CUST_15156_PI425249770	JI458836	PREDICTED: hypothetical protein [Vitis vinifera]	6e-05	I				0.184567	-0.467094	0.0169595	-1.21707
CUST_15171_PI425249770	JI458851	PREDICTED: hypothetical protein [Vitis vinifera]	5e-06	I				0.00366592	-0.456178	-0.28682	-0.0359087
CUST_15175_PI425249770	JI458855	"ubiquitin-protein ligase, putative [Ricinus communis]"	2e-59	I				0.235345	-0.359959	0.0981045	-1.2897
CUST_152_PI425249770	JI443832	Os01g0125900 [Oryza sativa (japonica cultivar-group)]	0.25	I				0.342012	-0.551336	-0.0463462	-0.61614
CUST_15201_PI425249770	JI458881	PREDICTED: hypothetical protein [Vitis vinifera]	6e-30	I				0.0823228	-0.202286	-0.136221	-0.0398051
CUST_1524_PI425249770	JI445204	PREDICTED: hypothetical protein [Vitis vinifera]	2e-33	I				-0.106919	0.0896692	-0.120419	-0.0709216
CUST_15244_PI425249770	JI458924	PREDICTED: hypothetical protein [Vitis vinifera]	7e-35	I				-0.178919	-0.228267	-0.980228	-0.168916
CUST_15263_PI425249770	JI458943	PREDICTED: hypothetical protein [Vitis vinifera]	5e-43	I				0.14182	0.0726705	0.035175	-0.179864
CUST_1530_PI425249770	JI445210	"NAC domain protein, IPR003441 [Populus trichocarpa]"	3.6	I				0.737434	-1.23884	-1.27496	-0.207669
CUST_1610_PI425249770	JI445290	PREDICTED: hypothetical protein [Vitis vinifera]	5e-55	I				0.250379	-0.30421	-0.191484	-0.0164873
CUST_162_PI425249770	JI443842	predicted protein [Populus trichocarpa]	1e-53	I				0.019969	-0.344903	0.0776224	-1.08165
CUST_1620_PI425249770	JI445300	PREDICTED: hypothetical protein [Vitis vinifera]	3e-88	I				0.122093	-0.0581559	-0.155638	-0.162797
CUST_1628_PI425249770	JI445308	phosphoesterase [Arabidopsis thaliana]	2e-57	I				0.321616	0.074967	-0.592559	-0.264944
CUST_1638_PI425249770	JI445318	predicted protein [Micromonas sp. RCC299]	7e-06	I				0.00779947	-0.095819	0.0634092	-0.167581
CUST_1694_PI425249770	JI445374	Os05g0194600 [Oryza sativa (japonica cultivar-group)]	4e-74	I				0.126479	-0.396755	0.0812856	-0.206042
CUST_1712_PI425249770	JI445392	tir-nbs-lrr resistance protein [Populus trichocarpa]	4e-48	I				0.544481	-0.546747	-0.229273	-0.417178
CUST_1719_PI425249770	JI445399	predicted protein [Populus trichocarpa]	4e-43	I				-0.150797	-0.114828	0.261374	-0.84453
CUST_1742_PI425249770	JI445422	PREDICTED: hypothetical protein [Vitis vinifera]	9e-92	I				0.0151612	-0.0692236	0.128896	-0.322215
CUST_1779_PI425249770	JI445459	PREDICTED: hypothetical protein [Vitis vinifera]	2e-15	I				-0.248224	-0.207744	0.1247	-0.245561
CUST_1801_PI425249770	JI445481	predicted protein [Populus trichocarpa]	2e-75	I				0.0626729	0.0722338	-0.348663	-0.102302
CUST_1854_PI425249770	JI445534	PREDICTED: hypothetical protein [Vitis vinifera]	2e-35	I				0.0366319	-0.00341336	-0.229077	-0.101638
CUST_1855_PI425249770	JI445535	PREDICTED: hypothetical protein [Vitis vinifera]	2e-59	I				-0.172047	-0.721709	-0.784599	-0.47692
CUST_1858_PI425249770	JI445538	Os01g0835900 [Oryza sativa (japonica cultivar-group)]	8e-36	I				0.684989	-0.0864237	0.0494963	-1.22064
CUST_1863_PI425249770	JI445543	polyubiquitin containing 7 ubiquitin monomers [Zea mays]	1e-59	I				-0.097325	-0.324933	-0.265681	-0.144225
CUST_1907_PI425249770	JI445587	PREDICTED: hypothetical protein [Vitis vinifera]	9e-41	I				0.0395848	-0.0374576	-0.0758079	0.0028375
CUST_1933_PI425249770	JI445613	predicted protein [Populus trichocarpa]	9e-58	I				-0.133564	-0.0748125	0.0795194	-0.105646
CUST_1940_PI425249770	JI445620	PREDICTED: ripening-related protein-like [Vitis vinifera]	1e-61	I				0.0556164	-0.0859598	-0.0176646	-0.168084
CUST_1954_PI425249770	JI445634	"mitochondrial phosphate transporter, putative [Arabidopsis thaliana]"	1e-78	I				0.0288226	-0.133482	0.128202	-0.21537
CUST_1996_PI425249770	JI445676	hypothetical protein SORBIDRAFT_03g040890 [Sorghum bicolor]	5e-64	I				-0.016634	-0.0972351	0.00350253	-0.720021
CUST_2006_PI425249770	JI445686	PREDICTED: hypothetical protein [Vitis vinifera]	6e-46	I				-0.170264	-0.284291	-0.183988	-0.810241
CUST_2013_PI425249770	JI445693	predicted protein [Populus trichocarpa]	2e-67	I				-0.200334	-0.265626	0.553188	-0.403571
CUST_2026_PI425249770	JI445706	PREDICTED: hypothetical protein [Vitis vinifera]	0.001	I				-0.136995	-0.346788	0.0452433	-0.361842
CUST_203_PI425249770	JI443883	PREDICTED: hypothetical protein [Vitis vinifera]	2e-09	I				-0.00596937	-0.580707	-0.359234	-0.11304
CUST_2033_PI425249770	JI445713	hypothetical chloroplast RF1 [Pelargonium x hortorum]	2.1	I				-0.0638002	-0.52247	-0.135305	-0.0775339
CUST_2037_PI425249770	JI445717	PREDICTED: hypothetical protein [Vitis vinifera]	e-116	I				0.0342251	-0.222323	-0.116364	-0.220018
CUST_2110_PI425249770	JI445790	PREDICTED: hypothetical protein [Vitis vinifera]	3e-93	I				0.236641	-0.0211189	0.30173	-0.245151
CUST_2135_PI425249770	JI445815	PREDICTED: hypothetical protein [Vitis vinifera]	4e-18	I				0.201163	-0.209366	-0.0819047	-0.607288
CUST_2147_PI425249770	JI445827	hypothetical protein SORBIDRAFT_01g050160 [Sorghum bicolor]	3e-31	I				-0.0469138	-0.197623	-0.378251	-0.258772
CUST_2175_PI425249770	JI445855	Os12g0422700 [Oryza sativa (japonica cultivar-group)]	2e-09	I				0.100542	0.0260984	-0.0473213	-0.380624
CUST_2185_PI425249770	JI445865	predicted protein [Populus trichocarpa]	4e-30	I				-0.0385332	-0.0643508	-0.147793	-0.346691
CUST_220_PI425249770	JI443900	predicted protein [Populus trichocarpa]	2e-62	I				0.06403	-0.355931	-0.183969	-0.103135
CUST_2205_PI425249770	JI445885	predicted protein [Populus trichocarpa]	4.8	I				0.782316	-0.243166	-1.45124	-0.273412
CUST_2221_PI425249770	JI445901	PREDICTED: hypothetical protein [Vitis vinifera]	2e-56	I				0.132091	-0.340876	0.201025	-0.787592
CUST_2242_PI425249770	JI445922	predicted protein [Physcomitrella patens subsp. patens]	0.21	I				0.0409142	-0.262095	-0.391872	-0.512402
CUST_2255_PI425249770	JI445935	PREDICTED: hypothetical protein [Vitis vinifera]	3e-39	I				0.127122	0.27197	0.294744	-0.492268
CUST_2261_PI425249770	JI445941	PREDICTED: hypothetical protein [Vitis vinifera]	6e-15	I				-0.264298	-1.08333	-0.3872	-0.487892
CUST_2305_PI425249770	JI445985	hypothetical protein SORBIDRAFT_04g036336 [Sorghum bicolor]	8e-14	I				0.387767	0.043773	-0.176531	-0.386109
CUST_2336_PI425249770	JI446016	PREDICTED: hypothetical protein [Vitis vinifera]	1e-49	I				-0.105652	-0.100656	-0.651835	-0.115447
CUST_2369_PI425249770	JI446049	PREDICTED: hypothetical protein [Vitis vinifera]	0.012	I				-0.1725	-0.160195	0.0790383	-0.14082
CUST_2373_PI425249770	JI446053	PREDICTED: hypothetical protein [Vitis vinifera]	9e-22	I				0.266543	-0.0525132	-0.168885	-0.439082
CUST_2420_PI425249770	JI446100	predicted protein [Populus trichocarpa]	2e-30	I				0.575466	-1.27779	0.441352	-0.0702077
CUST_2458_PI425249770	JI446138	PREDICTED: hypothetical protein [Vitis vinifera]	e-119	I				0.195397	-0.22389	0.277594	-0.473923
CUST_2459_PI425249770	JI446139	Os03g0659900 [Oryza sativa (japonica cultivar-group)]	3.6	I				-0.216734	-0.781419	-0.328085	-0.268982
CUST_2467_PI425249770	JI446147	PREDICTED: hypothetical protein [Vitis vinifera]	2e-16	I				-0.0240711	-0.258784	0.129338	-0.933177
CUST_2494_PI425249770	JI446174	predicted protein [Populus trichocarpa]	1e-66	I				0.0840883	0.0683042	0.184828	-0.192637
CUST_2531_PI425249770	JI446211	predicted protein [Populus trichocarpa]	3e-15	I				0.13559	0.14989	-0.343453	-0.737946
CUST_2532_PI425249770	JI446212	conserved hypothetical protein [Ricinus communis]	4e-33	I				0.087814	-0.420039	0.10933	-0.0358499
CUST_2546_PI425249770	JI446226	predicted protein [Populus trichocarpa]	4e-46	I				-0.0914532	-0.056017	0.178304	-0.206215
CUST_258_PI425249770	JI443938	Os04g0142400 [Oryza sativa (japonica cultivar-group)]	2.5	I				0.389405	-0.976754	-0.0705105	0.172319
CUST_2673_PI425249770	JI446353	PREDICTED: hypothetical protein [Vitis vinifera]	1e-56	I				0.392248	-0.421629	-0.184841	0.160973
CUST_2743_PI425249770	JI446423	PREDICTED: hypothetical protein [Vitis vinifera]	2e-69	I				-0.00754229	-0.127072	0.0177212	-0.479888
CUST_2804_PI425249770	JI446484	histone H3 [Arabidopsis thaliana]	7e-69	I				0.125761	-0.22645	0.0516129	-1.55815
CUST_2951_PI425249770	JI446631	hypothetical protein POPTRDRAFT_820938 [Populus trichocarpa]	e-177	I				0.00761859	-0.0916897	-0.31576	-0.7541
CUST_2954_PI425249770	JI446634	"PREDICTED: hypothetical protein, partial [Vitis vinifera]"	2e-50	I				-0.139547	0.0766397	0.16017	-0.586249
CUST_2975_PI425249770	JI446655	PREDICTED: hypothetical protein [Vitis vinifera]	8e-73	I				-0.224554	-0.114641	0.0468553	-0.139801
CUST_302_PI425249770	JI443982	PREDICTED: hypothetical protein [Vitis vinifera]	1e-99	I				-0.128636	-0.0849498	-0.0370429	-0.0326204
CUST_3067_PI425249770	JI446747	unknown protein [Arabidopsis thaliana]	5e-27	I				-0.0210368	-0.0416152	0.124752	-0.244006
CUST_3088_PI425249770	JI446768	"Protein PPLZ12, putative [Ricinus communis]"	8e-74	I				0.0272683	0.689043	-0.962147	-0.653312
CUST_3110_PI425249770	JI446790	PREDICTED: hypothetical protein [Vitis vinifera]	2e-69	I				0.283347	-0.113758	-0.308592	-0.205717
CUST_3145_PI425249770	JI446825	hypothetical protein SORBIDRAFT_09g019030 [Sorghum bicolor]	3.2	I				0.172455	0.079333	-0.34748	-0.181492
CUST_3153_PI425249770	JI446833	"lipid binding protein, putative [Ricinus communis]"	2e-37	I				0.13082	0.357856	-0.214144	-0.765729
CUST_3156_PI425249770	JI446836	PREDICTED: hypothetical protein [Vitis vinifera]	1e-96	I				0.145723	-0.20217	-0.357268	-0.0767848
CUST_3179_PI425249770	JI446859	PREDICTED: hypothetical protein [Vitis vinifera]	e-152	I				0.281788	-0.185571	-0.0563523	-0.0960388
CUST_3247_PI425249770	JI446927	PREDICTED: hypothetical protein [Vitis vinifera]	1e-58	I				-0.0754655	-0.241597	-0.0302766	-0.365839
CUST_3329_PI425249770	JI447009	PREDICTED: hypothetical protein [Vitis vinifera]	2e-23	I				0.227155	-0.00496904	-0.0619141	-0.203324
CUST_3377_PI425249770	JI447057	PREDICTED: hypothetical protein [Vitis vinifera]	1e-38	I				0.180527	-0.223936	0.0724328	0.00978057
CUST_3397_PI425249770	JI447077	"disease resistance protein (TIR-NBS-LRR class), putative [Arabidopsis thaliana]"	0.95	I				0.646668	-0.266732	0.5398	-0.732006
CUST_3402_PI425249770	JI447082	PREDICTED: hypothetical protein [Vitis vinifera]	6e-47	I				0.0617046	-0.193507	-0.218445	-0.019961
CUST_35_PI425255467		gi|158906302|gb|EU200692.1| Paeonia suffruticosa clone 588 hypothetical protein mRNA, partial cds		I				0.318484	0.0301154	-0.499741	-0.328099
CUST_3519_PI425249770	JI447199	PREDICTED: hypothetical protein [Vitis vinifera]	6e-10	I				0.273587	-0.477695	-0.129484	-0.348587
CUST_3637_PI425249770	JI447317			I				0.154624	0.0330338	-0.278851	-0.0946188
CUST_3649_PI425249770	JI447329	predicted protein [Populus trichocarpa]	6e-17	I				-0.0414516	-0.0140262	-0.359678	-0.190685
CUST_3672_PI425249770	JI447352	PREDICTED: hypothetical protein [Vitis vinifera]	3e-44	I				0.0646979	-0.149965	-0.311695	-0.263985
CUST_3688_PI425249770	JI447368	predicted protein [Populus trichocarpa]	e-161	I				0.40698	-0.145175	-0.312774	-0.139895
CUST_3788_PI425249770	JI447468	hypothetical protein SORBIDRAFT_04g037470 [Sorghum bicolor]	5.4	I				0.404949	-0.235793	-0.0167325	-0.221886
CUST_3805_PI425249770	JI447485	"GTP-binding protein engB, putative [Ricinus communis]"	1e-52	I				-0.115774	-0.316532	-0.0906696	-0.0264022
CUST_3863_PI425249770	JI447543	"branched-chain amino acid aminotransferase, putative [Ricinus communis]"	1e-09	I				-0.408228	-0.340182	0.549904	-0.609931
CUST_3892_PI425249770	JI447572	PREDICTED: hypothetical protein [Vitis vinifera]	1e-05	I				-0.260469	-0.679111	-1.14481	-0.400626
CUST_3951_PI425249770	JI447631	"Protein MOS2, putative [Ricinus communis]"	6e-70	I				0.264819	-0.14493	-0.44838	-0.135328
CUST_4057_PI425249770	JI447737	"Minor allergen Alt a, putative [Ricinus communis]"	4e-59	I				-0.235599	0.0704277	0.0663837	-0.468125
CUST_4128_PI425249770	JI447808	predicted protein [Populus trichocarpa]	6e-49	I				0.373337	-0.125861	-0.43462	-0.0855212
CUST_4182_PI425249770	JI447862	"ribonucleoside-diphosphate reductase small chain, putative [Ricinus communis]"	e-179	I				0.100184	-0.145554	-0.22692	-1.20452
CUST_4188_PI425249770	JI447868	"ribonucleic acid binding protein S1, putative [Ricinus communis]"	5e-46	I				0.166804	-0.0226561	-0.187139	-0.0379601
CUST_4195_PI425249770	JI447875	PREDICTED: hypothetical protein [Vitis vinifera]	e-162	I				-0.0352071	-0.149065	0.0992095	-0.408843
CUST_4203_PI425249770	JI447883	predicted protein [Populus trichocarpa]	0	I				-0.00582536	-0.167395	-0.11713	0.00870101
CUST_4204_PI425249770	JI447884	"ISWI chromatin remodeling complex ATPase ISW1, putative [Ricinus communis]"	0	I				0.0884377	-0.0544985	0.0477683	-0.778919
CUST_4213_PI425249770	JI447893	HTB1; DNA binding [Arabidopsis thaliana]	2e-44	I				0.272939	0.257237	-0.0604003	-1.10015
CUST_4215_PI425249770	JI447895	predicted protein [Populus trichocarpa]	6e-44	I				0.148808	-0.0772815	-0.377349	0.0321919
CUST_4242_PI425249770	JI447922	PREDICTED: hypothetical protein [Vitis vinifera]	e-166	I				0.277152	-0.367332	-0.524808	0.0415513
CUST_4249_PI425249770	JI447929	PREDICTED: hypothetical protein isoform 1 [Vitis vinifera]	e-138	I				-0.136928	-0.109866	0.194123	-0.168166
CUST_4252_PI425249770	JI447932	PREDICTED: hypothetical protein [Vitis vinifera]	e-179	I				0.0780115	-0.127683	-0.468353	-0.114531
CUST_4278_PI425249770	JI447958	Os08g0427700 [Oryza sativa (japonica cultivar-group)]	2e-45	I				-0.127986	-0.082084	0.454067	-1.43771
CUST_4328_PI425249770	JI448008	"tubulin alpha chain, putative [Ricinus communis]"	0	I				-0.154021	-0.302113	0.278372	-0.860329
CUST_4344_PI425249770	JI448024	PREDICTED: hypothetical protein [Vitis vinifera]	9e-29	I				0.1673	-0.19242	-3.67924	-1.20173
CUST_4353_PI425249770	JI448033	"Heterogeneous nuclear ribonucleoprotein 27C, putative [Ricinus communis]"	e-109	I				0.171047	0.0080773	-0.349953	-0.255813
CUST_4358_PI425249770	JI448038	conserved hypothetical protein [Ricinus communis]	9e-43	I				0.260193	-0.304341	0.0784543	-0.309122
CUST_4394_PI425249770	JI448074	PREDICTED: hypothetical protein [Vitis vinifera]	0	I				-0.182534	-0.359822	0.308262	-0.243583
CUST_455_PI425249770	JI444135	predicted protein [Populus trichocarpa]	5e-09	I				0.0728423	-0.480569	-0.503381	-1.24847
CUST_4553_PI425249770	JI448233	"RNA binding protein, putative [Ricinus communis]"	1e-82	I				0.20014	-0.110987	-0.00167561	-0.402051
CUST_4597_PI425249770	JI448277	"Mavicyanin, putative [Ricinus communis]"	9e-41	I				0.192171	-0.146994	-0.209297	-0.123003
CUST_4612_PI425249770	JI448292	Os05g0573700 [Oryza sativa (japonica cultivar-group)]	0	I				0.0239566	0.0620128	0.0786079	-0.265647
CUST_462_PI425249770	JI444142	predicted protein [Physcomitrella patens subsp. patens]	0.0006	I				0.0722958	-0.485895	-0.36866	0.0959841
CUST_4627_PI425249770	JI448307	PREDICTED: hypothetical protein [Vitis vinifera]	2e-75	I				0.241125	-0.38036	0.695327	-1.34976
CUST_4686_PI425249770	JI448366	"Nodulation receptor kinase precursor, putative [Ricinus communis]"	7e-50	I				0.044164	-0.0725509	-0.359682	-0.488071
CUST_4711_PI425249770	JI448391	predicted protein [Populus trichocarpa]	4e-19	I				0.643194	-0.290195	-0.0697368	-0.443446
CUST_4746_PI425249770	JI448426	PREDICTED: hypothetical protein [Vitis vinifera]	4e-73	I				-0.306515	-0.183259	0.286927	-0.241237
CUST_4748_PI425249770	JI448428	"transcription regulation, putative [Ricinus communis]"	1e-10	I				0.470109	-0.182474	0.181761	-0.281638
CUST_4755_PI425249770	JI448435	predicted protein [Populus trichocarpa]	1e-65	I				-0.261931	-0.0203875	0.226589	-0.469201
CUST_4785_PI425249770	JI448465	PREDICTED: hypothetical protein [Vitis vinifera]	7e-32	I				0.131337	-0.0812454	-0.0922206	-0.461709
CUST_4801_PI425249770	JI448481	PREDICTED: hypothetical protein [Vitis vinifera]	1e-46	I				0.0515804	0.0142488	-0.11029	-0.345642
CUST_4817_PI425249770	JI448497	predicted protein [Populus trichocarpa]	1e-41	I				0.0650183	-0.320206	-0.277147	-0.355103
CUST_4888_PI425249770	JI448568	PREDICTED: hypothetical protein [Vitis vinifera]	2e-48	I				0.429425	-0.0706746	0.610244	-0.652622
CUST_4891_PI425249770	JI448571	predicted protein [Physcomitrella patens subsp. patens]	3.5	I				0.19609	-0.315564	-0.0949529	-0.00741355
CUST_4911_PI425249770	JI448591	PREDICTED: hypothetical protein [Vitis vinifera]	2e-62	I				-0.0854575	-0.252525	-0.113731	0.00257492
CUST_4975_PI425249770	JI448655	hypothetical protein SORBIDRAFT_07g006420 [Sorghum bicolor]	3e-13	I				-0.0617027	0.0815328	0.0971209	-0.371527
CUST_4989_PI425249770	JI448669	predicted protein [Populus trichocarpa]	2e-09	I				0.202436	-0.404019	0.300566	-0.971207
CUST_4994_PI425249770	JI448674	"PREDICTED: hypothetical protein, partial [Vitis vinifera]"	1e-47	I				0.246437	-0.118477	0.134669	-0.988552
CUST_5013_PI425249770	JI448693	PREDICTED: hypothetical protein [Vitis vinifera]	e-142	I				-0.0888662	-0.145129	-0.236841	-0.106484
CUST_5027_PI425249770	JI448707	PREDICTED: hypothetical protein [Vitis vinifera]	1e-88	I				-0.0164824	-0.262691	-0.263229	-0.640366
CUST_5028_PI425249770	JI448708	SET domain protein [Populus trichocarpa]	3e-69	I				0.0732037	-0.460773	0.059027	-0.735846
CUST_5032_PI425249770	JI448712	PREDICTED: hypothetical protein [Vitis vinifera]	e-142	I				-0.272538	-0.315227	0.0988778	-0.298656
CUST_5036_PI425249770	JI448716	PREDICTED: hypothetical protein [Vitis vinifera]	1e-19	I				-0.0915842	-0.526909	0.0935491	-0.416214
CUST_5079_PI425249770	JI448759	predicted protein [Populus trichocarpa]	1e-09	I				-0.03031	-0.569288	-0.291378	-0.352344
CUST_5094_PI425249770	JI448774	hypothetical protein SORBIDRAFT_05g019135 [Sorghum bicolor]	8e-18	I				-0.0626551	-0.659513	-0.65518	-0.146084
CUST_5113_PI425249770	JI448793	PREDICTED: hypothetical protein [Vitis vinifera]	e-121	I				0.142812	-0.573549	0.140463	-0.468259
CUST_5118_PI425249770	JI448798	"RNA binding protein, putative [Ricinus communis]"	0.001	I				-0.113954	0.228159	-0.0628923	-0.212104
CUST_5201_PI425249770	JI448881	PREDICTED: hypothetical protein [Vitis vinifera]	1.3	I				-0.106558	-0.176926	0.0616296	-0.751878
CUST_5208_PI425249770	JI448888	PREDICTED: hypothetical protein [Vitis vinifera]	1e-56	I				0.0603755	-0.22153	-0.552983	0.00261116
CUST_5209_PI425249770	JI448889	PREDICTED: hypothetical protein [Vitis vinifera]	4e-40	I				0.0862411	-0.646	0.0195468	-1.73982
CUST_525_PI425249770	JI444205	predicted protein [Populus trichocarpa]	0.022	I				0.346601	-0.0287983	0.0695512	-0.775374
CUST_5409_PI425249770	JI449089	PREDICTED: hypothetical protein [Vitis vinifera]	2e-60	I				0.0436335	0.0433416	0.434509	-0.74709
CUST_544_PI425249770	JI444224	PREDICTED: hypothetical protein [Vitis vinifera]	1e-21	I				-0.173526	0.109149	-0.0863778	-0.294985
CUST_5464_PI425249770	JI449144	PREDICTED: hypothetical protein [Vitis vinifera]	5e-66	I				0.29344	-0.00396887	-0.196223	-0.262407
CUST_5500_PI425249770	JI449180	predicted protein [Populus trichocarpa]	6e-27	I				0.0384258	-0.0930036	-0.240651	-0.136386
CUST_5581_PI425249770	JI449261	"serine/threonine protein phosphatase 2a regulatory subunit A, putative [Ricinus communis]"	0	I				0.0743074	-0.121721	-0.241349	-0.0866184
CUST_5582_PI425249770	JI449262	photosystem II protein I [Liriodendron tulipifera]	2e-19	I				-0.0148897	-0.247688	-0.123419	-0.259784
CUST_5618_PI425249770	JI449298	PREDICTED: hypothetical protein [Vitis vinifera]	1e-89	I				-0.456943	-0.73101	0.550133	-0.7976
CUST_5632_PI425249770	JI449312	hypothetical protein NitaMp164 [Nicotiana tabacum]	1e-41	I				0.437351	0.0926875	-0.491144	-0.907438
CUST_5664_PI425249770	JI449344	PREDICTED: hypothetical protein [Vitis vinifera]	e-166	I				0.204835	0.0327466	-0.0895561	-0.387719
CUST_5699_PI425249770	JI449379	PREDICTED: hypothetical protein [Vitis vinifera]	3e-31	I				0.0439857	0.0828497	0.0647462	-0.322024
CUST_5700_PI425249770	JI449380	PREDICTED: hypothetical protein [Vitis vinifera]	1e-65	I				0.00388082	-0.0302388	0.0504945	-0.269447
CUST_5702_PI425249770	JI449382	conserved hypothetical protein [Ricinus communis]	3.3	I				0.0603088	-0.325055	-1.2898	-0.560438
CUST_5703_PI425249770	JI449383	PREDICTED: hypothetical protein [Vitis vinifera]	e-104	I				0.0406459	-0.204562	-0.119124	-0.44591
CUST_5718_PI425249770	JI449398	PREDICTED: hypothetical protein [Vitis vinifera]	1e-19	I				0.0124588	-0.318811	0.215863	-0.207538
CUST_5723_PI425249770	JI449403	histone H2 [Populus trichocarpa]	2e-42	I				-0.000644684	-0.259873	0.105592	-0.856818
CUST_5797_PI425249770	JI449477	hypothetical protein CHLREDRAFT_191996 [Chlamydomonas reinhardtii]	0.29	I				1.98216	-1.40725	-0.0998413	-1.34502
CUST_58_PI425249770	JI443738	unknown protein [Arabidopsis thaliana]	0.054	I				-0.111617	-0.602705	-0.526834	-0.440974
CUST_5807_PI425249770	JI449487	PREDICTED: hypothetical protein [Vitis vinifera]	7e-53	I				0.0974353	0.0415249	0.0812384	-0.444922
CUST_5821_PI425249770	JI449501	hypothetical protein SORBIDRAFT_08g016470 [Sorghum bicolor]	4e-19	I				-0.0676047	-0.303629	-0.24878	-0.427561
CUST_5825_PI425249770	JI449505	PREDICTED: hypothetical protein [Vitis vinifera]	5e-69	I				0.254754	-0.177545	0.0763632	-1.47021
CUST_5835_PI425249770	JI449515	PREDICTED: hypothetical protein [Vitis vinifera]	4e-40	I				0.0538737	0.108649	0.226686	-0.588262
CUST_5846_PI425249770	JI449526	hypothetical protein SORBIDRAFT_02g037280 [Sorghum bicolor]	4e-43	I				-0.155536	-0.079106	-0.0688321	-0.446915
CUST_5872_PI425249770	JI449552	hypothetical protein SORBIDRAFT_01g004020 [Sorghum bicolor]	3e-15	I				-0.0120821	-0.296971	0.225624	-0.781649
CUST_5907_PI425249770	JI449587	"catalytic, putative [Ricinus communis]"	2e-57	I				-0.364306	-0.0216409	0.16228	-0.342945
CUST_5922_PI425249770	JI449602	conserved hypothetical protein [Ricinus communis]	4e-33	I				0.152673	0.0173101	-0.0573117	-0.174539
CUST_6043_PI425249770	JI449723	PREDICTED: hypothetical protein [Vitis vinifera]	2e-45	I				-0.367044	-0.332927	0.00410589	-1.39184
CUST_6060_PI425249770	JI449740	PREDICTED: hypothetical protein [Vitis vinifera]	1e-44	I				-0.210611	0.0352095	-0.0172593	-0.183691
CUST_6123_PI425249770	JI449803	PREDICTED: hypothetical protein [Vitis vinifera]	0	I				0.176843	-0.592718	-0.310968	0.0299431
CUST_617_PI425249770	JI444297	Os06g0165300 [Oryza sativa (japonica cultivar-group)]	6e-05	I				-0.151794	-0.255051	-0.385203	-0.147516
CUST_6172_PI425249770	JI449852	PREDICTED: hypothetical protein [Vitis vinifera]	1e-48	I				0.0797583	0.0429325	0.0904624	-0.139277
CUST_6184_PI425249770	JI449864	predicted protein [Populus trichocarpa]	2e-78	I				0.149638	-0.12479	-0.391294	-0.128221
CUST_62_PI425249770	JI443742	PREDICTED: hypothetical protein [Vitis vinifera]	1e-06	I				-0.322541	-0.440277	0.461486	-0.425791
CUST_6242_PI425249770	JI449922	PREDICTED: hypothetical protein [Vitis vinifera]	e-134	I				0.0824213	-0.136265	-0.152881	-0.252135
CUST_6290_PI425249770	JI449970	PREDICTED: hypothetical protein [Vitis vinifera]	e-142	I				0.177227	-0.146475	-0.177127	-0.356356
CUST_6308_PI425249770	JI449988	PREDICTED: hypothetical protein [Vitis vinifera]	8e-16	I				-0.113393	0.191372	-0.305521	-0.00853554
CUST_6319_PI425249770	JI449999	PREDICTED: hypothetical protein [Vitis vinifera]	2e-49	I				-0.0145102	0.00157452	-0.143232	-0.499195
CUST_6326_PI425249770	JI450006	PREDICTED: hypothetical protein [Vitis vinifera]	2e-59	I				-0.111561	-0.0115198	-0.070624	-0.0438941
CUST_6362_PI425249770	JI450042	PREDICTED: hypothetical protein [Vitis vinifera]	3e-98	I				0.0911484	-0.063175	-0.315167	-0.104788
CUST_6438_PI425249770	JI450118	hypothetical protein LOC100273919 [Zea mays]	0.021	I				0.184694	0.0791434	0.01312	-0.336199
CUST_6439_PI425249770	JI450119	predicted protein [Populus trichocarpa]	8e-45	I				0.0632938	-0.0888578	-0.247848	-0.392138
CUST_6456_PI425249770	JI450136	PREDICTED: hypothetical protein [Vitis vinifera]	3e-14	I				0.146729	-0.189169	-0.373279	0.128812
CUST_6507_PI425249770	JI450187	PREDICTED: hypothetical protein [Vitis vinifera]	9e-39	I				0.102376	0.0621498	-0.0163895	-0.183298
CUST_6571_PI425249770	JI450251	"epoxide hydrolase, putative [Arabidopsis thaliana]"	3.8	I				0.178589	-0.0577203	-0.088624	-0.0963901
CUST_6579_PI425249770	JI450259	SET domain protein [Populus trichocarpa]	5e-49	I				0.0578871	-0.227203	0.465954	-1.01237
CUST_6612_PI425249770	JI450292	conserved hypothetical protein [Ricinus communis]	2e-16	I				0.049998	-0.110646	-0.199781	-0.285832
CUST_6632_PI425249770	JI450312	"Magnesium-protoporphyrin IX monomethyl ester [oxidative] cyclase, chloroplast precursor, putative [Ricinus communis]"	5e-51	I				-0.00353018	0.0600457	-0.800142	-0.0757
CUST_6637_PI425249770	JI450317	predicted protein [Populus trichocarpa]	3e-48	I				0.212337	-0.455687	0.664309	-1.10963
CUST_6648_PI425249770	JI450328	predicted protein [Populus trichocarpa]	3e-16	I				0.0375369	0.0429107	-0.192914	-0.142142
CUST_6690_PI425249770	JI450370	PREDICTED: hypothetical protein [Vitis vinifera]	2e-60	I				0.133827	-0.379491	-0.458604	-0.608607
CUST_67_PI425249770	JI443747	histone H4 [Arabidopsis thaliana]	7e-37	I				-0.622877	-1.36819	-0.397511	-1.90286
CUST_6708_PI425249770	JI450388	conserved hypothetical protein [Ricinus communis]	4e-19	I				0.0215343	-0.0915418	0.0166524	-0.523179
CUST_6750_PI425249770	JI450430	PREDICTED: hypothetical protein [Vitis vinifera]	1e-65	I				-0.244183	-0.102527	0.0945702	-0.15796
CUST_6756_PI425249770	JI450436	PREDICTED: hypothetical protein [Vitis vinifera]	8e-44	I				-0.461477	-1.51208	0.360424	-2.02187
CUST_6773_PI425249770	JI450453	PREDICTED: hypothetical protein [Vitis vinifera]	2e-78	I				-0.195512	-0.0443228	0.0320419	-0.26344
CUST_6782_PI425249770	JI450462	"receptor protein kinase, putative [Ricinus communis]"	2e-57	I				-0.406733	0.0183251	0.00350348	-0.423275
CUST_6804_PI425249770	JI450484	"thymidine kinase, putative [Ricinus communis]"	1e-37	I				-0.0204353	-0.354603	0.00880178	-1.4614
CUST_6831_PI425249770	JI450511	predicted protein [Populus trichocarpa]	1e-29	I				0.188612	0.0179734	-0.178486	-0.117376
CUST_6837_PI425249770	JI450517	PREDICTED: hypothetical protein [Vitis vinifera]	3e-26	I				0.128523	-0.288991	0.214189	-1.22168
CUST_687_PI425249770	JI444367	predicted protein [Populus trichocarpa]	5e-77	I				0.189574	-0.325405	-0.114697	0.0191646
CUST_6897_PI425249770	JI450577	predicted protein [Populus trichocarpa]	9e-56	I				-0.035031	-0.0344097	0.0614131	-0.266594
CUST_6904_PI425249770	JI450584	predicted protein [Populus trichocarpa]	2e-51	I				-0.0228853	-0.26987	-0.205887	-0.174832
CUST_6909_PI425249770	JI450589	predicted protein [Physcomitrella patens subsp. patens]	3e-06	I				0.321873	-0.10091	-0.122799	-0.138027
CUST_6976_PI425249770	JI450656	"Prenylated Rab acceptor protein, putative [Ricinus communis]"	2e-53	I				0.247877	-0.255732	-0.152937	-0.269016
CUST_6994_PI425249770	JI450674	PREDICTED: hypothetical protein [Vitis vinifera]	4e-45	I				-0.0463177	-0.0674049	-0.359632	-0.202063
CUST_7056_PI425249770	JI450736	conserved hypothetical protein [Ricinus communis]	0.001	I				0.15691	-0.0516947	-0.140215	-0.189297
CUST_7074_PI425249770	JI450754	PREDICTED: hypothetical protein [Vitis vinifera]	6e-09	I				0.116839	-0.0970874	0.141813	-0.581998
CUST_7102_PI425249770	JI450782	PREDICTED: hypothetical protein [Vitis vinifera]	4e-27	I				0.144355	-0.114754	0.0169989	-0.302687
CUST_7141_PI425249770	JI450821	conserved hypothetical protein [Ricinus communis]	6	I				0.0611	-0.107158	-0.308602	-0.420034
CUST_7187_PI425249770	JI450867	"Rhomboid protein, putative [Ricinus communis]"	e-138	I				-0.299315	-1.06054	-0.22143	-0.920496
CUST_7229_PI425249770	JI450909			I				0.154547	-0.811783	-0.00935014	-0.35723
CUST_7237_PI425249770	JI450917	predicted protein [Populus trichocarpa]	1e-16	I				-0.0331364	-0.141405	-0.255421	-0.540152
CUST_7269_PI425249770	JI450949	PREDICTED: hypothetical protein isoform 1 [Vitis vinifera]	e-178	I				-0.0229152	-0.153434	-0.0995016	-0.338511
CUST_7295_PI425249770	JI450975	PREDICTED: hypothetical protein [Vitis vinifera]	1e-34	I				-0.0325693	0.0777243	-0.0326265	-0.211191
CUST_7305_PI425249770	JI450985	PREDICTED: hypothetical protein [Vitis vinifera]	6e-26	I				0.235448	-0.069121	-0.0387001	-0.562855
CUST_7310_PI425249770	JI450990	pentatricopeptide (PPR) repeat-containing protein [Arabidopsis thaliana]	0.54	I				-0.0379515	-0.378702	-0.458447	-0.289981
CUST_739_PI425249770	JI444419	PREDICTED: hypothetical protein [Vitis vinifera]	0	I				-0.0592184	-0.0967576	0.0470266	-0.251548
CUST_7451_PI425249770	JI451131	PREDICTED: hypothetical protein isoform 1 [Vitis vinifera]	4e-46	I				0.266841	-0.84895	-0.8934	-0.36028
CUST_7456_PI425249770	JI451136	PREDICTED: hypothetical protein [Vitis vinifera]	1e-19	I				-0.313764	-1.12603	-0.34036	-0.508898
CUST_7484_PI425249770	JI451164	predicted protein [Populus trichocarpa]	0.04	I				-0.3526	-0.730601	-0.414581	-0.473145
CUST_751_PI425249770	JI444431	PREDICTED: hypothetical protein [Vitis vinifera]	1e-82	I				0.0383005	-0.424272	-0.502713	-0.535437
CUST_7537_PI425249770	JI451217	PREDICTED: hypothetical protein [Vitis vinifera]	e-176	I				-0.160508	0.178692	-0.109928	-0.597899
CUST_7540_PI425249770	JI451220	early-responsive to dehydration protein-related / ERD protein-related [Arabidopsis thaliana]	1.5	I				-0.0354652	-0.539625	-0.79635	-0.0941054
CUST_7546_PI425249770	JI451226	PREDICTED: hypothetical protein [Vitis vinifera]	7e-37	I				0.133612	-0.128304	-0.0697066	-0.143662
CUST_7574_PI425249770	JI451254	"Regulator of ribonuclease activity A, putative [Ricinus communis]"	6e-80	I				-0.0771392	-0.128442	0.126175	-0.116564
CUST_7600_PI425249770	JI451280	PREDICTED: hypothetical protein [Vitis vinifera]	3e-65	I				0.268844	0.0486321	0.23753	-0.405005
CUST_7631_PI425249770	JI451311	"ATTRX2 (THIOREDOXIN 2); oxidoreductase, acting on sulfur group of donors, disulfide as acceptor [Arabidopsis thaliana]"	3e-42	I				0.163329	0.123646	0.104552	-0.413085
CUST_7652_PI425249770	JI451332	hypothetical protein SORBIDRAFT_07g015981 [Sorghum bicolor]	3.3	I				0.143795	-0.164632	0.943569	-2.26785
CUST_7670_PI425249770	JI451350	predicted protein [Physcomitrella patens subsp. patens]	6	I				0.265107	-0.0123062	0.149135	-0.439189
CUST_7697_PI425249770	JI451377	PREDICTED: hypothetical protein [Vitis vinifera]	7e-42	I				0.656252	-0.0821241	0.118043	-0.938344
CUST_7701_PI425249770	JI451381	PREDICTED: hypothetical protein [Vitis vinifera]	6e-31	I				-0.091479	-0.208792	0.0628179	-0.633137
CUST_7706_PI425249770	JI451386	"ribonuclease t2, putative [Ricinus communis]"	5.5	I				0.140539	-0.21606	-0.0180909	-0.101209
CUST_7726_PI425249770	JI451406	PREDICTED: hypothetical protein [Vitis vinifera]	8e-17	I				-0.0906703	-0.352909	-0.340763	-1.11688
CUST_7746_PI425249770	JI451426	PREDICTED: hypothetical protein [Vitis vinifera]	1e-64	I				0.115987	-0.101329	0.344288	-0.187721
CUST_7887_PI425249770	JI451567	predicted protein [Populus trichocarpa]	1e-40	I				-0.207989	-0.341915	-0.157713	-0.589314
CUST_7898_PI425249770	JI451578	predicted protein [Populus trichocarpa]	6e-07	I				-0.189535	-0.0962976	-0.0774498	-0.319272
CUST_7906_PI425249770	JI451586	PREDICTED: hypothetical protein [Vitis vinifera]	3e-22	I				0.133542	-0.0633041	0.143737	-0.867671
CUST_8024_PI425249770	JI451704	hypothetical protein SORBIDRAFT_01g010590 [Sorghum bicolor]	8e-06	I				0.257902	-0.131944	-0.10094	-0.246496
CUST_8048_PI425249770	JI451728	conserved hypothetical protein [Ricinus communis]	8e-51	I				0.153186	-0.00789197	-0.0073274	-0.158114
CUST_8055_PI425249770	JI451735	conserved hypothetical protein [Ricinus communis]	0.018	I				-0.396177	-0.392915	0.239204	-0.550872
CUST_8068_PI425249770	JI451748	predicted protein [Populus trichocarpa]	5e-51	I				0.0657078	-0.153381	0.206969	-0.109333
CUST_8092_PI425249770	JI451772	PREDICTED: hypothetical protein [Vitis vinifera]	3e-31	I				-0.0735537	-0.372146	-0.29127	-0.324138
CUST_8109_PI425249770	JI451789	PREDICTED: hypothetical protein [Vitis vinifera]	0.014	I				-0.0330566	-0.208951	-0.373665	-0.297136
CUST_8167_PI425249770	JI451847	hypothetical protein LOC100279528 [Zea mays]	1.5	I				0.105644	-0.307422	-0.330499	-0.0237583
CUST_8196_PI425249770	JI451876	PREDICTED: hypothetical protein [Vitis vinifera]	e-106	I				0.0875799	0.0869141	0.0313737	-0.173399
CUST_82_PI425249770	JI443762	"Patellin-4, putative [Ricinus communis]"	0.018	I				0.274973	-0.125196	0.0232724	-0.392715
CUST_823_PI425249770	JI444503	PREDICTED: hypothetical protein [Vitis vinifera]	e-129	I				-0.0697565	-0.20498	-0.203877	-0.513701
CUST_8231_PI425249770	JI451911	PREDICTED: hypothetical protein [Vitis vinifera]	1e-05	I				0.111015	-0.518313	-0.681583	-0.267932
CUST_824_PI425249770	JI444504	"pentatricopeptide repeat-containing protein, putative [Ricinus communis]"	7e-49	I				-0.0125529	-0.356528	-0.32811	-1.54268
CUST_832_PI425249770	JI444512	PREDICTED: hypothetical protein [Vitis vinifera]	e-134	I				-0.707961	-1.04556	-1.30114	-1.19646
CUST_8391_PI425249770	JI452071	PREDICTED: hypothetical protein [Vitis vinifera]	1e-30	I				0.0538003	-0.0505603	-0.126602	-0.162395
CUST_8396_PI425249770	JI452076	PREDICTED: similar to hydroxyproline-rich glycoprotein family protein [Vitis vinifera]	0.0004	I				-0.034833	0.00183964	-0.234723	-0.434952
CUST_8415_PI425249770	JI452095	"molybdopterin biosynthesis protein, putative [Ricinus communis]"	3e-61	I				0.198483	-0.0566727	-0.557499	-0.397815
CUST_8431_PI425249770	JI452111	predicted protein [Populus trichocarpa]	9e-23	I				-0.297133	-1.4038	-0.67908	-0.707173
CUST_8437_PI425249770	JI452117	predicted protein [Populus trichocarpa]	3e-31	I				0.0231616	-0.0657873	-0.00781027	-0.435544
CUST_8465_PI425249770	JI452145	PREDICTED: hypothetical protein [Vitis vinifera]	3e-37	I				0.381529	-0.518188	0.0433423	-0.491918
CUST_8466_PI425249770	JI452146	PREDICTED: hypothetical protein [Vitis vinifera]	2e-24	I				0.169746	0.0123345	-0.0847527	-0.242561
CUST_8571_PI425249770	JI452251	predicted protein [Populus trichocarpa]	8e-18	I				0.0730193	-0.353069	0.234326	-1.84483
CUST_8625_PI425249770	JI452305	PREDICTED: hypothetical protein isoform 2 [Vitis vinifera]	8e-45	I				0.0526031	-0.184801	-0.0941442	-0.273777
CUST_8637_PI425249770	JI452317	predicted protein [Micromonas sp. RCC299]	0.14	I				0.0953356	0.0429088	0.207788	-0.175548
CUST_8686_PI425249770	JI452366	cytosine-C5 specific DNA methyltransferase [Chlamydomonas reinhardtii]	2e-07	I				-0.083409	-0.174332	0.20839	-0.601784
CUST_8689_PI425249770	JI452369	"leucine-rich repeat transmembrane protein kinase, putative [Arabidopsis thaliana]"	8e-15	I				0.0222527	-0.249014	-0.443681	-0.123975
CUST_8727_PI425249770	JI452407	PREDICTED: hypothetical protein isoform 2 [Vitis vinifera]	5e-23	I				0.0695426	-0.349083	0.221693	-1.01062
CUST_8743_PI425249770	JI452423	PREDICTED: hypothetical protein [Vitis vinifera]	2e-36	I				0.0993814	-0.132574	-0.161584	-0.144431
CUST_8798_PI425249770	JI452478	PREDICTED: hypothetical protein [Vitis vinifera]	3e-06	I				0.0624975	-0.401603	-1.00344	-0.416625
CUST_880_PI425249770	JI444560	PREDICTED: hypothetical protein [Vitis vinifera]	0	I				0.566978	-0.0149242	0.00925191	-0.562695
CUST_8826_PI425249770	JI452506	"myosin vIII, putative [Ricinus communis]"	6e-21	I				0.387435	-0.392994	-0.559378	-0.413885
CUST_8828_PI425249770	JI452508	hypothetical protein SORBIDRAFT_03g026710 [Sorghum bicolor]	3e-21	I				0.0350186	0.126278	-0.0240914	-0.38413
CUST_8859_PI425249770	JI452539	predicted protein [Populus trichocarpa]	1e-53	I				-0.0234944	-0.0513032	-0.505255	-0.286933
CUST_8860_PI425249770	JI452540	Os06g0703300 [Oryza sativa (japonica cultivar-group)]	2e-09	I				-0.0478093	-0.157686	-0.291489	-0.192431
CUST_8864_PI425249770	JI452544	adenosylhomocysteinase [Micromonas sp. RCC299]	5.2	I				-0.0916373	-0.679912	-0.422152	-0.163788
CUST_8881_PI425249770	JI452561	"type I inositol polyphosphate 5-phosphatase, putative [Ricinus communis]"	1e-62	I				0.234769	0.0356363	-0.477507	-0.195699
CUST_8925_PI425249770	JI452605	conserved hypothetical protein [Ricinus communis]	5e-26	I				-0.266298	-0.149937	0.112059	-0.348953
CUST_8996_PI425249770	JI452676	"DNA binding protein, putative [Ricinus communis]"	4e-39	I				0.157481	-0.100138	-0.184217	-0.12281
CUST_9001_PI425249770	JI452681	PREDICTED: hypothetical protein [Vitis vinifera]	6e-35	I				0.114053	-0.029935	0.0829938	-0.262483
CUST_9032_PI425249770	JI452712	PREDICTED: hypothetical protein [Vitis vinifera]	e-100	I				0.134915	-0.25081	-0.155266	-0.701292
CUST_9033_PI425249770	JI452713	PREDICTED: hypothetical protein isoform 1 [Vitis vinifera]	e-143	I				0.0155805	-0.149185	-0.155781	-0.0963491
CUST_9050_PI425249770	JI452730	hypothetical protein RCOM_1417730 [Ricinus communis]	5e-40	I				0.303437	-0.321092	-0.0434265	-0.0199332
CUST_9110_PI425249770	JI452790	"transcription cofactor, putative [Ricinus communis]"	6e-33	I				0.457211	-0.224135	0.079172	-0.435858
CUST_9141_PI425249770	JI452821	PREDICTED: hypothetical protein [Vitis vinifera]	1e-19	I				0.167435	-0.0827088	0.0874468	-0.182909
CUST_9152_PI425249770	JI452832	predicted protein [Physcomitrella patens subsp. patens]	1e-55	I				0.323822	-0.0408995	-0.279586	-0.210739
CUST_9159_PI425249770	JI452839	PREDICTED: hypothetical protein [Vitis vinifera]	8e-83	I				0.205437	-0.307738	0.299923	-0.20329
CUST_9182_PI425249770	JI452862	predicted protein [Populus trichocarpa]	2e-31	I				0.0129515	0.0703125	-0.00141652	-0.237104
CUST_9223_PI425249770	JI452903	PREDICTED: hypothetical protein [Vitis vinifera]	4e-43	I				0.514445	0.0121043	-1.75584	-0.661932
CUST_9281_PI425249770	JI452961	PREDICTED: hypothetical protein [Vitis vinifera]	e-132	I				0.377791	-0.104963	0.0327752	-0.247838
CUST_9293_PI425249770	JI452973	PREDICTED: hypothetical protein isoform 1 [Vitis vinifera]	e-162	I				-0.169774	-0.16702	0.356757	-0.278035
CUST_9307_PI425249770	JI452987	conserved hypothetical protein [Ricinus communis]	5e-81	I				-0.00368404	-0.125815	-0.27927	-0.392255
CUST_9314_PI425249770	JI452994	predicted protein [Micromonas sp. RCC299]	2.1	I				0.255945	-0.648706	-0.338565	-0.393486
CUST_9334_PI425249770	JI453014	"Poly(A) polymerase beta, putative [Ricinus communis]"	e-123	I				0.232581	0.0413757	0.00587829	-0.374893
CUST_9338_PI425249770	JI453018	PREDICTED: hypothetical protein [Vitis vinifera]	e-106	I				0.139813	-0.036372	0.0186208	-0.571541
CUST_9342_PI425249770	JI453022	PREDICTED: hypothetical protein [Vitis vinifera]	1e-95	I				0.0552575	-0.856594	0.681842	-1.63318
CUST_9372_PI425249770	JI453052	PREDICTED: hypothetical protein [Vitis vinifera]	6e-64	I				0.00285021	-0.221541	-0.331075	0.132126
CUST_9414_PI425249770	JI453094	PREDICTED: hypothetical protein [Vitis vinifera]	5e-79	I				0.125915	0.0290058	0.16438	-0.221474
CUST_9418_PI425249770	JI453098	PREDICTED: hypothetical protein [Vitis vinifera]	9e-57	I				-0.134775	0.0179334	0.103749	-0.385296
CUST_951_PI425249770	JI444631	PREDICTED: hypothetical protein [Vitis vinifera]	1e-36	I				0.37469	-0.398722	-0.264944	-0.334704
CUST_953_PI425249770	JI444633	hypothetical protein SORBIDRAFT_01g032820 [Sorghum bicolor]	3e-12	I				0.254622	-0.132201	0.149544	-0.269836
CUST_9547_PI425249770	JI453227	PREDICTED: hypothetical protein [Vitis vinifera]	3e-81	I				0.417219	-0.201404	0.317	-0.263077
CUST_9559_PI425249770	JI453239	PREDICTED: hypothetical protein [Vitis vinifera]	e-113	I				-0.097414	-0.137081	-0.0487404	-0.0751505
CUST_9565_PI425249770	JI453245	unknown protein [Arabidopsis thaliana]	1e-25	I				-0.20699	-0.170899	-0.0224703	-0.242407
CUST_9573_PI425249770	JI453253	ATP binding / microtubule motor [Arabidopsis thaliana]	1e-65	I				0.255757	-0.269483	0.739809	-0.859596
CUST_9645_PI425249770	JI453325	predicted protein [Physcomitrella patens subsp. patens]	5e-71	I				1.05187	0.120126	-0.544205	-1.31665
CUST_9666_PI425249770	JI453346	PREDICTED: hypothetical protein [Vitis vinifera]	e-132	I				-0.274971	-0.563044	0.731113	-1.04622
CUST_9697_PI425249770	JI453377	unknown protein [Arabidopsis thaliana]	1e-54	I				0.114575	-0.28396	-0.544434	-0.0235821
CUST_9721_PI425249770	JI453401	"Serine/threonine-protein kinase PBS1, putative [Ricinus communis]"	2e-17	I				0.142813	-0.11913	-0.381428	-0.298469
CUST_9751_PI425249770	JI453431	predicted protein [Populus trichocarpa]	5e-39	I				-0.0408913	-0.340802	-0.039728	-0.37115
CUST_9786_PI425249770	JI453466	"Cell division protein ftsH, putative [Ricinus communis]"	e-121	I				0.0945374	0.0250624	-0.0107759	-0.0868301
CUST_9805_PI425249770	JI453485	PREDICTED: hypothetical protein [Vitis vinifera]	9e-84	I				-0.17361	0.0634314	0.144264	-0.230197
CUST_9814_PI425249770	JI453494	PREDICTED: hypothetical protein [Vitis vinifera]	4e-91	I				-0.35053	-0.32923	0.0323365	-0.362232
CUST_9821_PI425249770	JI453501	PREDICTED: hypothetical protein [Vitis vinifera]	1e-11	I				0.246539	-0.130955	0.194107	-0.271903
CUST_9828_PI425249770	JI453508	predicted protein [Populus trichocarpa]	e-150	I				-0.0489826	-0.108868	-0.269161	-0.0472879
CUST_9857_PI425249770	JI453537	Os02g0184500 [Oryza sativa (japonica cultivar-group)]	2e-59	I				-0.402045	-0.521291	0.209187	-0.479066
CUST_9875_PI425249770	JI453555	predicted protein [Populus trichocarpa]	3e-43	I				0.0212561	-0.366142	-0.594387	-0.0559626
CUST_9893_PI425249770	JI453573	predicted protein [Populus trichocarpa]	5e-05	I				0.161664	0.015899	-0.0266269	-0.265527
CUST_9955_PI425249770	JI453635	PREDICTED: hypothetical protein [Vitis vinifera]	6e-72	I				0.0792557	-0.446322	0.183648	-0.141824
CUST_9970_PI425249770	JI453650	"PREDICTED: hypothetical protein, partial [Vitis vinifera]"	6.2	I				0.426496	0.667483	-1.07904	-1.05356
CUST_9976_PI425249770	JI453656	predicted protein [Physcomitrella patens subsp. patens]	0.85	I				0.132131	-0.258299	-0.224024	-0.0612809
CUST_11142_PI425249770	JI454822	pyruvate dehydrogenase E1 beta subunit [Chlamydomonas reinhardtii]	2e-46	II	MAB1	Citrate cycle(TCA cycle)	Carbonhydrate Metabolism	0.299999	0.186907	-0.118683	0.0803566
CUST_12685_PI425249770	JI456365	PREDICTED: hypothetical protein isoform 2 [Vitis vinifera]	6e-40	II	EMB3003	Citrate cycle(TCA cycle)	Carbonhydrate Metabolism	0.256711	0.0555349	0.172174	-0.232797
CUST_4676_PI425249770	JI448356	PREDICTED: hypothetical protein [Vitis vinifera]	e-179	II	MDH	Citrate cycle(TCA cycle)	Carbonhydrate Metabolism	0.53018	0.232642	0.218393	-0.0209719
CUST_9480_PI425249770	JI453160	predicted protein [Ostreococcus lucimarinus CCE9901]	2e-44	II	LPD1	Citrate cycle(TCA cycle)	Carbonhydrate Metabolism	0.213956	0.330119	0.330506	-0.0162093
CUST_12685_PI425249770	JI456365	PREDICTED: hypothetical protein isoform 2 [Vitis vinifera]	6e-40	II	EMB3003	Glycolysis/Gluconeogenesis	Carbonhydrate Metabolism	0.256711	0.0555349	0.172174	-0.232797
CUST_9480_PI425249770	JI453160	predicted protein [Ostreococcus lucimarinus CCE9901]	2e-44	II	LPD1	Glycolysis/Gluconeogenesis	Carbonhydrate Metabolism	0.213956	0.330119	0.330506	-0.0162093
CUST_10575_PI425249770	JI454255	PREDICTED: similar to transaldolase ToTAL2 [Vitis vinifera]	5e-88	II		Pentose phosphate pathway	Carbonhydrate Metabolism	0.449936	0.421235	-0.288002	-0.398664
CUST_3301_PI425249770	JI446981	predicted protein [Populus trichocarpa]	9e-28	II		Pentose phosphate pathway	Carbonhydrate Metabolism	0.596781	0.325239	0.157939	0.00178687
CUST_5066_PI425249770	JI448746	predicted protein [Populus trichocarpa]	2.2	II		Pentose phosphate pathway	Carbonhydrate Metabolism	0.407297	0.489217	-0.747604	-0.317053
CUST_11422_PI425249770	JI455102	PREDICTED: hypothetical protein [Vitis vinifera]	e-117	II	GH9B18	starch and sucrose metabolism	Carbonhydrate Metabolism	0.467257	0.286348	0.489796	-0.553268
CUST_13030_PI425249770	JI456710	Os07g0667100 [Oryza sativa (japonica cultivar-group)]	e-105	II	BMY3	Starch and sucrose metabolism	Carbonhydrate metabolism	0.287828	-0.238044	-0.364818	0.198117
CUST_13778_PI425249770	JI457458	"glycosyltransferase, CAZy family GT8 [Populus trichocarpa]"	2e-28	II	GAUT7	starch and sucrose metabolism	Carbonhydrate Metabolism	0.257703	0.145524	0.275266	-0.0344276
CUST_14601_PI425249770	JI458281	PREDICTED: hypothetical protein isoform 1 [Vitis vinifera]	e-110	II	GAE3	starch and sucrose metabolism	Carbonhydrate Metabolism	0.305424	-0.0129606	-0.0271689	-0.190557
CUST_5351_PI425249770	JI449031	PREDICTED: hypothetical protein [Vitis vinifera]	0	II		starch and sucrose metabolism	Carbonhydrate Metabolism	0.0343548	0.0334347	-0.411251	0.111113
CUST_9046_PI425249770	JI452726	Os05g0518600 [Oryza sativa (japonica cultivar-group)]	0.02	II	TPS1	starch and sucrose metabolism	Carbonhydrate Metabolism	0.59667	-0.0126913	-0.133194	-0.426295
CUST_13449_PI425249770	JI457129	PREDICTED: similar to Glutaminyl-tRNA synthetase [Vitis vinifera]	0	II	OVA9	Aminoacyl-tRNA biosynthesis	Genetic information processing	0.342229	0.24882	0.343217	0.04026
CUST_14607_PI425249770	JI458287	PREDICTED: hypothetical protein [Vitis vinifera]	2e-65	II	OVA6	Aminoacyl-tRNA biosynthesis	Genetic information processing	0.634376	1.16901	-0.642999	-0.66528
CUST_2791_PI425249770	JI446471	TWN2 (TWIN 2); ATP binding / aminoacyl-tRNA ligase/ nucleotide binding / valine-tRNA ligase [Arabidopsis thaliana]	3e-81	II	TWN2	Aminoacyl-tRNA biosynthesis	Genetic information processing	0.431837	0.153749	-0.00451756	-0.340719
CUST_5876_PI425249770	JI449556	PREDICTED: hypothetical protein isoform 1 [Vitis vinifera]	0	II		Aminoacyl-tRNA biosynthesis	Genetic information processing	0.321947	0.0219393	0.0443665	-0.0960407
CUST_9111_PI425249770	JI452791	predicted protein [Populus trichocarpa]	3e-26	II	RAP74	Basal transcription factors	Genetic information processing	0.411531	0.515523	-0.342054	-0.0770168
CUST_7416_PI425249770	JI451096	"DNA-3-methyladenine glycosylase, putative [Ricinus communis]"	5e-19	II		Base excision repair	Genetic information processing	0.446102	0.216663	0.183577	-0.273208
CUST_6874_PI425249770	JI450554	PREDICTED: hypothetical protein [Vitis vinifera]	2e-76	II	RAD50	Homologous recombination	Genetic information processing	0.217628	0.017804	-0.174728	-0.129735
CUST_6874_PI425249770	JI450554	PREDICTED: hypothetical protein [Vitis vinifera]	2e-76	II	RAD50	Non-homologous end-joining	Genetic information processing	0.217628	0.017804	-0.174728	-0.129735
CUST_7674_PI425249770	JI451354	PREDICTED: hypothetical protein [Vitis vinifera]	9e-68	II	UVH6	Nucleotide excision repair	Genetic information processing	0.963999	0.501448	0.457787	-0.0700874
CUST_11970_PI425249770	JI455650	PREDICTED: hypothetical protein [Vitis vinifera]	0	II		Protein export	Genetic information processing	0.315369	0.3585	0.480235	0.0207361
CUST_1177_PI425249770	JI444857	PREDICTED: hypothetical protein [Vitis vinifera]	4e-48	II	AT5G35530	Ribosome	Genetic information processing	0.32005	0.23731	-0.157584	0.108049
CUST_1889_PI425249770	JI445569	PREDICTED: hypothetical protein [Vitis vinifera]	4e-85	II		Ribosome	Genetic information processing	0.329797	0.16013	-0.136546	-0.0591049
CUST_1943_PI425249770	JI445623	PREDICTED: hypothetical protein [Vitis vinifera]	7e-53	II		Ribosome	Genetic information processing	0.227645	0.175322	0.044864	0.00801086
CUST_2156_PI425249770	JI445836	"60S ribosomal protein L38, putative [Ricinus communis]"	2e-27	II		Ribosome	Genetic information processing	0.562006	0.279577	-0.005867	0.0901957
CUST_285_PI425249770	JI443965	"60S ribosomal protein L6, putative [Ricinus communis]"	5e-76	II		Ribosome	Genetic information processing	0.320347	0.0313257	-0.0132809	0.0459801
CUST_411_PI425249770	JI444091	PREDICTED: hypothetical protein [Vitis vinifera]	6e-83	II	RPL3B	Ribosome	Genetic information processing	0.268198	0.0414073	-0.0722574	0.00105
CUST_4329_PI425249770	JI448009	PREDICTED: hypothetical protein [Vitis vinifera]	7e-81	II	RPS13A	Ribosome	Genetic information processing	0.316914	0.187337	-0.13136	0.315338
CUST_5636_PI425249770	JI449316	PREDICTED: similar to 60S ribosomal protein L29 [Vitis vinifera]	2e-26	II		Ribosome	Genetic information processing	0.347006	0.288479	0.144107	-0.130105
CUST_7415_PI425249770	JI451095	predicted protein [Populus trichocarpa]	1e-46	II	RPL34	Ribosome	Genetic information processing	0.495611	0.483206	-0.229862	0.538001
CUST_12902_PI425249770	JI456582	PREDICTED: hypothetical protein [Vitis vinifera]	1e-13	II		RNA degradation	Genetic information processing	0.35826	0.197402	0.0220143	-0.0880804
CUST_3028_PI425249770	JI446708	PREDICTED: hypothetical protein [Vitis vinifera]	3e-08	II		RNA degradation	Genetic information processing	0.401741	0.186732	-0.172374	0.165487
CUST_7865_PI425249770	JI451545	"exosome complex exonuclease rrp43, putative [Ricinus communis]"	1e-42	II		RNA degradation	Genetic information processing	0.666698	0.420215	0.18058	-0.206489
CUST_8095_PI425249770	JI451775	"chaperonin-60kD, ch60, putative [Ricinus communis]"	0	II	HSP60	RNA degradation	Genetic information processing	0.683999	0.352457	0.615091	-0.101466
CUST_9043_PI425249770	JI452723	PREDICTED: hypothetical protein [Vitis vinifera]	3e-64	II	VCS	RNA degradation	Genetic information processing	0.350796	0.061962	-0.100922	-0.0687456
CUST_5743_PI425249770	JI449423	PREDICTED: hypothetical protein [Vitis vinifera]	1e-99	II	VAM3	SNARE interactions in vesicular transport	Genetic information processing	1.35034	0.421735	-0.558081	0.104582
CUST_10912_PI425249770	JI454592	predicted protein [Populus trichocarpa]	9e-46	II		Spliceosome	Genetic information processing	0.516124	0.606772	0.282277	-0.0262057
CUST_11059_PI425249770	JI454739	predicted protein [Populus trichocarpa]	4e-90	II	ABH1	Spliceosome	Genetic information processing	0.200025	0.0738252	0.0692635	-0.0462968
CUST_1108_PI425249770	JI444788	PREDICTED: hypothetical protein [Vitis vinifera]	0	II		Spliceosome	Genetic information processing	0.459225	0.235392	0.146004	-0.00546201
CUST_11458_PI425249770	JI455138	hypothetical protein LOC100279564 [Zea mays]	1e-13	II		Spliceosome	Genetic information processing	0.288588	0.0649131	-0.053606	-0.183678
CUST_13097_PI425249770	JI456777	transducin family protein / WD-40 repeat family protein [Arabidopsis thaliana]	0.001	II		Spliceosome	Genetic information processing	0.428523	0.0365967	0.0281361	-0.0782019
CUST_1348_PI425249770	JI445028	PREDICTED: hypothetical protein [Vitis vinifera]	e-166	II		Spliceosome	Genetic information processing	0.230797	0.0960374	-0.172505	-0.134299
CUST_14316_PI425249770	JI457996	PREDICTED: hypothetical protein [Vitis vinifera]	3e-84	II		Spliceosome	Genetic information processing	0.301061	0.495446	-0.0850457	-0.562366
CUST_225_PI425249770	JI443905	PREDICTED: similar to HSC70-1 (heat shock cognate 70 kDa protein 1); ATP binding isoform 2 [Vitis vinifera]	1e-63	II	ERD2	Spliceosome	Genetic information processing	0.456394	-0.00072209	-0.229413	-0.264488
CUST_228_PI425249770	JI443908	hypothetical protein SORBIDRAFT_01g039510 [Sorghum bicolor]	0	II	HSP70	Spliceosome	Genetic information processing	0.251704	0.138312	-0.127802	-0.153639
CUST_4083_PI425249770	JI447763	PREDICTED: hypothetical protein [Vitis vinifera]	2e-24	II		Spliceosome	Genetic information processing	0.550984	0.184758	-0.156963	0.169642
CUST_4148_PI425249770	JI447828	predicted protein [Populus trichocarpa]	0	II	PRL1	Spliceosome	Genetic information processing	0.395653	0.0844649	0.0556819	0.279619
CUST_865_PI425249770	JI444545	PREDICTED: hypothetical protein [Vitis vinifera]	e-127	II		Spliceosome	Genetic information processing	1.06633	0.222843	-0.216042	-0.227529
CUST_8763_PI425249770	JI452443	predicted protein [Populus trichocarpa]	2.7	II	CBP20	Spliceosome	Genetic information processing	0.395842	-0.0659201	0.113963	0.176094
CUST_9038_PI425249770	JI452718	"U2 small nuclear ribonucleoprotein A, putative [Ricinus communis]"	1e-21	II	U2A'	Spliceosome	Genetic information processing	0.294002	-0.108584	0.181297	0.0364285
CUST_9890_PI425249770	JI453570	PREDICTED: hypothetical protein [Vitis vinifera]	e-135	II		Spliceosome	Genetic information processing	0.559043	-0.208514	-0.330672	0.101178
CUST_12993_PI425249770	JI456673	PREDICTED: hypothetical protein isoform 1 [Vitis vinifera]	2e-80	II		Ubiquitin mediated proteolysis	Genetic information processing	0.0666048	0.315411	-0.692826	-0.0905943
CUST_14299_PI425249770	JI457979	predicted protein [Populus trichocarpa]	3e-54	II	UPL5	Ubiquitin mediated proteolysis	Genetic information processing	0.305631	0.21957	0.068347	0.211797
CUST_2046_PI425249770	JI445726	"ubiquitin-activating enzyme E1b, putative [Ricinus communis]"	5e-82	II	SAE2	Ubiquitin mediated proteolysis	Genetic information processing	0.347363	0.12934	0.0222422	0.0235618
CUST_11192_PI425249770	JI454872	PREDICTED: hypothetical protein [Vitis vinifera]	2e-07	II	PHIP1	cell cycle	growth	0.534178	0.310445	0.274794	-0.0174349
CUST_11491_PI425249770	JI455171	PREDICTED: hypothetical protein [Vitis vinifera]	1e-18	II	ILP1	cell cycle	growth	0.321771	0.188199	-0.0454216	0.148549
CUST_14435_PI425249770	JI458115	PREDICTED: hypothetical protein [Vitis vinifera]	4e-65	II	SCD1	cell cycle	growth	0.497043	0.103863	-0.419463	0.352492
CUST_3674_PI425249770	JI447354	PREDICTED: hypothetical protein [Vitis vinifera]	e-155	II	CDC2	cell cycle	growth	0.182796	0.205911	0.190559	-0.125175
CUST_4329_PI425249770	JI448009	PREDICTED: hypothetical protein [Vitis vinifera]	7e-81	II	RPS13A	cell cycle	growth	0.316914	0.187337	-0.13136	0.315338
CUST_4912_PI425249770	JI448592	PREDICTED: auxin-binding protein 1 [Vitis vinifera]	2e-52	II	ABP1	cell cycle	growth	0.432858	0.178601	-0.170283	0.0726735
CUST_5244_PI425249770	JI448924	cyclin-dependent kinases regulatory subunit [Zea mays]	2e-37	II	CKS1	cell cycle	growth	0.505807	0.309197	0.755735	-0.36087
CUST_6409_PI425249770	JI450089	hypothetical protein SORBIDRAFT_04g026070 [Sorghum bicolor]	4e-17	II	RCK	cell cycle	growth	0.327346	0.56048	-0.404035	-0.271029
CUST_11192_PI425249770	JI454872	PREDICTED: hypothetical protein [Vitis vinifera]	2e-07	II	PHIP1	cell divison	growth	0.534178	0.310445	0.274794	-0.0174349
CUST_13255_PI425249770	JI456935	dicer-like protein [Populus trichocarpa]	1e-09	II	DCL1	cell divison	growth	0.521729	0.337091	-0.0488521	0.357145
CUST_14435_PI425249770	JI458115	PREDICTED: hypothetical protein [Vitis vinifera]	4e-65	II	SCD1	cell divison	growth	0.497043	0.103863	-0.419463	0.352492
CUST_3674_PI425249770	JI447354	PREDICTED: hypothetical protein [Vitis vinifera]	e-155	II	CDC2	cell divison	growth	0.182796	0.205911	0.190559	-0.125175
CUST_4329_PI425249770	JI448009	PREDICTED: hypothetical protein [Vitis vinifera]	7e-81	II	RPS13A	cell divison	growth	0.316914	0.187337	-0.13136	0.315338
CUST_4912_PI425249770	JI448592	PREDICTED: auxin-binding protein 1 [Vitis vinifera]	2e-52	II	ABP1	cell divison	growth	0.432858	0.178601	-0.170283	0.0726735
CUST_9046_PI425249770	JI452726	Os05g0518600 [Oryza sativa (japonica cultivar-group)]	0.02	II	TPS1	cell divison	growth	0.59667	-0.0126913	-0.133194	-0.426295
CUST_10589_PI425249770	JI454269	predicted protein [Physcomitrella patens subsp. patens]	7.3	II	MYB41	cell growth	growth	0.21907	0.137951	-0.0219154	-0.0457226
CUST_10635_PI425249770	JI454315	"protein phosphatase 2c, putative [Ricinus communis]"	2e-92	II	PLL1	cell growth	growth	0.150308	0.0277411	0.0558847	-0.1267
CUST_14435_PI425249770	JI458115	PREDICTED: hypothetical protein [Vitis vinifera]	4e-65	II	SCD1	cell growth	growth	0.497043	0.103863	-0.419463	0.352492
CUST_3333_PI425249770	JI447013	PREDICTED: hypothetical protein [Vitis vinifera]	e-174	II	MUR3	cell growth	growth	0.46374	0.0479969	-0.125897	-0.0558276
CUST_4912_PI425249770	JI448592	PREDICTED: auxin-binding protein 1 [Vitis vinifera]	2e-52	II	ABP1	cell growth	growth	0.432858	0.178601	-0.170283	0.0726735
CUST_5743_PI425249770	JI449423	PREDICTED: hypothetical protein [Vitis vinifera]	1e-99	II	VAM3	cell growth	growth	1.35034	0.421735	-0.558081	0.104582
CUST_6965_PI425249770	JI450645	hypothetical protein SORBIDRAFT_04g011113 [Sorghum bicolor]	0.02	II	BRI1	cell growth	growth	0.429486	0.028618	-1.41104	0.515983
CUST_12210_PI425249770	JI455890	pseudo response regulator [Populus trichocarpa]	3e-92	II	PRR5	cycadian	growth	0.504896	0.226534	-0.165456	-0.131803
CUST_3465_PI425249770	JI447145	REV (REVOLUTA); DNA binding / lipid binding / transcription factor [Arabidopsis thaliana]	0.22	II	ATHB-15	develo_growth	growth	0.652088	-0.242341	0.341247	-0.391311
CUST_5493_PI425249770	JI449173	"ankyrin-repeat containing protein, putative [Ricinus communis]"	3e-11	II	KEG	develo_growth	growth	0.443013	-0.00173966	-0.259582	-0.217201
CUST_12210_PI425249770	JI455890	pseudo response regulator [Populus trichocarpa]	3e-92	II	PRR5	rhythmic process	growth	0.504896	0.226534	-0.165456	-0.131803
CUST_4460_PI425249770	JI448140	PREDICTED: hypothetical protein isoform 1 [Vitis vinifera]	0	II	CUL1	rhythmic process	growth	0.243689	0.187219	0.14543	-0.0759506
CUST_4470_PI425249770	JI448150	PREDICTED: similar to Os03g0670700 [Vitis vinifera]	2e-44	II	CCR2	rhythmic process	growth	0.234812	0.140884	-0.0738703	0.127492
CUST_11006_PI425249770	JI454686	PREDICTED: hypothetical protein [Vitis vinifera]	0	II	SOS1	response to abiotic stimulus	response to abiotic stimulus	0.396985	0.31174	-1.00312	-0.0264233
CUST_11059_PI425249770	JI454739	predicted protein [Populus trichocarpa]	4e-90	II	ABH1	response to abiotic stimulus	response to abiotic stimulus	0.200025	0.0738252	0.0692635	-0.0462968
CUST_11524_PI425249770	JI455204	PREDICTED: hypothetical protein [Vitis vinifera]	8e-64	II	FAH1	response to abiotic stimulus	response to abiotic stimulus	0.728515	0.48506	-0.197182	0.0177088
CUST_1177_PI425249770	JI444857	PREDICTED: hypothetical protein [Vitis vinifera]	4e-48	II	AT5G35530	response to abiotic stimulus	response to abiotic stimulus	0.32005	0.23731	-0.157584	0.108049
CUST_1184_PI425249770	JI444864	PREDICTED: similar to phospholipase D delta [Vitis vinifera]	0	II	PLDDELTA	response to abiotic stimulus	response to abiotic stimulus	0.783294	0.242636	0.00987657	-0.15564
CUST_12077_PI425249770	JI455757	PREDICTED: hypothetical protein [Vitis vinifera]	e-118	II	CPL1	response to abiotic stimulus	response to abiotic stimulus	0.32816	0.357768	-0.489118	-0.577074
CUST_12210_PI425249770	JI455890	pseudo response regulator [Populus trichocarpa]	3e-92	II	PRR5	response to abiotic stimulus	response to abiotic stimulus	0.504896	0.226534	-0.165456	-0.131803
CUST_12266_PI425249770	JI455946	PREDICTED: hypothetical protein [Vitis vinifera]	2e-74	II	RGS1	response to abiotic stimulus	response to abiotic stimulus	0.335988	0.535433	-1.07244	-0.1968
CUST_123_PI425249770	JI443803	"PREDICTED: hypothetical protein, partial [Vitis vinifera]"	e-101	II	HSP81-3	response to abiotic stimulus	response to abiotic stimulus	0.340668	0.0107072	-0.0906989	-0.0678177
CUST_124_PI425249770	JI443804	"heat shock protein, putative [Ricinus communis]"	e-110	II	HSP81-2	response to abiotic stimulus	response to abiotic stimulus	0.628056	0.179657	0.106631	-0.356168
CUST_13403_PI425249770	JI457083	hypothetical protein SORBIDRAFT_10g006540 [Sorghum bicolor]	2e-37	II	HAL3A	response to abiotic stimulus	response to abiotic stimulus	0.475664	0.051882	0.00557439	-0.137899
CUST_13420_PI425249770	JI457100	PREDICTED: hypothetical protein [Vitis vinifera]	1e-19	II	PAB2	response to abiotic stimulus	response to abiotic stimulus	0.695404	0.788472	0.730958	0.111936
CUST_13650_PI425249770	JI457330	predicted protein [Populus trichocarpa]	8e-11	II	AT5G62640	response to abiotic stimulus	response to abiotic stimulus	0.117096	0.103465	0.103082	-0.0399253
CUST_13878_PI425249770	JI457558	PREDICTED: hypothetical protein [Vitis vinifera]	5e-76	II	AT3G17800	response to abiotic stimulus	response to abiotic stimulus	0.660761	0.225163	0.0266898	-0.135682
CUST_14568_PI425249770	JI458248	PREDICTED: hypothetical protein isoform 2 [Vitis vinifera]	5e-39	II	SCRM2	response to abiotic stimulus	response to abiotic stimulus	0.239683	0.0829349	-0.138091	0.210645
CUST_14927_PI425249770	JI458607	"Alpha-1,4-glucan-protein synthase [UDP-forming], putative [Ricinus communis]"	e-101	II	AT5G16510	response to abiotic stimulus	response to abiotic stimulus	0.265171	0.122203	0.240794	0.0382547
CUST_14969_PI425249770	JI458649	PREDICTED: hypothetical protein [Vitis vinifera]	6e-69	II	TUB6	response to abiotic stimulus	response to abiotic stimulus	0.39924	0.163866	0.0817423	-0.249394
CUST_15255_PI425249770	JI458935	PREDICTED: similar to SPPA (signal peptide peptidase); protease IV/ serine-type endopeptidase [Vitis vinifera]	6e-76	II	SPPA	response to abiotic stimulus	response to abiotic stimulus	0.829518	0.492641	-0.00974274	-0.209801
CUST_1576_PI425249770	JI445256	Os02g0519900 [Oryza sativa (japonica cultivar-group)]	e-141	II	LOS1	response to abiotic stimulus	response to abiotic stimulus	0.136246	-0.0106441	-0.132334	0.0117855
CUST_1749_PI425249770	JI445429	PREDICTED: hypothetical protein [Vitis vinifera]	0	II	PFT1	response to abiotic stimulus	response to abiotic stimulus	0.131941	0.0614824	-0.318305	-0.0727326
CUST_2022_PI425249770	JI445702	TUB3; GTP binding / GTPase/ structural molecule [Arabidopsis thaliana]	5e-75	II	TUB2	response to abiotic stimulus	response to abiotic stimulus	0.503722	0.541942	0.0112206	0.159026
CUST_2087_PI425249770	JI445767	PREDICTED: hypothetical protein [Vitis vinifera]	7e-17	II	HSP101	response to abiotic stimulus	response to abiotic stimulus	0.420776	0.00678841	-0.279526	-0.312797
CUST_225_PI425249770	JI443905	PREDICTED: similar to HSC70-1 (heat shock cognate 70 kDa protein 1); ATP binding isoform 2 [Vitis vinifera]	1e-63	II	ERD2	response to abiotic stimulus	response to abiotic stimulus	0.456394	-0.00072209	-0.229413	-0.264488
CUST_228_PI425249770	JI443908	hypothetical protein SORBIDRAFT_01g039510 [Sorghum bicolor]	0	II	HSP70	response to abiotic stimulus	response to abiotic stimulus	0.251704	0.138312	-0.127802	-0.153639
CUST_2552_PI425249770	JI446232	EIN2 (ETHYLENE INSENSITIVE 2); transporter [Arabidopsis thaliana]	0.28	II	EIN2	response to abiotic stimulus	response to abiotic stimulus	0.883044	0.893299	-0.124297	-0.0994056
CUST_2677_PI425249770	JI446357	hypothetical protein SORBIDRAFT_07g019230 [Sorghum bicolor]	2.9	II	GLR2.9	response to abiotic stimulus	response to abiotic stimulus	0.68145	0.0275402	-0.0499101	-0.164652
CUST_2869_PI425249770	JI446549	PREDICTED: hypothetical protein [Vitis vinifera]	4e-75	II	OSM34	response to abiotic stimulus	response to abiotic stimulus	0.514028	0.265031	-0.367322	0.254242
CUST_3674_PI425249770	JI447354	PREDICTED: hypothetical protein [Vitis vinifera]	e-155	II	CDC2	response to abiotic stimulus	response to abiotic stimulus	0.182796	0.205911	0.190559	-0.125175
CUST_37_PI425249770	JI459001	predicted protein [Ostreococcus lucimarinus CCE9901]	4.3	II	GT72B1	response to abiotic stimulus	response to abiotic stimulus	0.355383	0.113242	-0.41078	0.0331475
CUST_4470_PI425249770	JI448150	PREDICTED: similar to Os03g0670700 [Vitis vinifera]	2e-44	II	CCR2	response to abiotic stimulus	response to abiotic stimulus	0.234812	0.140884	-0.0738703	0.127492
CUST_4676_PI425249770	JI448356	PREDICTED: hypothetical protein [Vitis vinifera]	e-179	II	MDH	response to abiotic stimulus	response to abiotic stimulus	0.53018	0.232642	0.218393	-0.0209719
CUST_5230_PI425249770	JI448910	PREDICTED: hypothetical protein [Vitis vinifera]	0	II	AGO1	response to abiotic stimulus	response to abiotic stimulus	0.404942	0.0852175	-0.0979678	-0.00515238
CUST_5600_PI425249770	JI449280	PREDICTED: similar to HSC70-1 (heat shock cognate 70 kDa protein 1); ATP binding isoform 1 [Vitis vinifera]	4e-67	II		response to abiotic stimulus	response to abiotic stimulus	1.22976	0.0564644	-0.145678	-0.855066
CUST_5743_PI425249770	JI449423	PREDICTED: hypothetical protein [Vitis vinifera]	1e-99	II	VAM3	response to abiotic stimulus	response to abiotic stimulus	1.35034	0.421735	-0.558081	0.104582
CUST_6145_PI425249770	JI449825	PREDICTED: hypothetical protein [Vitis vinifera]	e-150	II	TAP46	response to abiotic stimulus	response to abiotic stimulus	0.249883	0.140566	0.171052	0.0287584
CUST_6344_PI425249770	JI450024	PREDICTED: hypothetical protein [Vitis vinifera]	2e-24	II	NPY3	response to abiotic stimulus	response to abiotic stimulus	0.312219	0.0915208	-0.111956	0.00890732
CUST_6424_PI425249770	JI450104	PREDICTED: hypothetical protein [Vitis vinifera]	9e-55	II	ICE1	response to abiotic stimulus	response to abiotic stimulus	1.29124	0.794058	-0.538776	-0.570001
CUST_6965_PI425249770	JI450645	hypothetical protein SORBIDRAFT_04g011113 [Sorghum bicolor]	0.02	II	BRI1	response to abiotic stimulus	response to abiotic stimulus	0.429486	0.028618	-1.41104	0.515983
CUST_7036_PI425249770	JI450716	PREDICTED: hypothetical protein [Vitis vinifera]	3e-21	II	FRS9	response to abiotic stimulus	response to abiotic stimulus	0.138227	0.245556	0.212804	-0.367296
CUST_7674_PI425249770	JI451354	PREDICTED: hypothetical protein [Vitis vinifera]	9e-68	II	UVH6	response to abiotic stimulus	response to abiotic stimulus	0.963999	0.501448	0.457787	-0.0700874
CUST_7832_PI425249770	JI451512	PREDICTED: hypothetical protein isoform 2 [Vitis vinifera]	4e-59	II	HOS15	response to abiotic stimulus	response to abiotic stimulus	0.725105	0.557039	-0.425418	-0.0530594
CUST_7836_PI425249770	JI451516	SAUR family protein [Populus trichocarpa]	2e-25	II	AT4G38840	response to abiotic stimulus	response to abiotic stimulus	1.07771	-0.0868422	-0.386242	0.0868192
CUST_8054_PI425249770	JI451734	FRS7 (FAR1-related sequence 7); zinc ion binding [Arabidopsis thaliana]	1e-53	II	FRS7	response to abiotic stimulus	response to abiotic stimulus	0.232485	1.89145e-05	0.0403995	0.0134722
CUST_8095_PI425249770	JI451775	"chaperonin-60kD, ch60, putative [Ricinus communis]"	0	II	HSP60	response to abiotic stimulus	response to abiotic stimulus	0.683999	0.352457	0.615091	-0.101466
CUST_8457_PI425249770	JI452137	"CBL-interacting serine/threonine-protein kinase, putative [Ricinus communis]"	e-179	II	SIP3	response to abiotic stimulus	response to abiotic stimulus	0.516633	0.291233	-0.339078	0.759354
CUST_9038_PI425249770	JI452718	"U2 small nuclear ribonucleoprotein A, putative [Ricinus communis]"	1e-21	II	U2A'	response to abiotic stimulus	response to abiotic stimulus	0.294002	-0.108584	0.181297	0.0364285
CUST_9804_PI425249770	JI453484	predicted protein [Populus trichocarpa]	4e-20	II	FES1	response to abiotic stimulus	response to abiotic stimulus	0.211492	-8.10623e-06	0.0510864	-0.0203689
CUST_10151_PI425249770	JI453831	predicted protein [Populus trichocarpa]	1e-69	II	MYB117	transcription factor activity	TFs	0.765042	0.222314	0.0142333	0.0352753
CUST_10222_PI425249770	JI453902	PREDICTED: hypothetical protein [Vitis vinifera]	8e-35	II	AT5G65590	transcription factor activity	TFs	0.385642	0.449295	0.412203	-0.278214
CUST_10468_PI425249770	JI454148	PREDICTED: hypothetical protein [Vitis vinifera]	1e-91	II	MYB88	transcription factor activity	TFs	0.35916	0.0706142	0.369294	-0.396108
CUST_10589_PI425249770	JI454269	predicted protein [Physcomitrella patens subsp. patens]	7.3	II	MYB41	transcription factor activity	TFs	0.21907	0.137951	-0.0219154	-0.0457226
CUST_10769_PI425249770	JI454449	predicted protein [Physcomitrella patens subsp. patens]	9.8	II	AT2G20880	transcription factor activity	TFs	0.561999	0.163329	-0.0586298	0.274575
CUST_10886_PI425249770	JI454566	PREDICTED: hypothetical protein [Vitis vinifera]	3e-63	II	AT3G17100	transcription factor activity	TFs	0.513284	0.659367	0.468875	-0.181987
CUST_1111_PI425249770	JI444791	"NAC domain protein, IPR003441 [Populus trichocarpa]"	8e-45	II	NAC017	transcription factor activity	TFs	0.0385071	0.025441	-0.491688	0.265868
CUST_11701_PI425249770	JI455381	"DELLA protein RGL1, putative [Ricinus communis]"	3e-63	II	AT1G63100	transcription factor activity	TFs	0.559488	-0.00805306	0.510056	-0.414737
CUST_12425_PI425249770	JI456105	PREDICTED: hypothetical protein [Vitis vinifera]	7e-39	II	MYB66	transcription factor activity	TFs	0.291576	0.149909	-0.00499741	-0.0436403
CUST_13233_PI425249770	JI456913	PREDICTED: hypothetical protein [Vitis vinifera]	1e-21	II	BBX32	transcription factor activity	TFs	0.646146	0.292784	0.0129105	0.811022
CUST_13372_PI425249770	JI457052	PREDICTED: hypothetical protein [Vitis vinifera]	e-106	II	AT1G07480	transcription factor activity	TFs	0.38171	0.468061	-0.124657	-0.213391
CUST_13824_PI425249770	JI457504	PREDICTED: hypothetical protein [Vitis vinifera]	1e-44	II	AT3G12130	transcription factor activity	TFs	0.231251	0.25073	0.253549	-0.109899
CUST_13950_PI425249770	JI457630	PREDICTED: hypothetical protein [Vitis vinifera]	0	II	AT3G52250	transcription factor activity	TFs	0.856537	0.40275	-0.60345	-0.431738
CUST_14043_PI425249770	JI457723	PREDICTED: hypothetical protein [Vitis vinifera]	e-130	II	AT1G32360	transcription factor activity	TFs	0.363492	0.18089	-0.264987	0.0152701
CUST_14510_PI425249770	JI458190	PREDICTED: hypothetical protein [Vitis vinifera]	5e-30	II	SCL14	transcription factor activity	TFs	0.457409	0.232234	-0.25435	-0.165278
CUST_14568_PI425249770	JI458248	PREDICTED: hypothetical protein isoform 2 [Vitis vinifera]	5e-39	II	SCRM2	transcription factor activity	TFs	0.239683	0.0829349	-0.138091	0.210645
CUST_14633_PI425249770	JI458313	"DNA binding protein, putative [Ricinus communis]"	3e-34	II	AT1G72210	transcription factor activity	TFs	0.718029	0.432437	0.0979611	0.0533724
CUST_14891_PI425249770	JI458571	predicted protein [Populus trichocarpa]	2e-29	II	AT5G66980	transcription factor activity	TFs	0.45568	0.117833	0.333076	0.0901059
CUST_15148_PI425249770	JI458828	predicted protein [Populus trichocarpa]	2e-27	II	RL6	transcription factor activity	TFs	0.252425	0.643652	-0.021169	0.434409
CUST_15209_PI425249770	JI458889	predicted protein [Populus trichocarpa]	2e-54	II	SPL14	transcription factor activity	TFs	0.452335	-0.0669269	-0.0879814	-0.0037508
CUST_2538_PI425249770	JI446218	PREDICTED: hypothetical protein isoform 2 [Vitis vinifera]	3e-81	II	NF-YA7	transcription factor activity	TFs	0.149426	0.0888247	0.0379327	0.025452
CUST_3263_PI425249770	JI446943	GRAS family transcription factor [Populus trichocarpa]	1e-41	II	SCL1	transcription factor activity	TFs	0.304921	0.486133	0.0515169	-0.0876404
CUST_3465_PI425249770	JI447145	REV (REVOLUTA); DNA binding / lipid binding / transcription factor [Arabidopsis thaliana]	0.22	II	ATHB-15	transcription factor activity	TFs	0.652088	-0.242341	0.341247	-0.391311
CUST_3472_PI425249770	JI447152	"Ocs element-binding factor, putative [Ricinus communis]"	1e-52	II	GBF6	transcription factor activity	TFs	0.704075	0.325308	-0.320141	0.198129
CUST_3902_PI425249770	JI447582	PREDICTED: hypothetical protein [Vitis vinifera]	6e-38	II	RAP2.12	transcription factor activity	TFs	0.644728	0.286295	-0.854049	0.229872
CUST_4115_PI425249770	JI447795	PREDICTED: hypothetical protein [Vitis vinifera]	1e-73	II	BTF3	transcription factor activity	TFs	0.631916	0.606509	-0.380267	0.188094
CUST_4216_PI425249770	JI447896	PREDICTED: hypothetical protein [Vitis vinifera]	e-134	II	AT2G19810	transcription factor activity	TFs	0.248936	-0.135036	-0.2602	0.214415
CUST_4650_PI425249770	JI448330	PREDICTED: hypothetical protein [Vitis vinifera]	1e-74	II	NF-YC11	transcription factor activity	TFs	0.308171	0.110704	0.065596	0.072986
CUST_4816_PI425249770	JI448496	PREDICTED: hypothetical protein [Vitis vinifera]	2e-12	II	WRKY2	transcription factor activity	TFs	0.218756	0.0577409	-0.00713412	-0.00250912
CUST_5289_PI425249770	JI448969	PREDICTED: hypothetical protein [Vitis vinifera]	3e-87	II	LHW	transcription factor activity	TFs	0.183517	0.0263689	0.0192906	-0.0457366
CUST_5407_PI425249770	JI449087	predicted protein [Populus trichocarpa]	2e-25	II	AT4G09180	transcription factor activity	TFs	0.345604	-0.166831	-0.0107713	-0.0867915
CUST_5443_PI425249770	JI449123	PREDICTED: hypothetical protein [Vitis vinifera]	e-149	II	AT4G29100	transcription factor activity	TFs	0.614759	0.22201	0.304669	-0.45005
CUST_5921_PI425249770	JI449601	PREDICTED: hypothetical protein [Vitis vinifera]	5.2	II	MS1	transcription factor activity	TFs	0.567911	0.0172505	-0.0661124	-0.198845
CUST_6424_PI425249770	JI450104	PREDICTED: hypothetical protein [Vitis vinifera]	9e-55	II	ICE1	transcription factor activity	TFs	1.29124	0.794058	-0.538776	-0.570001
CUST_6676_PI425249770	JI450356	PREDICTED: similar to maturase-like protein [Vitis vinifera]	1.7	II	WOX11	transcription factor activity	TFs	0.327203	-0.0120586	-0.247353	0.367093
CUST_6719_PI425249770	JI450399	CRF1 (CYTOKININ RESPONSE FACTOR 1); DNA binding / transcription factor [Arabidopsis thaliana]	0.093	II	CRF1	transcription factor activity	TFs	0.217714	-0.0783081	-0.475656	0.300599
CUST_6755_PI425249770	JI450435	"DEAD box RNA helicase, putative [Arabidopsis thaliana]"	0.47	II	KNAT5	transcription factor activity	TFs	-0.0433931	0.228729	-0.768641	0.341103
CUST_6889_PI425249770	JI450569	PREDICTED: similar to FHY3 (FAR-RED ELONGATED HYPOCOTYLS 3); transcription factor [Vitis vinifera]	1e-05	II	MYB34	transcription factor activity	TFs	0.738247	0.135811	0.385549	-0.503808
CUST_7512_PI425249770	JI451192	hypothetical protein RCOM_1211540 [Ricinus communis]	2e-11	II	AT4G12750	transcription factor activity	TFs	0.464606	0.132637	-0.048227	-0.0637964
CUST_7641_PI425249770	JI451321	hypothetical protein SORBIDRAFT_10g021310 [Sorghum bicolor]	0.062	II	AT5G57720	transcription factor activity	TFs	0.392028	0.374659	-0.0948203	0.331461
CUST_8009_PI425249770	JI451689	PREDICTED: hypothetical protein [Vitis vinifera]	4e-81	II	LD	transcription factor activity	TFs	0.314429	0.0440224	-0.143426	-0.166784
CUST_9312_PI425249770	JI452992	predicted protein [Populus trichocarpa]	2e-38	II	GT2	transcription factor activity	TFs	0.709676	0.39947	-0.997288	0.264024
CUST_9701_PI425249770	JI453381	AP2 domain-containing transcription factor [Populus trichocarpa]	4e-17	II	AIL5	transcription factor activity	TFs	0.414091	0.210043	0.338573	0.128812
CUST_9811_PI425249770	JI453491	PREDICTED: hypothetical protein [Vitis vinifera]	2e-57	II	AT3G21880	transcription factor activity	TFs	0.773066	0.120266	-0.0579179	0.10655
CUST_10013_PI425249770	JI453693	"cation efflux protein/ zinc transporter, putative [Ricinus communis]"	0	II	MTP11	transporter	transporter	0.422814	0.532875	0.348045	0.0256824
CUST_10123_PI425249770	JI453803	PREDICTED: hypothetical protein [Vitis vinifera]	7e-73	II	ABCA1	transporter	transporter	0.219364	0.51399	-0.195033	-0.189266
CUST_10186_PI425249770	JI453866	PREDICTED: hypothetical protein [Vitis vinifera]	3e-80	II	ENT1	transporter	transporter	0.323712	0.302011	-0.381351	-0.0707237
CUST_10272_PI425249770	JI453952	PREDICTED: hypothetical protein [Vitis vinifera]	2e-86	II	AT5G62600	transporter	transporter	0.798252	0.174734	0.140786	-0.146407
CUST_10663_PI425249770	JI454343	"Cyclic nucleotide-gated ion channel, putative [Ricinus communis]"	1e-89	II	CNGC4	transporter	transporter	0.571422	-0.1327	0.246901	0.0286996
CUST_10706_PI425249770	JI454386	"ADP,ATP carrier protein, putative [Ricinus communis]"	9e-53	II	AT5G56450	transporter	transporter	0.292599	-0.179094	-0.0974623	0.120294
CUST_11006_PI425249770	JI454686	PREDICTED: hypothetical protein [Vitis vinifera]	0	II	SOS1	transporter	transporter	0.396985	0.31174	-1.00312	-0.0264233
CUST_11135_PI425249770	JI454815	PREDICTED: hypothetical protein [Vitis vinifera]	0	II	AT2G28070	transporter	transporter	0.350735	0.747005	-0.658579	-0.531295
CUST_11300_PI425249770	JI454980	"2-oxoglutarate/malate translocator, chloroplast precursor, putative [Ricinus communis]"	e-169	II	DiT1	transporter	transporter	0.334175	0.358233	0.416969	-0.351578
CUST_11321_PI425249770	JI455001	PREDICTED: hypothetical protein [Vitis vinifera]	2e-57	II	HMA5	transporter	transporter	1.00842	0.931563	-1.10068	-0.484926
CUST_11782_PI425249770	JI455462	"importin-alpha re-exporter, putative [Ricinus communis]"	1e-78	II	AT2G46520	transporter	transporter	0.308573	0.197272	0.0857058	-0.109736
CUST_13412_PI425249770	JI457092	predicted protein [Populus trichocarpa]	2e-43	II	PNC1	transporter	transporter	0.40764	0.303863	0.338032	-0.114859
CUST_13763_PI425249770	JI457443	"cation efflux protein/ zinc transporter, putative [Ricinus communis]"	4e-80	II	AT3G58060	transporter	transporter	1.05947	0.161603	0.212857	-0.0276017
CUST_14125_PI425249770	JI457805	predicted protein [Populus trichocarpa]	5e-42	II	INT1	transporter	transporter	0.218848	0.10567	-0.433157	0.252144
CUST_14438_PI425249770	JI458118	PREDICTED: hypothetical protein [Vitis vinifera]	e-133	II	AT5G65380	transporter	transporter	0.204824	0.463092	-0.474556	-0.015649
CUST_1494_PI425249770	JI445174	PREDICTED: hypothetical protein [Vitis vinifera]	7e-22	II	PDR6	transporter	transporter	1.06159	0.729167	-0.498563	0.0727094
CUST_15196_PI425249770	JI458876	"organic anion transporter, putative [Ricinus communis]"	3e-07	II	AT3G17430	transporter	transporter	0.113575	0.208192	0.268268	-0.226876
CUST_1585_PI425249770	JI445265	PREDICTED: hypothetical protein isoform 1 [Vitis vinifera]	e-148	II	AT3G55640	transporter	transporter	0.409995	0.145847	0.147219	-0.0813503
CUST_2552_PI425249770	JI446232	EIN2 (ETHYLENE INSENSITIVE 2); transporter [Arabidopsis thaliana]	0.28	II	EIN2	transporter	transporter	0.883044	0.893299	-0.124297	-0.0994056
CUST_2677_PI425249770	JI446357	hypothetical protein SORBIDRAFT_07g019230 [Sorghum bicolor]	2.9	II	GLR2.9	transporter	transporter	0.68145	0.0275402	-0.0499101	-0.164652
CUST_3015_PI425249770	JI446695	PREDICTED: hypothetical protein [Vitis vinifera]	0	II	AT1G55690	transporter	transporter	0.732249	0.31533	-0.119307	-0.185747
CUST_5425_PI425249770	JI449105	UTR3 (UDP-GALACTOSE TRANSPORTER 3); pyrimidine nucleotide sugar transmembrane transporter [Arabidopsis thaliana]	1e-88	II	UTR3	transporter	transporter	0.49234	0.036368	0.463051	-0.178189
CUST_5728_PI425249770	JI449408	PREDICTED: hypothetical protein [Vitis vinifera]	e-133	II	IMPA-2	transporter	transporter	0.722547	0.779842	-0.550065	-0.254988
CUST_6489_PI425249770	JI450169	predicted protein [Populus trichocarpa]	2.5	II	MRP6	transporter	transporter	1.13998	0.796427	-0.328595	-0.0896265
CUST_7234_PI425249770	JI450914	porin/voltage-dependent anion-selective channel protein [Populus trichocarpa]	2e-27	II	VDAC2	transporter	transporter	0.232024	0.295285	0.279008	-0.0545403
CUST_8937_PI425249770	JI452617	PREDICTED: hypothetical protein [Vitis vinifera]	6e-86	II	AT5G04920	transporter	transporter	0.415085	0.246926	0.123779	-0.124177
CUST_9142_PI425249770	JI452822	PREDICTED: hypothetical protein [Vitis vinifera]	2e-14	II	AT4G35080	transporter	transporter	0.30057	0.414148	0.298365	-0.0179437
CUST_9265_PI425249770	JI452945	"tonoplast intrinsic protein, putative [Ricinus communis]"	1e-54	II	DELTA-TIP	transporter	transporter	0.354771	0.334393	1.14663	-0.657098
CUST_10015_PI425249770	JI453695	"Pre-rRNA-processing protein ESF1, putative [Ricinus communis]"	5e-37	II				0.36125	0.122052	-0.00156816	-0.17748
CUST_10017_PI425249770	JI453697	PREDICTED: hypothetical protein [Vitis vinifera]	5e-52	II				0.46601	0.129355	0.031572	-0.133852
CUST_10034_PI425249770	JI453714	PREDICTED: hypothetical protein [Vitis vinifera]	0	II				0.409152	0.307013	0.264298	0.0122035
CUST_10041_PI425249770	JI453721	predicted protein [Populus trichocarpa]	3e-50	II				0.430193	-0.0618248	0.043519	0.100184
CUST_10043_PI425249770	JI453723	PREDICTED: hypothetical protein [Vitis vinifera]	2e-75	II				0.926303	-0.236672	-0.934269	0.369694
CUST_10058_PI425249770	JI453738	"threonine synthase, putative [Ricinus communis]"	e-131	II				0.253779	0.280894	0.245985	-0.0904875
CUST_10070_PI425249770	JI453750	PREDICTED: hypothetical protein [Vitis vinifera]	4e-71	II				0.280151	0.483282	-0.528821	-0.340991
CUST_10085_PI425249770	JI453765	PREDICTED: similar to Os01g0754200 [Vitis vinifera]	2e-50	II				0.415344	0.215264	0.265669	-0.0269566
CUST_1009_PI425249770	JI444689	PREDICTED: hypothetical protein [Vitis vinifera]	e-144	II				0.472863	0.409133	0.241827	-0.0175254
CUST_10094_PI425249770	JI453774	conserved hypothetical protein [Ricinus communis]	8e-61	II				0.42538	0.0985858	0.293054	-0.370104
CUST_10148_PI425249770	JI453828	PREDICTED: hypothetical protein [Vitis vinifera]	6e-46	II				0.836926	1.31982	-1.20645	-0.860371
CUST_10164_PI425249770	JI453844	PREDICTED: hypothetical protein [Vitis vinifera]	4e-49	II				0.295437	0.0127875	0.221736	-0.26999
CUST_10179_PI425249770	JI453859	PREDICTED: hypothetical protein [Vitis vinifera]	e-160	II				0.312983	0.0969962	-0.0461035	0.0768004
CUST_10216_PI425249770	JI453896	PREDICTED: hypothetical protein [Vitis vinifera]	e-123	II				0.464227	0.401883	0.22345	0.0489635
CUST_10245_PI425249770	JI453925	predicted protein [Physcomitrella patens subsp. patens]	0.23	II				0.623344	-0.175428	-0.644448	-0.188953
CUST_10262_PI425249770	JI453942	PREDICTED: hypothetical protein [Vitis vinifera]	2e-27	II				0.354305	-0.0564823	-0.0125291	-0.0239687
CUST_10266_PI425249770	JI453946	PREDICTED: hypothetical protein [Vitis vinifera]	e-118	II				0.770027	0.189409	-0.417145	0.353771
CUST_10328_PI425249770	JI454008	conserved hypothetical protein [Ricinus communis]	7e-38	II				0.322344	0.070581	0.0552885	-0.188638
CUST_10392_PI425249770	JI454072	Os01g0581900 [Oryza sativa (japonica cultivar-group)]	5.1	II				1.12498	0.568287	-0.108118	0.394487
CUST_10442_PI425249770	JI454122	PREDICTED: hypothetical protein [Vitis vinifera]	4e-49	II				0.216325	0.0375156	0.193525	-0.232516
CUST_10463_PI425249770	JI454143	PREDICTED: hypothetical protein [Vitis vinifera]	1e-15	II				0.133712	0.00797303	-0.025582	0.0364644
CUST_10474_PI425249770	JI454154	PREDICTED: hypothetical protein [Vitis vinifera]	1e-96	II				0.961461	0.629054	-0.272093	-0.441592
CUST_10550_PI425249770	JI454230	PREDICTED: hypothetical protein [Vitis vinifera]	1e-80	II				0.817845	0.313278	0.437959	-0.0301836
CUST_10569_PI425249770	JI454249	EIF4G (EUKARYOTIC TRANSLATION INITIATION FACTOR 4G); translation initiation factor [Arabidopsis thaliana]	2e-24	II				0.345403	-0.109431	-0.258293	-0.0872828
CUST_10584_PI425249770	JI454264	"4-nitrophenylphosphatase, putative [Ricinus communis]"	2e-52	II				0.28568	0.0578893	-0.0628052	0.0514231
CUST_10751_PI425249770	JI454431	Ketoacyl-ACP Synthase III (KAS III) [Ricinus communis]	e-126	II				0.327652	0.228228	0.29847	-0.038132
CUST_10760_PI425249770	JI454440	hypothetical protein SORBIDRAFT_06g024190 [Sorghum bicolor]	5e-45	II				0.506643	0.0314188	0.305694	0.238061
CUST_10761_PI425249770	JI454441	PREDICTED: hypothetical protein [Vitis vinifera]	5e-68	II				0.378692	0.118194	0.120641	-0.252113
CUST_10813_PI425249770	JI454493	PREDICTED: hypothetical protein [Vitis vinifera]	1e-20	II				1.08252	0.320292	0.158353	-0.300462
CUST_10817_PI425249770	JI454497	"translin, putative [Ricinus communis]"	e-105	II				0.502121	0.47896	0.707429	0.0891129
CUST_10843_PI425249770	JI454523	predicted protein [Micromonas sp. RCC299]	8e-60	II				0.231672	0.151275	0.0328881	-0.00574557
CUST_10866_PI425249770	JI454546	PREDICTED: hypothetical protein [Vitis vinifera]	0	II				0.565419	0.0517228	0.10692	-0.194306
CUST_10867_PI425249770	JI454547	PREDICTED: hypothetical protein [Vitis vinifera]	4e-48	II				0.823054	0.686842	-0.138136	0.0644156
CUST_10889_PI425249770	JI454569	PREDICTED: hypothetical protein [Vitis vinifera]	3e-42	II				0.829065	0.201656	0.0984675	0.17952
CUST_10915_PI425249770	JI454595	conserved hypothetical protein [Ricinus communis]	3e-67	II				0.490662	-0.0410184	0.075123	-0.0814447
CUST_10934_PI425249770	JI454614	predicted protein [Populus trichocarpa]	6e-58	II				0.581165	0.339955	0.79228	0.0989232
CUST_10939_PI425249770	JI454619	PREDICTED: hypothetical protein [Vitis vinifera]	e-149	II				0.0430765	0.0613162	-0.688407	0.287588
CUST_10941_PI425249770	JI454621	PREDICTED: hypothetical protein [Vitis vinifera]	9e-21	II				0.366362	0.317208	-0.137778	-0.289153
CUST_10945_PI425249770	JI454625	PREDICTED: hypothetical protein [Vitis vinifera]	e-168	II				0.474808	0.313576	0.385642	-0.179696
CUST_10950_PI425249770	JI454630	PREDICTED: hypothetical protein [Vitis vinifera]	1e-16	II				0.647813	0.362678	-0.370548	-0.344578
CUST_10978_PI425249770	JI454658	"symplekin, putative [Ricinus communis]"	1e-37	II				0.485367	-0.170849	-0.0934857	-0.0407058
CUST_11020_PI425249770	JI454700	"DNA binding protein, putative [Ricinus communis]"	e-144	II				0.178481	0.0237927	-0.12366	-0.0804764
CUST_11078_PI425249770	JI454758	PREDICTED: hypothetical protein [Vitis vinifera]	e-173	II				0.394361	0.107906	0.178373	0.113522
CUST_1110_PI425249770	JI444790	"PREDICTED: hypothetical protein, partial [Vitis vinifera]"	e-124	II				0.663888	0.0736117	0.0401813	0.129521
CUST_11180_PI425249770	JI454860	"RNA binding protein, putative [Ricinus communis]"	4e-53	II				0.415846	0.324613	0.340537	-0.138249
CUST_11200_PI425249770	JI454880	conserved hypothetical protein [Ricinus communis]	e-124	II				0.545859	0.409325	0.199076	-0.233925
CUST_11212_PI425249770	JI454892	PREDICTED: hypothetical protein isoform 1 [Vitis vinifera]	3e-64	II				0.478414	0.116377	-0.420218	-0.060582
CUST_11213_PI425249770	JI454893	PREDICTED: hypothetical protein [Vitis vinifera]	e-118	II				0.518107	0.0313568	0.135083	-0.19665
CUST_11218_PI425249770	JI454898	PREDICTED: hypothetical protein [Vitis vinifera]	2e-97	II				0.305556	0.208445	0.214578	-0.416058
CUST_1124_PI425249770	JI444804	PREDICTED: hypothetical protein [Vitis vinifera]	0	II				0.531565	0.234015	0.347081	0.0841832
CUST_11248_PI425249770	JI454928	PREDICTED: hypothetical protein [Vitis vinifera]	1e-52	II				0.745071	0.118497	-0.205812	-0.2286
CUST_11291_PI425249770	JI454971	PWWP domain-containing protein [Arabidopsis thaliana]	1	II				0.322996	0.140289	-0.37785	0.16071
CUST_11315_PI425249770	JI454995	PREDICTED: hypothetical protein isoform 1 [Vitis vinifera]	e-127	II				0.629089	0.000830332	0.5507	0.00248861
CUST_11325_PI425249770	JI455005	PREDICTED: hypothetical protein [Vitis vinifera]	6e-96	II				0.299813	0.246328	0.00958188	-0.204759
CUST_1134_PI425249770	JI444814	GTP binding / GTPase/ translation initiation factor [Arabidopsis thaliana]	0.002	II				0.317136	0.0169304	-0.28073	-0.182233
CUST_11407_PI425249770	JI455087	PREDICTED: hypothetical protein [Vitis vinifera]	7e-70	II				0.269801	0.229466	0.239659	-0.0194635
CUST_11423_PI425249770	JI455103	PREDICTED: hypothetical protein [Vitis vinifera]	6e-60	II				0.330546	0.322515	0.266021	-0.128944
CUST_11447_PI425249770	JI455127	PREDICTED: hypothetical protein [Vitis vinifera]	2e-95	II				0.567548	0.307198	0.414096	-0.139427
CUST_11467_PI425249770	JI455147	PREDICTED: hypothetical protein [Vitis vinifera]	2e-66	II				0.618115	0.307705	-0.165408	-0.409596
CUST_11473_PI425249770	JI455153	"mitochondrial elongation factor, putative [Arabidopsis thaliana]"	4e-45	II				0.0853666	0.363692	-0.142769	0.0255299
CUST_11499_PI425249770	JI455179	PREDICTED: hypothetical protein [Vitis vinifera]	0	II				0.671117	0.488094	-0.230542	-0.0320485
CUST_11528_PI425249770	JI455208	predicted protein [Populus trichocarpa]	0	II				0.266785	0.222712	0.295167	-0.238499
CUST_11551_PI425249770	JI455231	PREDICTED: hypothetical protein [Vitis vinifera]	e-150	II				0.6018	0.0107958	-0.130103	-0.260548
CUST_11570_PI425249770	JI455250	PREDICTED: hypothetical protein [Vitis vinifera]	4e-17	II				0.755804	0.695216	-1.06242	-0.357281
CUST_11609_PI425249770	JI455289	PREDICTED: hypothetical protein [Vitis vinifera]	e-102	II				0.412543	0.0512964	0.103127	0.0874087
CUST_11637_PI425249770	JI455317	"2-hydroxyphytanoyl-CoA lyase, putative [Ricinus communis]"	2e-80	II				0.835282	0.86449	-0.377008	-0.192347
CUST_11674_PI425249770	JI455354	"Methylthioribose-1-phosphate isomerase, putative [Ricinus communis]"	2e-36	II				0.851981	0.650159	-0.694522	-0.216252
CUST_11677_PI425249770	JI455357	PREDICTED: hypothetical protein [Vitis vinifera]	7e-29	II				0.261014	0.275697	0.0812807	0.027765
CUST_11689_PI425249770	JI455369	predicted protein [Populus trichocarpa]	e-112	II				0.773847	1.35143	-0.782755	-0.35989
CUST_11707_PI425249770	JI455387	predicted protein [Populus trichocarpa]	3e-94	II				0.249813	0.410384	0.160702	-0.0624115
CUST_11708_PI425249770	JI455388	predicted protein [Physcomitrella patens subsp. patens]	1.5	II				0.624742	-0.293744	-0.101474	-0.0861435
CUST_1174_PI425249770	JI444854	predicted protein [Populus trichocarpa]	9e-14	II				0.35948	0.186219	0.132703	-0.0199614
CUST_11741_PI425249770	JI455421	predicted protein [Populus trichocarpa]	0.0007	II				0.39069	0.340384	-0.454477	-0.128043
CUST_11765_PI425249770	JI455445	EMB2762 (EMBRYO DEFECTIVE 2762) [Arabidopsis thaliana]	6e-26	II				0.38275	0.0151548	0.125451	-0.0134036
CUST_11804_PI425249770	JI455484	"Xyloglucan endotransglucosylase/hydrolase protein A precursor, putative [Ricinus communis]"	6e-95	II				0.436564	0.144328	0.328804	-0.399493
CUST_11815_PI425249770	JI455495	predicted protein [Populus trichocarpa]	2e-73	II				1.14984	0.603776	-0.502619	0.271149
CUST_11843_PI425249770	JI455523	predicted protein [Populus trichocarpa]	e-124	II				0.44865	-0.0382352	0.0872676	-0.159134
CUST_11853_PI425249770	JI455533	"GPI ethanolamine phosphate transferase, putative [Ricinus communis]"	e-126	II				0.314559	0.0563333	0.355373	-0.266329
CUST_11860_PI425249770	JI455540	PREDICTED: hypothetical protein [Vitis vinifera]	2e-12	II				0.377156	0.0681138	-0.0333335	-0.0716483
CUST_11871_PI425249770	JI455551	PREDICTED: hypothetical protein [Vitis vinifera]	7e-63	II				0.449669	0.336026	0.327842	-0.180373
CUST_11878_PI425249770	JI455558	"cleavage and polyadenylation specificity factor, putative [Ricinus communis]"	9e-42	II				0.26074	0.0280212	-0.0979191	-0.00848134
CUST_11891_PI425249770	JI455571	hypothetical protein SORBIDRAFT_03g039260 [Sorghum bicolor]	3e-44	II				0.326854	0.169874	0.2037	0.130306
CUST_11893_PI425249770	JI455573	PREDICTED: hypothetical protein [Vitis vinifera]	3e-55	II				0.226356	0.19861	0.183749	-0.201604
CUST_11907_PI425249770	JI455587	"leucine-rich repeat containing protein, putative [Ricinus communis]"	e-113	II				0.743162	0.0583623	-0.505913	-0.368836
CUST_11953_PI425249770	JI455633	PREDICTED: hypothetical protein [Vitis vinifera]	3e-54	II				0.26934	0.225967	-0.17044	-0.1094
CUST_11961_PI425249770	JI455641	PREDICTED: hypothetical protein [Vitis vinifera]	e-180	II				0.337386	0.398303	-0.0887569	0.0062259
CUST_11966_PI425249770	JI455646	predicted protein [Populus trichocarpa]	2.1	II				1.09393	0.823774	-0.435616	0.086964
CUST_11980_PI425249770	JI455660	PREDICTED: hypothetical protein [Vitis vinifera]	1e-49	II				0.844421	0.507246	-0.40651	-0.0105349
CUST_11987_PI425249770	JI455667	unknown protein [Arabidopsis thaliana]	0.37	II				0.327317	0.0344493	-0.121962	-0.23082
CUST_11990_PI425249770	JI455670	predicted protein [Populus trichocarpa]	2e-15	II				0.207265	0.102468	-0.0643892	0.0334539
CUST_11992_PI425249770	JI455672	PREDICTED: hypothetical protein [Vitis vinifera]	1e-29	II				0.506228	0.375508	0.204851	-0.0741498
CUST_11993_PI425249770	JI455673	predicted protein [Populus trichocarpa]	0.091	II				0.654983	0.252443	0.153891	0.0907339
CUST_12000_PI425249770	JI455680	Os07g0577300 [Oryza sativa (japonica cultivar-group)]	1.7	II				0.310395	0.152321	0.197779	-0.217451
CUST_12015_PI425249770	JI455695	"ATP binding protein, putative [Ricinus communis]"	2e-85	II				0.433605	0.161019	-0.112932	-0.109914
CUST_12034_PI425249770	JI455714	PREDICTED: hypothetical protein [Vitis vinifera]	2e-42	II				0.361836	0.162424	0.371967	-0.413429
CUST_1210_PI425249770	JI444890	PREDICTED: hypothetical protein [Vitis vinifera]	e-168	II				0.208509	0.132679	0.135529	-0.0784133
CUST_12114_PI425249770	JI455794	predicted protein [Populus trichocarpa]	1e-61	II				0.299749	0.375151	0.0124941	-0.00320721
CUST_12158_PI425249770	JI455838	PREDICTED: hypothetical protein [Vitis vinifera]	7e-36	II				0.717252	0.351432	-0.329627	-0.409486
CUST_12171_PI425249770	JI455851	PREDICTED: hypothetical protein [Vitis vinifera]	5e-76	II				0.282968	0.0805549	-0.0557971	-0.158833
CUST_12174_PI425249770	JI455854	"ubiquitin-protein ligase, putative [Ricinus communis]"	5e-81	II				0.224567	0.16398	-0.0766169	-0.325266
CUST_12195_PI425249770	JI455875	"pentatricopeptide repeat-containing protein, putative [Ricinus communis]"	7e-29	II				0.47341	0.357541	0.152106	-0.116971
CUST_12211_PI425249770	JI455891	PREDICTED: hypothetical protein [Vitis vinifera]	2e-48	II				0.466564	0.584341	-0.333156	0.0103649
CUST_12231_PI425249770	JI455911	"plant RNA cleavage stimulation factor, putative [Ricinus communis]"	6e-79	II				0.281033	0.201295	0.229758	-0.229335
CUST_12237_PI425249770	JI455917	predicted protein [Populus trichocarpa]	1e-27	II				0.701526	0.467538	-1.31347	-0.346695
CUST_12257_PI425249770	JI455937	PREDICTED: hypothetical protein [Vitis vinifera]	0	II				0.521276	0.414635	0.301724	-0.162157
CUST_12258_PI425249770	JI455938	PREDICTED: hypothetical protein [Vitis vinifera]	e-101	II				0.608	0.776202	-0.551018	-0.595429
CUST_12267_PI425249770	JI455947	ribosomal protein S3 [Nicotiana tabacum]	3e-27	II				0.441135	0.211653	0.332419	-0.136434
CUST_12302_PI425249770	JI455982	PREDICTED: hypothetical protein [Vitis vinifera]	1e-28	II				0.543959	0.699616	-0.726399	0.188686
CUST_12321_PI425249770	JI456001	PREDICTED: hypothetical protein [Vitis vinifera]	8e-15	II				0.544227	0.0465444	-0.466575	0.129986
CUST_12331_PI425249770	JI456011	PREDICTED: hypothetical protein [Vitis vinifera]	5e-86	II				0.199135	0.197729	0.186548	-0.154241
CUST_12341_PI425249770	JI456021	unknown protein [Arabidopsis thaliana]	0.031	II				0.588549	0.377907	0.0379235	-0.132149
CUST_12342_PI425249770	JI456022	predicted protein [Populus trichocarpa]	2e-21	II				0.283957	0.300066	0.361723	-0.145815
CUST_12403_PI425249770	JI456083	predicted protein [Populus trichocarpa]	1e-84	II				0.136848	0.117972	-0.120618	-0.0942208
CUST_1241_PI425249770	JI444921	PREDICTED: hypothetical protein [Vitis vinifera]	1e-22	II				0.4561	-0.0824758	-0.0972385	-0.118501
CUST_12430_PI425249770	JI456110	PREDICTED: hypothetical protein [Vitis vinifera]	2.2	II				0.320265	0.400017	0.299868	-0.199908
CUST_12433_PI425249770	JI456113	PREDICTED: hypothetical protein [Vitis vinifera]	1e-41	II				0.580275	0.237364	0.960126	-0.308866
CUST_12435_PI425249770	JI456115	bromodomain-containing protein [Ricinus communis]	2.1	II				0.267048	-0.0111292	0.0527932	-0.00638771
CUST_12441_PI425249770	JI456121	PREDICTED: hypothetical protein [Vitis vinifera]	2e-38	II				0.159595	0.152555	0.0194906	-0.0595744
CUST_12446_PI425249770	JI456126	PREDICTED: hypothetical protein [Vitis vinifera]	0	II				0.559044	0.303689	0.0519787	0.0368201
CUST_12462_PI425249770	JI456142	hypothetical protein CHLREDRAFT_151447 [Chlamydomonas reinhardtii]	0.26	II				0.305466	0.212535	-0.0319643	0.0587997
CUST_12466_PI425249770	JI456146	predicted protein [Populus trichocarpa]	8e-06	II				0.660191	0.0598633	-0.119874	0.226901
CUST_12497_PI425249770	JI456177	predicted protein [Populus trichocarpa]	1e-94	II				1.13167	1.794	-0.274257	-0.230334
CUST_12523_PI425249770	JI456203	PREDICTED: hypothetical protein [Vitis vinifera]	2e-33	II				0.763529	0.373192	0.395811	0.341767
CUST_12548_PI425249770	JI456228	PREDICTED: hypothetical protein [Vitis vinifera]	2e-68	II				0.288603	0.151937	0.166099	-0.142379
CUST_12572_PI425249770	JI456252	PREDICTED: hypothetical protein [Vitis vinifera]	1e-88	II				0.578156	0.682736	-0.0126874	0.551061
CUST_12576_PI425249770	JI456256	"ornithine aminotransferase, putative [Ricinus communis]"	0.33	II				0.588146	0.0738009	0.0530243	-0.13851
CUST_12605_PI425249770	JI456285	PREDICTED: hypothetical protein [Vitis vinifera]	6e-87	II				0.182435	0.0713116	-0.0549072	-0.172433
CUST_12631_PI425249770	JI456311	PREDICTED: hypothetical protein [Vitis vinifera]	4e-49	II				0.176639	0.0938114	0.106062	-0.0742098
CUST_12673_PI425249770	JI456353	"Zeamatin precursor, putative [Ricinus communis]"	e-101	II				0.763104	0.847668	-1.06847	-0.607518
CUST_12689_PI425249770	JI456369	f-box family protein [Populus trichocarpa]	5e-05	II				0.882409	-0.0228637	-0.197069	-0.433119
CUST_12690_PI425249770	JI456370	PREDICTED: hypothetical protein [Vitis vinifera]	8e-15	II				0.443243	0.73795	-0.291075	0.0645523
CUST_12716_PI425249770	JI456396	PREDICTED: hypothetical protein [Vitis vinifera]	2e-59	II				0.735417	0.838632	-0.921377	-0.126122
CUST_12736_PI425249770	JI456416	predicted protein [Populus trichocarpa]	4e-18	II				0.244554	0.0268968	-0.0773017	-0.156771
CUST_12742_PI425249770	JI456422	PREDICTED: hypothetical protein [Vitis vinifera]	e-121	II				0.244777	0.0333732	0.0704463	-0.0322173
CUST_12765_PI425249770	JI456445	predicted protein [Populus trichocarpa]	4e-22	II				0.487708	0.130249	0.278091	0.093008
CUST_12817_PI425249770	JI456497	PREDICTED: hypothetical protein [Vitis vinifera]	1e-22	II				0.224141	-0.00409333	0.0520646	-0.134449
CUST_12819_PI425249770	JI456499	"methylmalonate-semialdehyde dehydrogenase, putative [Ricinus communis]"	0.0003	II				0.696849	-0.0210594	-0.263171	0.0601988
CUST_12862_PI425249770	JI456542	PREDICTED: hypothetical protein [Vitis vinifera]	2e-25	II				0.386455	0.120126	-0.0315065	0.21083
CUST_12867_PI425249770	JI456547	predicted protein [Populus trichocarpa]	2e-50	II				0.493304	0.152818	-0.488701	-0.281157
CUST_12903_PI425249770	JI456583	PREDICTED: hypothetical protein [Vitis vinifera]	7e-11	II				0.168186	0.139139	-0.0197878	-0.125694
CUST_12930_PI425249770	JI456610	PREDICTED: hypothetical protein [Vitis vinifera]	6e-86	II				0.558496	0.776849	-0.882786	-0.53298
CUST_12936_PI425249770	JI456616	PREDICTED: hypothetical protein [Vitis vinifera]	1e-80	II				1.37951	1.03707	-0.628886	0.573727
CUST_12965_PI425249770	JI456645	hypothetical protein RCOM_1082870 [Ricinus communis]	0.072	II				0.451938	-0.202141	0.0457004	0.0306311
CUST_12974_PI425249770	JI456654	PREDICTED: hypothetical protein [Vitis vinifera]	0	II				0.909686	0.208365	-0.0382506	0.0854541
CUST_1300_PI425249770	JI444980	"Qa-SNARE, SYP4/Tlg2p/Syntaxin 16-type [Physcomitrella patens subsp. patens]"	0.49	II				0.47728	-0.190066	-0.546597	-0.0427758
CUST_13009_PI425249770	JI456689	"nutrient reservoir, putative [Ricinus communis]"	5e-29	II				0.232835	0.122414	-0.109141	0.270444
CUST_13026_PI425249770	JI456706	"protein arginine n-methyltransferase, putative [Ricinus communis]"	e-146	II				0.238045	0.226803	0.141566	-0.0755145
CUST_13068_PI425249770	JI456748	predicted protein [Populus trichocarpa]	9e-71	II				0.163826	0.142604	0.00492954	-0.149457
CUST_13103_PI425249770	JI456783	predicted protein [Populus trichocarpa]	4e-26	II				0.365227	0.138407	0.00220776	-0.00426737
CUST_13114_PI425249770	JI456794	"DNA-directed RNA polymerase III 62 kDa polypeptide, putative [Ricinus communis]"	2e-16	II				0.147743	0.162663	0.0699946	-0.14366
CUST_13134_PI425249770	JI456814	PREDICTED: hypothetical protein [Vitis vinifera]	6e-44	II				0.157624	0.0196846	-0.427489	0.216102
CUST_13139_PI425249770	JI456819	conserved hypothetical protein [Ricinus communis]	1e-16	II				0.403046	0.0952746	-0.150624	0.152081
CUST_13176_PI425249770	JI456856	PREDICTED: hypothetical protein [Vitis vinifera]	0.82	II				0.753891	-0.238173	-0.082387	-0.0574176
CUST_13187_PI425249770	JI456867	PREDICTED: hypothetical protein [Vitis vinifera]	1e-83	II				0.324105	0.141528	-0.0223869	-0.387853
CUST_13191_PI425249770	JI456871	predicted protein [Populus trichocarpa]	0.003	II				0.531883	0.356648	-0.43598	-0.227711
CUST_13217_PI425249770	JI456897	predicted protein [Populus trichocarpa]	1e-42	II				0.260217	0.307181	0.178675	-0.16461
CUST_13231_PI425249770	JI456911	PREDICTED: hypothetical protein [Vitis vinifera]	3e-30	II				0.78688	0.339154	-0.145311	-0.165892
CUST_13239_PI425249770	JI456919	"leucine rich repeat receptor kinase, putative [Ricinus communis]"	2e-81	II				0.563344	0.351694	0.304261	0.0928116
CUST_13243_PI425249770	JI456923	PREDICTED: hypothetical protein [Vitis vinifera]	8e-91	II				0.539014	0.212616	0.00996733	-0.0490437
CUST_13256_PI425249770	JI456936	PREDICTED: hypothetical protein [Vitis vinifera]	1e-52	II				0.298915	0.224255	0.154271	0.0286411
CUST_13265_PI425249770	JI456945	PREDICTED: hypothetical protein [Vitis vinifera]	2e-12	II				0.620945	0.274614	0.352344	0.166798
CUST_13275_PI425249770	JI456955	"Nitrilase, putative [Ricinus communis]"	1e-65	II				0.328136	-0.123788	0.332915	-0.180206
CUST_13299_PI425249770	JI456979	hypothetical protein CHLREDRAFT_181010 [Chlamydomonas reinhardtii]	9.5	II				0.267274	0.15941	0.00481097	-0.188884
CUST_13314_PI425249770	JI456994	predicted protein [Populus trichocarpa]	5e-18	II				0.419686	0.174962	0.0797504	0.0275873
CUST_13321_PI425249770	JI457001	PREDICTED: hypothetical protein [Vitis vinifera]	0.19	II				0.266231	0.0704762	0.0765642	-0.148282
CUST_1334_PI425249770	JI445014	PREDICTED: hypothetical protein [Vitis vinifera]	0	II				0.427187	0.174676	0.363418	-0.291512
CUST_13341_PI425249770	JI457021	"dead box ATP-dependent RNA helicase, putative [Ricinus communis]"	0	II				0.46303	-0.00575423	0.105094	0.107941
CUST_13350_PI425249770	JI457030	"Early endosome antigen, putative [Ricinus communis]"	3e-22	II				0.349183	0.2356	0.0168107	0.0874294
CUST_13368_PI425249770	JI457048	unknown protein [Arabidopsis thaliana]	2	II				0.518253	-0.25041	-0.0580846	0.0291813
CUST_13375_PI425249770	JI457055	conserved hypothetical protein [Ricinus communis]	6e-42	II				0.194393	0.0407694	0.0658668	0.00220267
CUST_13407_PI425249770	JI457087	conserved hypothetical protein [Ricinus communis]	5e-35	II				0.499014	0.449842	0.729907	-0.426609
CUST_13413_PI425249770	JI457093	predicted protein [Populus trichocarpa]	9e-20	II				0.343034	0.428845	0.332186	-0.295813
CUST_13492_PI425249770	JI457172	predicted protein [Populus trichocarpa]	1e-50	II				0.186255	0.507251	-0.383132	-0.44269
CUST_13561_PI425249770	JI457241	VPS37-1 [Arabidopsis thaliana]	2e-11	II				0.297465	0.163102	0.219469	0.127037
CUST_13574_PI425249770	JI457254	predicted protein [Physcomitrella patens subsp. patens]	0.012	II				0.688015	0.133221	-0.0633078	-0.136847
CUST_13577_PI425249770	JI457257	predicted protein [Populus trichocarpa]	7e-16	II				0.347459	0.306509	-0.678838	0.0733814
CUST_13597_PI425249770	JI457277	PREDICTED: hypothetical protein [Vitis vinifera]	2e-42	II				0.801618	0.226981	-0.500955	-0.0328566
CUST_13620_PI425249770	JI457300	PREDICTED: hypothetical protein [Vitis vinifera]	1e-47	II				0.229987	-0.0593267	-0.0217918	0.0928907
CUST_13623_PI425249770	JI457303	predicted protein [Populus trichocarpa]	4e-54	II				0.307284	0.0614092	0.131275	-0.0560694
CUST_13626_PI425249770	JI457306	PREDICTED: hypothetical protein [Vitis vinifera]	e-133	II				1.50088	0.728322	-0.860596	-1.25073
CUST_13644_PI425249770	JI457324	"serine-threonine protein kinase, plant-type, putative [Ricinus communis]"	3.7	II				0.281867	0.12201	-0.00303046	0.095459
CUST_13649_PI425249770	JI457329	PREDICTED: hypothetical protein [Vitis vinifera]	6e-27	II				0.902315	0.537697	0.179623	-0.120829
CUST_13660_PI425249770	JI457340	"F-box and wd40 domain protein, putative [Ricinus communis]"	7e-43	II				0.490021	0.0670484	0.108879	0.0256138
CUST_13664_PI425249770	JI457344	PREDICTED: hypothetical protein [Vitis vinifera]	4e-23	II				1.21861	0.789534	0.146378	-0.181989
CUST_13740_PI425249770	JI457420	predicted protein [Populus trichocarpa]	2e-51	II				0.309156	0.453929	-0.386365	-0.0669395
CUST_13743_PI425249770	JI457423	PREDICTED: hypothetical protein [Vitis vinifera]	8e-12	II				0.349366	0.132364	0.0565726	-0.203547
CUST_13791_PI425249770	JI457471	"WD-repeat protein, putative [Ricinus communis]"	6e-05	II				0.386484	0.13926	-0.0597795	0.186652
CUST_13802_PI425249770	JI457482	protein phosphatase 2A catalytic subunit [Chlamydomonas reinhardtii]	1.9	II				0.260916	0.160452	0.127113	-0.0385297
CUST_13803_PI425249770	JI457483	PREDICTED: hypothetical protein [Vitis vinifera]	1e-26	II				0.393492	-0.240346	-0.0639515	-0.0028313
CUST_13804_PI425249770	JI457484	PREDICTED: hypothetical protein [Vitis vinifera]	1e-15	II				0.23214	0.0499179	0.056413	-0.075381
CUST_13806_PI425249770	JI457486	PREDICTED: hypothetical protein [Vitis vinifera]	4e-05	II				1.36711	0.508354	-0.427518	-0.285956
CUST_1382_PI425249770	JI445062	Os01g0754500 [Oryza sativa (japonica cultivar-group)]	2e-05	II				0.206282	0.0670643	-0.00227165	-0.180578
CUST_13830_PI425249770	JI457510	"Charged multivesicular body protein 2a, putative [Ricinus communis]"	3e-99	II				0.246672	0.130669	-0.214081	-0.265852
CUST_13845_PI425249770	JI457525	PREDICTED: hypothetical protein [Vitis vinifera]	0	II				0.198041	0.205587	-0.00227515	0.171431
CUST_13863_PI425249770	JI457543	PREDICTED: hypothetical protein [Vitis vinifera]	2e-07	II				0.865037	0.244206	-0.250311	-0.122876
CUST_13914_PI425249770	JI457594	predicted protein [Physcomitrella patens subsp. patens]	0.029	II				0.396211	0.467026	-0.777623	-0.261082
CUST_13916_PI425249770	JI457596	PREDICTED: hypothetical protein isoform 1 [Vitis vinifera]	3e-51	II				0.238017	0.19567	0.244285	-0.107213
CUST_13944_PI425249770	JI457624	predicted protein [Populus trichocarpa]	0	II				0.240593	0.222841	0.10882	-0.201145
CUST_13946_PI425249770	JI457626	PREDICTED: hypothetical protein [Vitis vinifera]	3e-89	II				1.72975	0.583147	-0.88434	0.62762
CUST_13989_PI425249770	JI457669	"fumarylacetoacetase, putative [Arabidopsis thaliana]"	e-167	II				0.150057	0.967202	-0.562278	-0.0803819
CUST_13993_PI425249770	JI457673	PREDICTED: hypothetical protein [Vitis vinifera]	e-109	II				0.333767	0.109164	-0.803468	0.526765
CUST_14025_PI425249770	JI457705	hypothetical protein LOC100191998 [Zea mays]	3e-46	II				0.600258	0.288269	0.42648	0.0194267
CUST_14054_PI425249770	JI457734	PREDICTED: hypothetical protein [Vitis vinifera]	2e-71	II				1.00418	0.268685	0.316545	-0.0673609
CUST_14148_PI425249770	JI457828	PREDICTED: hypothetical protein [Vitis vinifera]	6e-08	II				1.13623	0.485913	-0.0590283	0.174029
CUST_14154_PI425249770	JI457834	PREDICTED: hypothetical protein [Vitis vinifera]	8e-45	II				0.305999	0.152171	-0.120671	0.114365
CUST_14171_PI425249770	JI457851	PREDICTED: hypothetical protein [Vitis vinifera]	1e-26	II				0.372849	0.393263	-0.504574	-0.0902945
CUST_14189_PI425249770	JI457869	"ectonucleotide pyrophosphatase/phosphodiesterase, putative [Ricinus communis]"	7e-69	II				0.469801	1.13881	-1.57807	-0.545795
CUST_14232_PI425249770	JI457912	PREDICTED: hypothetical protein [Vitis vinifera]	1e-59	II				0.443374	0.0078493	-0.0412051	0.0275628
CUST_14263_PI425249770	JI457943	"PREDICTED: similar to Zinc finger, RING-type [Vitis vinifera]"	9e-83	II				1.14131	0.492168	-0.517498	0.271262
CUST_1428_PI425249770	JI445108	hypothetical protein LOC100216933 [Zea mays]	4e-50	II				0.518378	0.396078	0.255075	-0.153092
CUST_14301_PI425249770	JI457981	PREDICTED: hypothetical protein isoform 1 [Vitis vinifera]	1e-64	II				0.221661	-0.0108951	0.177799	-0.104115
CUST_14302_PI425249770	JI457982	Os11g0311300 [Oryza sativa (japonica cultivar-group)]	0.0004	II				0.222013	0.283922	0.148747	-0.12592
CUST_14324_PI425249770	JI458004	PREDICTED: hypothetical protein [Vitis vinifera]	9e-94	II				0.725709	1.26247	-0.582614	-0.36222
CUST_14339_PI425249770	JI458019	PREDICTED: hypothetical protein [Vitis vinifera]	3e-88	II				0.663703	0.0115914	0.00559203	-0.0880353
CUST_14348_PI425249770	JI458028	PREDICTED: hypothetical protein isoform 2 [Vitis vinifera]	9e-25	II				0.662068	0.648544	-0.134362	0.0610558
CUST_14359_PI425249770	JI458039	PREDICTED: hypothetical protein [Vitis vinifera]	7e-77	II				0.490733	0.11341	0.350009	-0.0672131
CUST_14363_PI425249770	JI458043	predicted protein [Populus trichocarpa]	1e-42	II				0.756649	0.0436211	-0.379788	-0.318786
CUST_14389_PI425249770	JI458069	PREDICTED: hypothetical protein [Vitis vinifera]	e-116	II				0.250996	0.167286	-0.309552	-0.0505187
CUST_14397_PI425249770	JI458077	PREDICTED: hypothetical protein [Vitis vinifera]	2e-53	II				1.29683	0.53798	-0.192754	-0.777521
CUST_14408_PI425249770	JI458088	PREDICTED: hypothetical protein [Vitis vinifera]	4e-64	II				0.509793	0.284071	0.276267	-0.352455
CUST_14421_PI425249770	JI458101	"tubulin alpha chain, putative [Ricinus communis]"	4e-40	II				0.729595	-0.242531	0.0353289	0.355783
CUST_14448_PI425249770	JI458128	PREDICTED: hypothetical protein [Vitis vinifera]	8e-77	II				0.466461	-0.221235	-0.391186	0.198744
CUST_14465_PI425249770	JI458145	PREDICTED: hypothetical protein [Vitis vinifera]	8e-14	II				0.269204	0.154517	0.0215022	-0.18525
CUST_14479_PI425249770	JI458159	"ERD1 protein, chloroplast precursor, putative [Ricinus communis]"	e-128	II				0.348195	0.161276	-0.182652	-0.260782
CUST_14546_PI425249770	JI458226	PREDICTED: hypothetical protein [Vitis vinifera]	e-101	II				0.586776	0.199168	-1.03498	0.0752645
CUST_14564_PI425249770	JI458244	"DNA-directed RNA polymerase 2B, chloroplast/mitochondrial precursor, putative [Ricinus communis]"	3e-77	II				0.510404	0.103056	0.00948111	-0.110079
CUST_14605_PI425249770	JI458285	predicted protein [Populus trichocarpa]	0	II				1.06177	0.911622	0.151157	0.170636
CUST_14632_PI425249770	JI458312	beta'' subunit of RNA polymerase [Leptosira terrestris]	2.5	II				0.307655	0.0327214	-0.341353	-0.218987
CUST_14637_PI425249770	JI458317	protein with unknown function [Ricinus communis]	1e-74	II				0.729367	1.16939	-0.403469	-0.63305
CUST_14651_PI425249770	JI458331	PREDICTED: hypothetical protein [Vitis vinifera]	1e-40	II				0.33826	-0.0189939	0.372162	-0.100316
CUST_14652_PI425249770	JI458332	PREDICTED: hypothetical protein [Vitis vinifera]	4e-38	II				0.230186	-0.043575	-0.1777	0.131578
CUST_14748_PI425249770	JI458428	PREDICTED: hypothetical protein [Vitis vinifera]	4e-14	II				0.676035	-0.0429828	-0.454059	-0.0778615
CUST_14780_PI425249770	JI458460	PREDICTED: hypothetical protein isoform 1 [Vitis vinifera]	3e-59	II				0.178651	0.127023	0.063791	-0.0024306
CUST_14783_PI425249770	JI458463	PREDICTED: hypothetical protein [Vitis vinifera]	2e-65	II				0.399443	0.259958	0.237918	-0.03814
CUST_14784_PI425249770	JI458464	conserved hypothetical protein [Ricinus communis]	1e-28	II				0.276608	0.114991	0.104761	0.101252
CUST_14803_PI425249770	JI458483	predicted protein [Populus trichocarpa]	0	II				0.211745	-0.0156336	0.0119842	-0.114931
CUST_14806_PI425249770	JI458486	"ATP binding protein, putative [Ricinus communis]"	1e-27	II				0.237335	-0.095208	0.0086991	0.10403
CUST_14807_PI425249770	JI458487	predicted protein [Populus trichocarpa]	0.12	II				0.993005	0.334061	-0.228256	0.112494
CUST_14912_PI425249770	JI458592	PREDICTED: hypothetical protein [Vitis vinifera]	e-110	II				0.238221	0.293115	0.0253204	0.132319
CUST_14934_PI425249770	JI458614	PREDICTED: hypothetical protein [Vitis vinifera]	4e-87	II				0.657397	0.339658	0.0852331	0.124627
CUST_14975_PI425249770	JI458655	PREDICTED: hypothetical protein [Vitis vinifera]	5e-17	II				0.355537	0.49032	0.132346	0.0898549
CUST_15039_PI425249770	JI458719	PREDICTED: hypothetical protein isoform 1 [Vitis vinifera]	1e-20	II				0.75502	1.02628	-1.60003	-0.0333246
CUST_15053_PI425249770	JI458733	PREDICTED: hypothetical protein [Vitis vinifera]	1e-96	II				0.298699	-0.0276578	-0.00529989	0.166742
CUST_15055_PI425249770	JI458735	PREDICTED: hypothetical protein [Vitis vinifera]	2e-19	II				0.291603	0.174631	0.432967	-0.161049
CUST_15065_PI425249770	JI458745	"protein phosphatase 2a, regulatory subunit, putative [Ricinus communis]"	6e-21	II				0.198714	0.0510383	-0.0693178	-0.134305
CUST_15110_PI425249770	JI458790	PREDICTED: hypothetical protein [Vitis vinifera]	2e-27	II				0.272164	0.0666752	-0.0661427	-0.0426696
CUST_15113_PI425249770	JI458793	PREDICTED: hypothetical protein isoform 3 [Vitis vinifera]	2e-40	II				0.839804	0.778523	-0.993201	-0.402719
CUST_15190_PI425249770	JI458870	predicted protein [Physcomitrella patens subsp. patens]	2e-06	II				0.961443	0.708202	-0.235803	-0.159745
CUST_15204_PI425249770	JI458884	"tetratricopeptide repeat protein, tpr, putative [Ricinus communis]"	0	II				0.204788	0.039378	-0.0845102	-0.0795285
CUST_15223_PI425249770	JI458903	PREDICTED: hypothetical protein [Vitis vinifera]	6e-22	II				0.308331	0.169954	-0.586676	0.200352
CUST_15274_PI425249770	JI458954	PREDICTED: hypothetical protein [Vitis vinifera]	6e-15	II				0.558086	-0.0713717	-0.0883611	-0.130596
CUST_15284_PI425249770	JI458964	PREDICTED: hypothetical protein [Vitis vinifera]	1e-90	II				0.217042	0.143835	0.075764	-0.101641
CUST_1650_PI425249770	JI445330	PREDICTED: hypothetical protein [Vitis vinifera]	0.049	II				0.448419	0.0180125	0.221849	-0.43015
CUST_1704_PI425249770	JI445384	predicted protein [Physcomitrella patens subsp. patens]	6e-20	II				0.500496	0.171175	0.0514908	0.346616
CUST_1772_PI425249770	JI445452	PREDICTED: hypothetical protein [Vitis vinifera]	5e-21	II				0.840758	0.737552	-0.721811	-0.645451
CUST_1799_PI425249770	JI445479	PREDICTED: hypothetical protein [Vitis vinifera]	2e-44	II				0.261213	0.115432	-0.0858154	-0.095523
CUST_1824_PI425249770	JI445504			II				0.25762	0.257827	-0.136952	0.328332
CUST_1828_PI425249770	JI445508	"dual specificity protein phosphatase, putative [Ricinus communis]"	2e-68	II				0.542565	0.154768	-0.167426	-0.163985
CUST_1890_PI425249770	JI445570	PREDICTED: hypothetical protein [Vitis vinifera]	0	II				0.321166	0.360087	0.223666	-0.259707
CUST_1893_PI425249770	JI445573	PREDICTED: hypothetical protein [Vitis vinifera]	e-106	II				0.167056	0.030647	0.230167	-0.129766
CUST_191_PI425249770	JI443871	predicted protein [Chlamydomonas reinhardtii]	2	II				0.550614	-0.0265237	-0.339374	-0.223898
CUST_1930_PI425249770	JI445610	PREDICTED: hypothetical protein [Vitis vinifera]	0.028	II				1.29279	0.517077	-0.46694	0.191126
CUST_1947_PI425249770	JI445627	predicted protein [Physcomitrella patens subsp. patens]	0.66	II				0.520192	0.189057	0.184428	-0.0359265
CUST_2040_PI425249770	JI445720	PREDICTED: hypothetical protein [Vitis vinifera]	8e-05	II				0.316602	0.0659693	-0.0996405	-0.198194
CUST_2064_PI425249770	JI445744	PREDICTED: hypothetical protein [Vitis vinifera]	e-112	II				0.123618	0.253271	-0.232653	0.152138
CUST_2134_PI425249770	JI445814	PREDICTED: hypothetical protein [Vitis vinifera]	6e-70	II				0.283325	0.210628	0.402932	-0.135505
CUST_2149_PI425249770	JI445829	"d-3-phosphoglycerate dehydrogenase, putative [Ricinus communis]"	0	II				0.26915	0.15231	0.11468	-0.0770397
CUST_2152_PI425249770	JI445832	PREDICTED: hypothetical protein [Vitis vinifera]	e-166	II				0.341197	0.282801	-0.361485	-0.329712
CUST_2176_PI425249770	JI445856	PREDICTED: hypothetical protein [Vitis vinifera]	6e-50	II				0.64446	0.430364	-0.070948	0.0229467
CUST_2219_PI425249770	JI445899	predicted protein [Populus trichocarpa]	0	II				0.163507	0.0102911	-0.0609646	-0.0188065
CUST_2227_PI425249770	JI445907	"Hsp90 co-chaperone AHA1, putative [Ricinus communis]"	1e-52	II				0.360017	0.125156	0.10591	-0.128999
CUST_2273_PI425249770	JI445953	PREDICTED: hypothetical protein [Vitis vinifera]	3e-82	II				0.420342	0.245758	-0.0559425	-0.279134
CUST_2285_PI425249770	JI445965	predicted protein [Populus trichocarpa]	e-153	II				0.463231	0.23872	-0.0916894	-0.123032
CUST_2295_PI425249770	JI445975	hypothetical protein SORBIDRAFT_07g004115 [Sorghum bicolor]	3e-22	II				0.858472	1.01374	-0.325229	0.0305333
CUST_2325_PI425249770	JI446005	PREDICTED: hypothetical protein [Vitis vinifera]	1e-51	II				0.935174	0.444572	0.259609	-0.0173669
CUST_2327_PI425249770	JI446007	Os03g0799600 [Oryza sativa (japonica cultivar-group)]	2e-40	II				0.113211	0.287356	0.128657	-0.280455
CUST_2345_PI425249770	JI446025	predicted protein [Populus trichocarpa]	2e-71	II				0.432709	0.0732694	-0.0141605	0.168316
CUST_2390_PI425249770	JI446070	predicted protein [Physcomitrella patens subsp. patens]	3	II				0.48687	0.456753	-0.304948	-0.249956
CUST_2434_PI425249770	JI446114	PREDICTED: hypothetical protein [Vitis vinifera]	3e-50	II				0.616831	0.206586	0.487053	0.327523
CUST_2482_PI425249770	JI446162	PREDICTED: hypothetical protein [Vitis vinifera]	1e-89	II				0.596227	0.779352	0.812764	0.14787
CUST_2556_PI425249770	JI446236	PREDICTED: hypothetical protein [Vitis vinifera]	8e-65	II				0.286237	0.0557665	0.238492	-0.118692
CUST_2560_PI425249770	JI446240	predicted protein [Populus trichocarpa]	1e-17	II				0.173895	0.0402832	-0.155199	0.142561
CUST_2574_PI425249770	JI446254	PREDICTED: hypothetical protein isoform 1 [Vitis vinifera]	3e-49	II				0.516065	-0.200136	-0.0810394	-0.0898596
CUST_2583_PI425249770	JI446263	PREDICTED: hypothetical protein [Vitis vinifera]	3e-24	II				0.306497	0.638274	-0.212987	-0.0926652
CUST_2643_PI425249770	JI446323	PREDICTED: hypothetical protein [Vitis vinifera]	3e-79	II				0.0428743	0.102157	-0.229544	0.131759
CUST_2679_PI425249770	JI446359	predicted protein [Populus trichocarpa]	9e-31	II				0.577752	0.408666	0.352571	-0.0675672
CUST_27_PI425255467		gi|158564573|gb|EU072923.1| Paeonia suffruticosa clone 527 somatic embryogenesis receptor kinase mRNA, partial cds		II				0.171124	0.0423338	0.117976	-0.0458082
CUST_2741_PI425249770	JI446421	PREDICTED: hypothetical protein isoform 1 [Vitis vinifera]	1e-40	II				1.05745	0.252689	-0.179316	-0.149978
CUST_2749_PI425249770	JI446429	phox (PX) domain-containing protein [Arabidopsis thaliana]	5e-15	II				0.498726	-0.0746397	0.160674	-0.127052
CUST_2833_PI425249770	JI446513	cytochrome P450 [Populus trichocarpa]	1e-14	II				0.606335	0.614587	-0.149056	-0.0931314
CUST_2856_PI425249770	JI446536	unknown protein [Arabidopsis thaliana]	0.71	II				0.594723	0.541076	-0.788669	-0.357004
CUST_2871_PI425249770	JI446551	PREDICTED: hypothetical protein [Vitis vinifera]	e-165	II				0.777913	0.495898	0.255309	-0.173293
CUST_2875_PI425249770	JI446555	predicted protein [Populus trichocarpa]	3e-19	II				0.259634	-0.0725692	-0.098897	0.145879
CUST_2899_PI425249770	JI446579	PREDICTED: hypothetical protein [Vitis vinifera]	9e-51	II				0.328098	0.0468529	0.266809	-0.0559289
CUST_2924_PI425249770	JI446604	ATMKK3 (ARABIDOPSIS THALIANA MITOGEN-ACTIVATED PROTEIN KINASE KINASE 3); MAP kinase kinase [Arabidopsis thaliana]	0.005	II				0.122336	0.997904	-0.758331	-0.0940948
CUST_2977_PI425249770	JI446657	"calcium ion binding protein, putative [Ricinus communis]"	3e-45	II				0.551828	0.196375	0.596954	-0.157094
CUST_2989_PI425249770	JI446669	PREDICTED: hypothetical protein [Vitis vinifera]	6e-12	II				0.54528	0.446216	0.150727	-0.273946
CUST_3068_PI425249770	JI446748	PREDICTED: hypothetical protein [Vitis vinifera]	2e-08	II				0.839177	0.232505	-0.678407	-0.425978
CUST_3073_PI425249770	JI446753	"serine/threonine-protein kinase rio2, putative [Ricinus communis]"	e-167	II				1.26189	0.570927	0.0296481	0.0241626
CUST_3155_PI425249770	JI446835	PREDICTED: hypothetical protein [Vitis vinifera]	e-132	II				0.321327	0.0809852	-0.0687195	-0.00182788
CUST_3165_PI425249770	JI446845	PREDICTED: hypothetical protein [Vitis vinifera]	3e-43	II				0.655087	-0.137018	0.139674	-0.207097
CUST_3216_PI425249770	JI446896	emb2726 (embryo defective 2726); RNA binding / translation elongation factor [Arabidopsis thaliana]	0.42	II				0.864591	0.0977674	-0.380861	-0.934438
CUST_3230_PI425249770	JI446910	PREDICTED: hypothetical protein [Vitis vinifera]	e-159	II				0.258778	0.101003	0.0650848	0.0357656
CUST_3250_PI425249770	JI446930	"cytochrome B5 isoform 1, putative [Ricinus communis]"	1e-54	II				0.383469	0.116851	-0.700225	0.162482
CUST_3272_PI425249770	JI446952	PREDICTED: hypothetical protein [Vitis vinifera]	3e-45	II				0.473498	0.180456	0.0961757	-0.0169374
CUST_3275_PI425249770	JI446955	PREDICTED: hypothetical protein isoform 1 [Vitis vinifera]	2e-12	II				0.589043	-0.124728	-0.0406739	0.0565316
CUST_3320_PI425249770	JI447000	PREDICTED: hypothetical protein [Vitis vinifera]	e-167	II				0.251389	0.120906	-0.0931565	-0.136785
CUST_3370_PI425249770	JI447050	PREDICTED: similar to Pm27 [Vitis vinifera]	6e-18	II				0.673811	0.785362	-0.793118	-0.3956
CUST_3371_PI425249770	JI447051	predicted protein [Physcomitrella patens subsp. patens]	0.63	II				0.509701	0.123795	0.240644	-0.351863
CUST_3421_PI425249770	JI447101	PREDICTED: hypothetical protein [Vitis vinifera]	1e-63	II				0.572001	0.263981	0.281142	0.166618
CUST_3460_PI425249770	JI447140	PREDICTED: hypothetical protein [Vitis vinifera]	e-104	II				0.444287	-0.149774	0.103348	0.0573263
CUST_3473_PI425249770	JI447153	CPuORF2 (Conserved peptide upstream open reading frame 2) [Arabidopsis thaliana]	2e-11	II				0.645456	0.469774	-0.279486	0.116447
CUST_3508_PI425249770	JI447188	predicted protein [Populus trichocarpa]	8e-32	II				0.344676	0.0301201	-0.0363228	-0.0953986
CUST_3552_PI425249770	JI447232	PREDICTED: hypothetical protein [Vitis vinifera]	3e-33	II				0.528599	-0.0015161	-0.135378	0.320467
CUST_3581_PI425249770	JI447261	conserved hypothetical protein [Ricinus communis]	3e-85	II				0.35124	-0.0551399	0.567293	-0.190965
CUST_363_PI425249770	JI444043	PREDICTED: hypothetical protein [Vitis vinifera]	3e-21	II				-0.0451015	0.316427	0.2027	-0.279458
CUST_3632_PI425249770	JI447312	predicted protein [Populus trichocarpa]	2e-50	II				0.359925	0.0626749	-0.433712	-0.228836
CUST_3635_PI425249770	JI447315	PREDICTED: hypothetical protein [Vitis vinifera]	6e-79	II				0.97666	0.749599	-0.213213	-0.0549994
CUST_3661_PI425249770	JI447341	cell wall protein (AA 1-267) precursor [Zea mays]	0.0004	II				1.66314	0.00256471	-0.651766	-0.467722
CUST_3677_PI425249770	JI447357	PREDICTED: hypothetical protein [Vitis vinifera]	e-165	II				1.41298	0.0409433	-0.0757925	-1.06442
CUST_3689_PI425249770	JI447369	hypothetical protein SORBIDRAFT_05g001130 [Sorghum bicolor]	3e-13	II				0.378107	0.107649	0.108365	0.152986
CUST_3782_PI425249770	JI447462	PREDICTED: hypothetical protein [Vitis vinifera]	3e-97	II				1.07551	0.401092	-0.416232	0.208904
CUST_3799_PI425249770	JI447479	SCL30a; RNA binding / nucleic acid binding / nucleotide binding [Arabidopsis thaliana]	3e-41	II				0.267354	0.244592	0.191863	0.00102043
CUST_3846_PI425249770	JI447526	PREDICTED: hypothetical protein [Vitis vinifera]	5e-11	II				0.82921	0.164704	0.423977	-0.331426
CUST_3885_PI425249770	JI447565	PREDICTED: hypothetical protein [Vitis vinifera]	2e-30	II				0.640064	0.479782	0.267915	-0.107572
CUST_3960_PI425249770	JI447640	PREDICTED: hypothetical protein [Vitis vinifera]	2e-65	II				0.736225	0.93964	-0.77104	-0.411658
CUST_3988_PI425249770	JI447668	PREDICTED: hypothetical protein [Vitis vinifera]	1e-45	II				0.473683	0.41352	-0.0628314	-0.441163
CUST_3989_PI425249770	JI447669	"Heterogeneous nuclear ribonucleoprotein A1, putative [Ricinus communis]"	9e-95	II				0.312908	0.152372	0.148863	0.015206
CUST_4030_PI425249770	JI447710	"maintenance of killer 16 (mak16) protein, putative [Ricinus communis]"	5e-65	II				0.28421	0.212264	0.139103	-0.036575
CUST_4058_PI425249770	JI447738	PREDICTED: similar to GTP-binding family protein [Vitis vinifera]	0	II				0.566157	0.389502	0.304621	-0.0957619
CUST_4104_PI425249770	JI447784	"E3 ubiquitin ligase PUB14, putative [Ricinus communis]"	5e-97	II				0.681492	0.543919	-0.0331138	-0.111495
CUST_4118_PI425249770	JI447798	PREDICTED: hypothetical protein [Vitis vinifera]	3e-82	II				0.282642	0.158849	0.0496616	0.057834
CUST_4124_PI425249770	JI447804	PREDICTED: hypothetical protein [Vitis vinifera]	6e-93	II				0.550088	0.540995	0.296546	-0.00539462
CUST_4143_PI425249770	JI447823	PREDICTED: hypothetical protein [Vitis vinifera]	3e-38	II				1.02531	0.232121	0.0974795	-0.555462
CUST_4173_PI425249770	JI447853	"Nucleosome-binding protein, putative [Ricinus communis]"	3e-31	II				0.676208	0.234728	-0.44906	0.621773
CUST_4280_PI425249770	JI447960	PREDICTED: hypothetical protein isoform 2 [Vitis vinifera]	5e-40	II				0.361996	0.0166359	-0.349639	-0.221812
CUST_4313_PI425249770	JI447993	predicted protein [Populus trichocarpa]	2e-57	II				0.191305	-0.152925	-0.427864	0.263575
CUST_4374_PI425249770	JI448054	PREDICTED: hypothetical protein isoform 1 [Vitis vinifera]	3e-59	II				-0.183361	0.339153	-0.302338	-0.0564194
CUST_4419_PI425249770	JI448099	PREDICTED: hypothetical protein [Vitis vinifera]	3e-66	II				0.284591	0.257023	0.301485	-0.365486
CUST_4447_PI425249770	JI448127	PREDICTED: hypothetical protein [Vitis vinifera]	8e-86	II				0.528614	0.13271	0.0190601	-0.0486247
CUST_4449_PI425249770	JI448129	predicted protein [Populus trichocarpa]	2e-38	II				0.472969	-0.0174715	-1.12959	-0.151923
CUST_4458_PI425249770	JI448138	PREDICTED: hypothetical protein [Vitis vinifera]	0	II				0.511442	0.144873	-0.0238756	-0.225064
CUST_448_PI425249770	JI444128	PREDICTED: hypothetical protein [Vitis vinifera]	4e-29	II				0.478717	0.330574	-0.214751	0.0295521
CUST_449_PI425249770	JI444129	PREDICTED: hypothetical protein [Vitis vinifera]	3e-32	II				0.290727	-0.056415	-0.216276	-0.0840616
CUST_4496_PI425249770	JI448176	conserved hypothetical protein [Ricinus communis]	5e-29	II				0.657068	0.644833	-0.271821	-0.0428394
CUST_4513_PI425249770	JI448193	"lipid binding protein, putative [Ricinus communis]"	5e-27	II				0.288295	0.281712	-0.0216182	-0.316858
CUST_4587_PI425249770	JI448267	PREDICTED: hypothetical protein [Vitis vinifera]	0	II				0.241861	-0.0748418	-0.0648247	-0.0685501
CUST_459_PI425249770	JI444139	protease inhibitor/seed storage/lipid transfer protein (LTP) family protein [Arabidopsis thaliana]	3e-23	II				0.5272	0.237417	-0.41907	0.116147
CUST_4599_PI425249770	JI448279	predicted protein [Populus trichocarpa]	6e-08	II				0.307202	0.131133	-0.00954469	0.257999
CUST_4623_PI425249770	JI448303	NAP1;3 (NUCLEOSOME ASSEMBLY PROTEIN 1;3); DNA binding [Arabidopsis thaliana]	6e-76	II				0.304228	0.155457	-0.0286516	0.0341543
CUST_4636_PI425249770	JI448316	predicted protein [Populus trichocarpa]	e-129	II				0.816582	0.638486	-0.437344	0.022082
CUST_4655_PI425249770	JI448335	PREDICTED: hypothetical protein [Vitis vinifera]	0	II				0.202951	0.0730168	0.122147	-0.137214
CUST_4677_PI425249770	JI448357	PREDICTED: similar to oxysterol-binding family protein [Vitis vinifera]	5e-39	II				0.291282	0.0378354	0.0850897	-0.119967
CUST_470_PI425249770	JI444150	"Naphthoate synthase, putative [Ricinus communis]"	e-154	II				0.82555	0.0647293	-0.00986608	0.82008
CUST_4706_PI425249770	JI448386	PREDICTED: hypothetical protein [Vitis vinifera]	1e-43	II				0.463655	0.387749	0.280303	-0.17812
CUST_4716_PI425249770	JI448396	PREDICTED: similar to ubiquitin fusion protein [Vitis vinifera]	1e-68	II				0.152349	0.391434	-0.503749	-0.0343835
CUST_4725_PI425249770	JI448405	predicted protein [Populus trichocarpa]	3e-42	II				0.946475	-0.41016	0.0607192	-0.21617
CUST_4767_PI425249770	JI448447	PREDICTED: hypothetical protein [Vitis vinifera]	2e-34	II				0.869987	0.288034	-0.19112	-0.42635
CUST_4784_PI425249770	JI448464	PREDICTED: hypothetical protein [Vitis vinifera]	9e-67	II				0.547489	0.384921	0.151574	-0.230482
CUST_4786_PI425249770	JI448466	predicted protein [Populus trichocarpa]	1e-83	II				0.406476	0.388039	0.0325829	0.126041
CUST_4832_PI425249770	JI448512	hypothetical protein LOC100193886 [Zea mays]	5e-13	II				0.268597	0.263992	0.17436	-0.0981588
CUST_4862_PI425249770	JI448542	unknown protein [Arabidopsis thaliana]	9e-22	II				0.30012	0.158379	0.198006	-0.095822
CUST_4896_PI425249770	JI448576	conserved hypothetical protein [Ricinus communis]	0.001	II				0.407349	0.157312	-0.335589	0.231032
CUST_4914_PI425249770	JI448594	PREDICTED: hypothetical protein [Vitis vinifera]	7e-36	II				0.586552	0.215577	0.0787296	-0.0131855
CUST_4926_PI425249770	JI448606	predicted protein [Populus trichocarpa]	0.19	II				1.21118	0.472944	0.0822624	-0.0950686
CUST_4950_PI425249770	JI448630	PREDICTED: hypothetical protein [Vitis vinifera]	0	II				0.210683	-0.057696	-0.542522	0.0579373
CUST_4962_PI425249770	JI448642	predicted protein [Populus trichocarpa]	e-129	II				0.302897	0.106692	-0.0169287	0.0510178
CUST_4979_PI425249770	JI448659	PREDICTED: hypothetical protein [Vitis vinifera]	1e-43	II				0.33683	0.229058	0.203363	-0.0238749
CUST_5043_PI425249770	JI448723	protein with unknown function [Ricinus communis]	1e-86	II				1.00765	0.289853	-0.473415	0.07629
CUST_5077_PI425249770	JI448757	PREDICTED: hypothetical protein [Vitis vinifera]	e-135	II				0.667708	0.677535	0.610379	0.301475
CUST_508_PI425249770	JI444188	PREDICTED: hypothetical protein [Vitis vinifera]	8e-95	II				0.474534	-0.134632	0.0548925	0.0187352
CUST_5080_PI425249770	JI448760	PREDICTED: hypothetical protein [Vitis vinifera]	8e-13	II				0.386518	0.0707881	0.0393581	-0.257689
CUST_5097_PI425249770	JI448777	PREDICTED: hypothetical protein [Vitis vinifera]	2e-20	II				0.887905	0.913811	-0.233363	-0.0894782
CUST_5098_PI425249770	JI448778	PREDICTED: hypothetical protein [Vitis vinifera]	2e-24	II				0.350489	0.203227	0.14617	-0.0909681
CUST_5099_PI425249770	JI448779	PREDICTED: hypothetical protein [Vitis vinifera]	0	II				0.390757	0.38611	0.39264	0.101701
CUST_5117_PI425249770	JI448797	predicted protein [Populus trichocarpa]	5e-62	II				0.279796	0.1899	0.209643	-0.214615
CUST_5193_PI425249770	JI448873	"wd40 protein, putative [Ricinus communis]"	2e-29	II				0.577288	0.428006	0.412382	0.0303411
CUST_5210_PI425249770	JI448890	PREDICTED: hypothetical protein [Vitis vinifera]	0.8	II				0.719312	1.05375	-1.51718	-0.66484
CUST_5211_PI425249770	JI448891	conserved hypothetical protein [Ricinus communis]	2e-70	II				0.260126	0.113865	-0.0203549	-0.259677
CUST_5214_PI425249770	JI448894	hypothetical protein LOC100275784 [Zea mays]	0.68	II				0.677772	0.0620009	0.0268679	0.267251
CUST_5286_PI425249770	JI448966	PREDICTED: hypothetical protein [Vitis vinifera]	0	II				0.658597	0.68803	-0.554587	-0.28057
CUST_5324_PI425249770	JI449004	PREDICTED: hypothetical protein [Vitis vinifera]	0	II				0.151101	0.0982776	0.241992	-0.17801
CUST_5368_PI425249770	JI449048	PREDICTED: hypothetical protein [Vitis vinifera]	1e-54	II				0.328578	0.101722	0.0364056	0.00685374
CUST_5378_PI425249770	JI449058	PREDICTED: hypothetical protein [Vitis vinifera]	0	II				0.293645	0.187314	0.216656	-0.3131
CUST_5387_PI425249770	JI449067	PREDICTED: hypothetical protein [Vitis vinifera]	2e-10	II				0.531916	0.158505	-0.254368	-0.0549715
CUST_5397_PI425249770	JI449077	"acylphosphatase, putative [Ricinus communis]"	3e-44	II				0.245679	0.119808	-0.0613747	-0.0894744
CUST_5403_PI425249770	JI449083	PREDICTED: hypothetical protein [Vitis vinifera]	3e-33	II				0.620536	0.664894	0.120538	-0.135099
CUST_5412_PI425249770	JI449092	PREDICTED: hypothetical protein [Vitis vinifera]	5e-35	II				0.696506	0.734304	-0.576645	0.480048
CUST_5439_PI425249770	JI449119	CPuORF37 (Conserved peptide upstream open reading frame 37) [Arabidopsis thaliana]	2e-16	II				0.189099	0.139495	-0.186849	-0.157147
CUST_5451_PI425249770	JI449131	"pentatricopeptide repeat-containing protein, putative [Ricinus communis]"	8e-56	II				0.315173	0.54812	-0.617386	-0.40194
CUST_5453_PI425249770	JI449133	PREDICTED: hypothetical protein [Vitis vinifera]	3e-88	II				0.370239	0.380018	0.0693429	-0.0114733
CUST_5473_PI425249770	JI449153	PREDICTED: hypothetical protein [Vitis vinifera]	e-115	II				0.62471	0.255799	-0.812037	-0.204594
CUST_5481_PI425249770	JI449161	"nucleotide binding protein, putative [Ricinus communis]"	2e-73	II				0.289359	0.227963	0.0956605	-0.0705652
CUST_5482_PI425249770	JI449162	predicted protein [Populus trichocarpa]	e-118	II				0.395536	0.108574	-0.144363	-0.126713
CUST_5483_PI425249770	JI449163	"beta-glucosidase, putative [Ricinus communis]"	e-100	II				0.996876	0.577344	-0.229702	-0.196838
CUST_5489_PI425249770	JI449169	PREDICTED: hypothetical protein [Vitis vinifera]	1e-64	II				0.294048	0.135849	0.117952	-0.0926355
CUST_5530_PI425249770	JI449210	Os05g0465400 [Oryza sativa (japonica cultivar-group)]	0.66	II				0.188231	0.946383	-0.192508	-0.135606
CUST_5540_PI425249770	JI449220	"ATP synthase alpha subunit mitochondrial, putative [Ricinus communis]"	3e-98	II				0.443535	0.202613	0.266171	-0.160292
CUST_5547_PI425249770	JI449227	"Heterogeneous nuclear ribonucleoprotein A1, putative [Ricinus communis]"	6e-75	II				0.0714722	0.32539	-0.158684	-0.222289
CUST_5659_PI425249770	JI449339	PREDICTED: hypothetical protein [Vitis vinifera]	0.031	II				0.345711	-0.0676626	-0.283817	0.0958641
CUST_5751_PI425249770	JI449431	PREDICTED: hypothetical protein [Vitis vinifera]	6e-93	II				1.01081	0.698014	-0.0220753	-0.00656573
CUST_5752_PI425249770	JI449432	PREDICTED: hypothetical protein [Vitis vinifera]	7e-47	II				0.111326	0.327011	0.253466	-0.135321
CUST_5783_PI425249770	JI449463	PREDICTED: hypothetical protein [Vitis vinifera]	4e-21	II				0.855783	0.13908	-0.346664	-0.0613723
CUST_5789_PI425249770	JI449469	"Vacuolar protein sorting protein, putative [Ricinus communis]"	2e-37	II				1.26448	0.204809	-0.628499	0.582376
CUST_5844_PI425249770	JI449524	PREDICTED: hypothetical protein [Vitis vinifera]	0	II				0.752973	0.521434	-0.118312	0.0391382
CUST_5851_PI425249770	JI449531	PREDICTED: hypothetical protein [Vitis vinifera]	1e-38	II				0.527556	0.321653	0.39436	0.00667032
CUST_5892_PI425249770	JI449572	"ubiquitin-protein ligase, putative [Ricinus communis]"	0.003	II				0.451073	-0.0374901	0.26595	-0.136347
CUST_5902_PI425249770	JI449582	PREDICTED: hypothetical protein [Vitis vinifera]	1e-13	II				0.656823	0.53205	-0.324476	0.658037
CUST_5914_PI425249770	JI449594	predicted protein [Populus trichocarpa]	5e-80	II				0.792446	0.270184	-0.447984	0.208308
CUST_5944_PI425249770	JI449624	fasciclin-like arabinogalactan protein 12.2 [Populus trichocarpa]	6e-35	II				0.848302	0.404874	0.0181106	-0.373566
CUST_5968_PI425249770	JI449648	PREDICTED: hypothetical protein [Vitis vinifera]	3e-85	II				0.523078	0.298846	0.388095	-0.239359
CUST_6_PI425255467	NM_121052.2	gi|42567762|ref|NM_121052.2| Arabidopsis thaliana FLC (FLOWERING LOCUS C); specific transcriptional repressor/ transcription factor (FLC) mRNA, complete cds		II				1.46448	0.687239	-1.43823	1.17226
CUST_6009_PI425249770	JI449689	PREDICTED: hypothetical protein [Vitis vinifera]	0	II				0.394614	0.413582	0.429916	0.109046
CUST_6015_PI425249770	JI449695	PREDICTED: hypothetical protein [Vitis vinifera]	6e-25	II				0.31658	0.47531	0.359107	-0.0438175
CUST_6055_PI425249770	JI449735	predicted protein [Populus trichocarpa]	0	II				0.189189	-0.0213049	-0.127935	0.0646133
CUST_6057_PI425249770	JI449737	PREDICTED: hypothetical protein isoform 1 [Vitis vinifera]	e-129	II				0.310301	0.245869	0.234271	-0.111346
CUST_6072_PI425249770	JI449752	PREDICTED: hypothetical protein [Vitis vinifera]	2e-69	II				0.171529	0.193701	0.186452	-0.198439
CUST_6099_PI425249770	JI449779	PREDICTED: hypothetical protein [Vitis vinifera]	e-139	II				0.462101	-0.134468	0.516958	-0.272346
CUST_6109_PI425249770	JI449789	PREDICTED: hypothetical protein [Vitis vinifera]	2e-37	II				0.479744	0.473662	0.351739	0.0499716
CUST_6132_PI425249770	JI449812	AALP (Arabidopsis aleurain-like protease); cysteine-type peptidase [Arabidopsis thaliana]	3e-14	II				0.481786	0.0860728	0.132466	0.0884597
CUST_6181_PI425249770	JI449861	unknown protein [Arabidopsis thaliana]	5e-15	II				0.23232	-0.0472347	0.0990629	-0.0669972
CUST_6253_PI425249770	JI449933	PREDICTED: hypothetical protein [Vitis vinifera]	1e-10	II				0.271121	0.120667	0.0133247	0.0244586
CUST_6259_PI425249770	JI449939	hypothetical protein SORBIDRAFT_05g021430 [Sorghum bicolor]	4.4	II				0.791992	0.28634	0.150719	-0.338368
CUST_6281_PI425249770	JI449961	PREDICTED: hypothetical protein [Vitis vinifera]	0	II				0.122723	-0.0403256	-0.165944	0.0802708
CUST_6284_PI425249770	JI449964	"phosphoprotein phosphatase, putative [Ricinus communis]"	1e-31	II				0.468879	0.0215556	0.0223633	0.104656
CUST_6303_PI425249770	JI449983	predicted protein [Ostreococcus lucimarinus CCE9901]	1.2	II				0.520821	0.146983	0.174479	0.188684
CUST_6314_PI425249770	JI449994	PREDICTED: hypothetical protein [Vitis vinifera]	e-124	II				0.362264	0.275559	0.195763	-0.10043
CUST_6343_PI425249770	JI450023	PREDICTED: hypothetical protein [Vitis vinifera]	6e-61	II				0.149848	0.0847982	0.0474497	-0.0942151
CUST_6361_PI425249770	JI450041	SNF2 super family [Micromonas sp. RCC299]	3.2	II				0.435332	0.128093	0.157821	-0.232386
CUST_6411_PI425249770	JI450091	protein binding [Arabidopsis thaliana]	8e-07	II				0.235761	0.0757817	0.0995808	-0.111243
CUST_6430_PI425249770	JI450110	"gibberellin 20-oxidase, putative [Ricinus communis]"	6e-23	II				1.26881	0.708196	0.76682	-0.373248
CUST_6449_PI425249770	JI450129	SET domain protein [Populus trichocarpa]	6e-06	II				0.615851	-0.000662963	-0.0733748	-0.131673
CUST_6486_PI425249770	JI450166	protein binding / zinc ion binding [Arabidopsis thaliana]	8e-22	II				0.256729	-0.0135686	-0.058993	-0.0503155
CUST_6508_PI425249770	JI450188	predicted protein [Micromonas sp. RCC299]	4e-51	II				0.275196	0.437395	0.384445	0.0378593
CUST_6512_PI425249770	JI450192	conserved hypothetical protein [Ricinus communis]	1e-46	II				0.259634	0.166466	-0.00787799	-0.214474
CUST_6558_PI425249770	JI450238	PREDICTED: hypothetical protein [Vitis vinifera]	2e-29	II				0.715796	0.0199471	-0.295439	0.300722
CUST_6561_PI425249770	JI450241	PREDICTED: hypothetical protein [Vitis vinifera]	3e-49	II				0.532473	0.295148	-1.56086	-0.477008
CUST_6564_PI425249770	JI450244	PREDICTED: hypothetical protein [Vitis vinifera]	1e-39	II				0.434954	0.431248	0.341494	-0.0388374
CUST_6578_PI425249770	JI450258	predicted protein [Populus trichocarpa]	5e-79	II				0.165744	0.256248	0.253612	-0.0960239
CUST_6597_PI425249770	JI450277			II				0.281124	0.173779	-0.381552	-0.180182
CUST_6625_PI425249770	JI450305	PREDICTED: hypothetical protein isoform 1 [Vitis vinifera]	1e-85	II				0.184907	0.0220679	-0.119683	0.139524
CUST_6630_PI425249770	JI450310	PREDICTED: hypothetical protein [Vitis vinifera]	1e-30	II				0.57762	0.355227	0.307335	-0.249503
CUST_6635_PI425249770	JI450315	PREDICTED: hypothetical protein [Vitis vinifera]	9e-13	II				0.744062	0.215796	0.180762	-0.194935
CUST_6645_PI425249770	JI450325	PREDICTED: similar to F28K19.26 [Vitis vinifera]	e-122	II				0.617801	0.923066	0.0385276	-0.0305901
CUST_6687_PI425249770	JI450367	PREDICTED: hypothetical protein [Vitis vinifera]	0.13	II				0.231395	-0.00917323	-0.0203244	-0.0618976
CUST_6701_PI425249770	JI450381	PREDICTED: hypothetical protein [Vitis vinifera]	3e-74	II				0.567209	0.300398	0.2893	-0.369836
CUST_6721_PI425249770	JI450401	PREDICTED: hypothetical protein [Vitis vinifera]	8.9	II				0.176084	0.0238868	-0.312048	-0.0298045
CUST_6732_PI425249770	JI450412	unknown protein [Arabidopsis thaliana]	1.7	II				1.24307	0.388813	-0.529196	-0.150884
CUST_6781_PI425249770	JI450461	predicted protein [Populus trichocarpa]	7e-39	II				0.309207	0.0662378	0.343527	-0.187854
CUST_6800_PI425249770	JI450480	PREDICTED: hypothetical protein [Vitis vinifera]	6e-22	II				0.0641076	0.215194	-0.22262	0.0254002
CUST_6812_PI425249770	JI450492	conserved hypothetical protein [Ricinus communis]	1e-27	II				0.219662	0.0235758	0.164703	-0.123607
CUST_6835_PI425249770	JI450515	predicted protein [Physcomitrella patens subsp. patens]	5e-47	II				0.804205	0.265676	-1.28826	-0.62352
CUST_6917_PI425249770	JI450597	PREDICTED: hypothetical protein [Vitis vinifera]	2e-32	II				0.345073	-0.193031	0.014383	0.142327
CUST_6921_PI425249770	JI450601	conserved hypothetical protein [Ricinus communis]	1e-18	II				0.283478	-0.0132961	-0.157011	0.10542
CUST_6922_PI425249770	JI450602	PREDICTED: hypothetical protein [Vitis vinifera]	2e-10	II				0.597065	0.485544	0.217778	0.0324055
CUST_6923_PI425249770	JI450603	PREDICTED: hypothetical protein [Vitis vinifera]	5e-55	II				0.670678	0.197531	0.496213	-0.359645
CUST_6963_PI425249770	JI450643	PREDICTED: hypothetical protein [Vitis vinifera]	7e-33	II				0.716869	0.680076	-0.945067	-0.273459
CUST_7037_PI425249770	JI450717	predicted protein [Populus trichocarpa]	3e-31	II				0.312105	0.348453	0.331118	-0.1604
CUST_7051_PI425249770	JI450731	PREDICTED: hypothetical protein [Vitis vinifera]	4e-60	II				0.378496	0.35091	0.246495	-0.0669394
CUST_7063_PI425249770	JI450743	predicted protein [Populus trichocarpa]	3e-24	II				0.0504826	0.0944122	-0.0337253	-0.0369244
CUST_7122_PI425249770	JI450802	PREDICTED: hypothetical protein [Vitis vinifera]	2e-12	II				0.544283	-0.0942952	0.0361916	-0.224936
CUST_7145_PI425249770	JI450825	predicted protein [Populus trichocarpa]	7e-25	II				0.338044	0.175234	0.194291	0.121955
CUST_7189_PI425249770	JI450869	PREDICTED: similar to putative protein [Vitis vinifera]	3e-22	II				0.350494	0.157381	-0.126224	0.0522394
CUST_7195_PI425249770	JI450875	Os03g0105300 [Oryza sativa (japonica cultivar-group)]	2.1	II				0.206852	0.110419	0.0445681	-0.0431353
CUST_7254_PI425249770	JI450934	hypothetical protein SORBIDRAFT_08g020055 [Sorghum bicolor]	0.69	II				0.256238	0.240699	-0.0122239	-0.190291
CUST_7273_PI425249770	JI450953	predicted protein [Populus trichocarpa]	9e-39	II				0.147374	0.190685	0.181302	-0.155089
CUST_7391_PI425249770	JI451071	PREDICTED: hypothetical protein [Vitis vinifera]	4e-72	II				0.426573	0.751423	-0.938949	-0.129866
CUST_7399_PI425249770	JI451079	PREDICTED: hypothetical protein [Vitis vinifera]	3e-40	II				0.911456	0.118416	-0.0837366	-0.0244174
CUST_7418_PI425249770	JI451098	Os03g0598200 [Oryza sativa (japonica cultivar-group)]	7e-07	II				0.208894	-0.0704417	0.048391	0.0458399
CUST_7432_PI425249770	JI451112	"amidophosphoribosyltransferase, putative [Ricinus communis]"	1e-55	II				0.594711	0.438744	0.274613	-0.0752659
CUST_7452_PI425249770	JI451132	PREDICTED: hypothetical protein [Vitis vinifera]	9e-44	II				0.337345	0.0988507	0.0262442	0.0158106
CUST_7455_PI425249770	JI451135	Os11g0657400 [Oryza sativa (japonica cultivar-group)]	0.025	II				0.410301	0.155118	-0.573563	-0.019057
CUST_7485_PI425249770	JI451165	histone H2B [Physcomitrella patens subsp. patens]	7e-32	II				1.50777	1.36129	-4.9775	-0.568077
CUST_7487_PI425249770	JI451167	predicted protein [Micromonas sp. RCC299]	1.1	II				0.339281	0.215808	0.134573	0.0132713
CUST_75_PI425249770	JI443755	HTB11; DNA binding [Arabidopsis thaliana]	3e-47	II				0.503457	0.386473	0.86278	-0.888279
CUST_7500_PI425249770	JI451180	conserved hypothetical protein [Ricinus communis]	4e-05	II				0.788295	0.734915	0.372653	-0.682975
CUST_7511_PI425249770	JI451191			II				0.305311	0.022213	0.22979	-0.0234963
CUST_7547_PI425249770	JI451227	PREDICTED: hypothetical protein [Vitis vinifera]	4e-55	II				0.420136	0.64838	-0.757848	-0.589392
CUST_7565_PI425249770	JI451245	"ATP-dependent RNA helicase, putative [Ricinus communis]"	0.0009	II				0.341013	0.449201	0.121428	-0.08745
CUST_7573_PI425249770	JI451253	unknown protein [Arabidopsis thaliana]	2e-25	II				0.412835	0.304834	0.427807	0.118597
CUST_7586_PI425249770	JI451266	PREDICTED: hypothetical protein [Vitis vinifera]	0	II				0.265641	0.215673	0.0885321	-0.401955
CUST_7605_PI425249770	JI451285	Os06g0567200 [Oryza sativa (japonica cultivar-group)]	3.3	II				0.538998	0.120863	0.0325801	-0.00374222
CUST_7612_PI425249770	JI451292	PREDICTED: hypothetical protein [Vitis vinifera]	4e-10	II				0.175575	0.00540749	0.0366052	0.00970682
CUST_7651_PI425249770	JI451331	PREDICTED: hypothetical protein [Vitis vinifera]	4e-48	II				0.274282	0.0174591	-0.285528	0.0757345
CUST_766_PI425249770	JI444446	conserved hypothetical protein [Ricinus communis]	e-114	II				0.698724	0.31063	0.422231	-0.0206238
CUST_7687_PI425249770	JI451367	"poly-A binding protein, putative [Ricinus communis]"	7e-20	II				0.353248	0.143286	0.18808	-0.263602
CUST_7716_PI425249770	JI451396	predicted protein [Populus trichocarpa]	8e-15	II				0.930193	0.235288	-0.196215	0.0739822
CUST_7742_PI425249770	JI451422	conserved hypothetical protein [Ricinus communis]	0.002	II				0.454411	0.174689	0.127304	0.030327
CUST_7757_PI425249770	JI451437			II				0.447008	0.203974	0.240062	0.00636832
CUST_7809_PI425249770	JI451489	PREDICTED: hypothetical protein [Vitis vinifera]	2e-30	II				0.36275	0.198651	-0.0842485	0.138318
CUST_784_PI425249770	JI444464	PREDICTED: hypothetical protein [Vitis vinifera]	e-109	II				0.595607	0.647227	-0.379196	-0.352749
CUST_7856_PI425249770	JI451536	predicted protein [Populus trichocarpa]	7e-09	II				0.760303	-0.115523	-0.102067	0.0315809
CUST_7932_PI425249770	JI451612	PREDICTED: hypothetical protein isoform 2 [Vitis vinifera]	e-180	II				0.371452	0.213971	0.210971	0.0813958
CUST_7967_PI425249770	JI451647	PREDICTED: hypothetical protein [Vitis vinifera]	4e-58	II				0.323565	0.132875	0.237595	-0.0704091
CUST_7969_PI425249770	JI451649	PREDICTED: hypothetical protein [Vitis vinifera]	2e-25	II				0.287798	0.250381	-0.871981	0.00890462
CUST_8001_PI425249770	JI451681	PREDICTED: hypothetical protein [Vitis vinifera]	e-123	II				0.366653	0.536799	0.118693	0.0176789
CUST_8050_PI425249770	JI451730	conserved hypothetical protein [Ricinus communis]	3e-11	II				0.263872	0.197565	0.143508	0.0324901
CUST_8140_PI425249770	JI451820	predicted protein [Populus trichocarpa]	1.5	II				0.58099	-0.0248016	-2.31315	1.04339
CUST_8150_PI425249770	JI451830	"DNA binding protein, putative [Ricinus communis]"	e-115	II				0.910988	0.793086	-0.202225	-0.0614497
CUST_8218_PI425249770	JI451898	PREDICTED: hypothetical protein [Vitis vinifera]	0	II				0.308608	0.188085	-0.0847759	0.211426
CUST_8230_PI425249770	JI451910	PREDICTED: hypothetical protein [Vitis vinifera]	1e-69	II				0.322076	-0.10222	0.0723263	0.0864798
CUST_8247_PI425249770	JI451927	PREDICTED: hypothetical protein [Vitis vinifera]	0	II				0.341288	0.085384	-0.749412	0.0248841
CUST_8261_PI425249770	JI451941	protein with unknown function [Ricinus communis]	4e-27	II				0.781666	0.365503	0.281159	-0.535558
CUST_8386_PI425249770	JI452066	PREDICTED: hypothetical protein [Vitis vinifera]	2e-80	II				0.82495	0.862735	-0.166029	0.0150611
CUST_8476_PI425249770	JI452156	PREDICTED: hypothetical protein [Vitis vinifera]	4e-62	II				0.253346	0.312074	0.23912	-0.0113896
CUST_8485_PI425249770	JI452165	PREDICTED: hypothetical protein isoform 2 [Vitis vinifera]	2e-63	II				0.312158	0.137869	0.198241	-0.10141
CUST_8499_PI425249770	JI452179	40S ribosomal protein S15 (RPS15D) [Arabidopsis thaliana]	3e-64	II				0.640565	0.753135	0.604044	0.0636009
CUST_853_PI425249770	JI444533	PREDICTED: hypothetical protein [Vitis vinifera]	1e-91	II				0.135738	-0.00467364	-0.242619	0.109913
CUST_8536_PI425249770	JI452216	PREDICTED: hypothetical protein [Vitis vinifera]	4e-20	II				0.35798	0.11728	0.490967	-0.376894
CUST_8556_PI425249770	JI452236	predicted protein [Populus trichocarpa]	7e-08	II				0.389484	0.288707	0.00740973	-0.154414
CUST_8611_PI425249770	JI452291	PREDICTED: hypothetical protein [Vitis vinifera]	4e-14	II				0.403576	0.384826	0.514613	-0.368496
CUST_8643_PI425249770	JI452323	conserved hypothetical protein [Ricinus communis]	3e-16	II				0.819969	0.168715	0.0166448	0.180901
CUST_8656_PI425249770	JI452336	predicted protein [Populus trichocarpa]	1e-24	II				0.813635	0.139167	0.148455	-0.531028
CUST_8698_PI425249770	JI452378	conserved hypothetical protein [Ricinus communis]	5e-29	II				0.326839	0.0842158	0.0385882	0.152732
CUST_8702_PI425249770	JI452382	"GTP-binding protein alpha subunit, gna, putative [Ricinus communis]"	3e-23	II				0.446725	0.545869	-0.138803	0.366258
CUST_8722_PI425249770	JI452402	PREDICTED: hypothetical protein [Vitis vinifera]	1e-22	II				0.514051	0.328703	0.0526876	-0.0888141
CUST_8724_PI425249770	JI452404	PREDICTED: hypothetical protein [Vitis vinifera]	1e-05	II				0.495652	0.267195	0.145274	-0.0631777
CUST_8731_PI425249770	JI452411	predicted protein [Populus trichocarpa]	0.12	II				1.61374	0.419631	-0.418646	0.582736
CUST_8738_PI425249770	JI452418	PREDICTED: hypothetical protein [Vitis vinifera]	4e-51	II				0.108458	0.0809126	0.0623169	-0.0444524
CUST_8746_PI425249770	JI452426	PREDICTED: hypothetical protein [Vitis vinifera]	1e-89	II				0.450116	0.0159516	0.126019	0.0357688
CUST_8792_PI425249770	JI452472	PREDICTED: hypothetical protein [Vitis vinifera]	1e-19	II				0.565581	-0.102564	-0.0338882	0.0795132
CUST_8820_PI425249770	JI452500	PREDICTED: hypothetical protein [Vitis vinifera]	3e-15	II				0.964759	0.519947	0.572958	-0.562145
CUST_8836_PI425249770	JI452516	predicted protein [Populus trichocarpa]	2e-31	II				0.433288	0.0952972	-0.0569782	0.216584
CUST_8855_PI425249770	JI452535	PREDICTED: hypothetical protein [Vitis vinifera]	0.82	II				0.320379	0.22552	0.148731	-0.153802
CUST_8908_PI425249770	JI452588	kelch repeat-containing F-box family protein [Arabidopsis thaliana]	5.3	II				0.221855	0.155941	0.129828	0.0536213
CUST_8918_PI425249770	JI452598	PREDICTED: hypothetical protein [Vitis vinifera]	8e-20	II				0.158753	0.393891	0.123361	-0.139098
CUST_8919_PI425249770	JI452599	PREDICTED: hypothetical protein [Vitis vinifera]	3e-64	II				0.511651	0.00982746	-0.273643	-0.16179
CUST_8924_PI425249770	JI452604	PREDICTED: hypothetical protein [Vitis vinifera]	8e-05	II				0.468983	-0.0265633	-0.432083	-0.135703
CUST_8926_PI425249770	JI452606	"vav3, putative [Ricinus communis]"	1e-55	II				0.401825	0.360427	-0.175078	-0.294689
CUST_8930_PI425249770	JI452610	conserved hypothetical protein [Ricinus communis]	7e-47	II				1.30042	0.81075	-1.03056	-0.433551
CUST_8950_PI425249770	JI452630	PREDICTED: hypothetical protein [Vitis vinifera]	0.079	II				0.56868	0.421391	0.203663	-0.219878
CUST_8951_PI425249770	JI452631	PREDICTED: hypothetical protein [Vitis vinifera]	2e-21	II				-0.0209751	0.257512	-0.153694	-0.0126499
CUST_8961_PI425249770	JI452641	PREDICTED: hypothetical protein [Vitis vinifera]	6e-15	II				0.729096	0.770211	-0.490322	-0.677013
CUST_8967_PI425249770	JI452647	Os02g0262700 [Oryza sativa (japonica cultivar-group)]	2.7	II				0.295221	0.269551	0.0639844	-0.0306431
CUST_8973_PI425249770	JI452653	"beta-galactosidase, putative [Ricinus communis]"	5e-57	II				0.789554	1.18484	-0.692873	-0.686569
CUST_8979_PI425249770	JI452659	PREDICTED: hypothetical protein [Vitis vinifera]	3e-30	II				0.43286	0.243327	0.165247	-0.0357542
CUST_9165_PI425249770	JI452845	PREDICTED: hypothetical protein [Vitis vinifera]	e-117	II				0.812188	0.813942	-0.932602	-0.760961
CUST_9166_PI425249770	JI452846	PREDICTED: hypothetical protein [Vitis vinifera]	5e-29	II				0.414468	0.307906	0.529769	-0.226199
CUST_9213_PI425249770	JI452893	"chaperone binding protein, putative [Ricinus communis]"	1e-34	II				0.295098	0.23233	0.257522	0.0436754
CUST_922_PI425249770	JI444602	unknown protein [Arabidopsis thaliana]	0.49	II				0.371768	0.416423	-0.1841	-0.0608892
CUST_9229_PI425249770	JI452909	predicted protein [Populus trichocarpa]	0.004	II				1.27009	1.00861	-1.30593	1.46583
CUST_9256_PI425249770	JI452936	predicted protein [Populus trichocarpa]	6e-62	II				0.720573	0.249972	0.0100354	0.102878
CUST_9273_PI425249770	JI452953	PREDICTED: hypothetical protein [Vitis vinifera]	3e-28	II				0.206785	0.88196	-0.545413	0.147619
CUST_9275_PI425249770	JI452955	PREDICTED: hypothetical protein [Vitis vinifera]	e-106	II				0.204103	0.146897	0.148054	-0.353682
CUST_9287_PI425249770	JI452967	PREDICTED: hypothetical protein [Vitis vinifera]	e-132	II				0.570856	-0.00876784	-0.0359449	-0.316248
CUST_9352_PI425249770	JI453032	predicted protein [Populus trichocarpa]	0.24	II				0.754627	0.359774	-0.0021224	-0.438473
CUST_9355_PI425249770	JI453035	"Adenine phosphoribosyltransferase, putative [Ricinus communis]"	8e-94	II				0.276653	0.00909567	-0.0408198	-0.080164
CUST_938_PI425249770	JI444618	PREDICTED: hypothetical protein [Vitis vinifera]	2e-59	II				0.297854	0.143121	-0.119315	0.023735
CUST_9450_PI425249770	JI453130	PREDICTED: hypothetical protein [Vitis vinifera]	2e-85	II				1.11558	0.992359	-0.638307	-1.21013
CUST_9458_PI425249770	JI453138	PREDICTED: hypothetical protein [Vitis vinifera]	4e-22	II				0.649979	0.521774	-0.807665	-0.374458
CUST_9523_PI425249770	JI453203	PREDICTED: hypothetical protein [Vitis vinifera]	2e-42	II				0.226748	0.296937	-0.0652672	-0.380667
CUST_9528_PI425249770	JI453208	PREDICTED: hypothetical protein [Vitis vinifera]	2e-74	II				0.529746	0.282168	0.336659	0.13061
CUST_9537_PI425249770	JI453217	predicted protein [Populus trichocarpa]	3.7	II				0.270898	0.180437	0.337486	-0.149087
CUST_9594_PI425249770	JI453274	Os02g0556900 [Oryza sativa (japonica cultivar-group)]	6e-46	II				0.28355	0.197745	-0.011748	-0.302084
CUST_9601_PI425249770	JI453281	PREDICTED: hypothetical protein isoform 1 [Vitis vinifera]	e-105	II				0.253719	0.193677	0.0735842	0.0794659
CUST_9625_PI425249770	JI453305	PREDICTED: hypothetical protein [Vitis vinifera]	3e-60	II				0.151262	0.118568	0.139334	-0.0194508
CUST_9670_PI425249770	JI453350	PREDICTED: hypothetical protein [Vitis vinifera]	0	II				0.258387	0.178434	0.0268462	0.114368
CUST_9693_PI425249770	JI453373	predicted protein [Populus trichocarpa]	7e-80	II				0.827324	0.490535	0.42124	-0.279891
CUST_9694_PI425249770	JI453374	predicted protein [Populus trichocarpa]	3e-54	II				0.337303	0.135288	0.116564	-0.100459
CUST_9699_PI425249770	JI453379	PREDICTED: hypothetical protein [Vitis vinifera]	2e-13	II				0.352631	0.186111	-0.0010376	-0.205287
CUST_9710_PI425249770	JI453390	PREDICTED: hypothetical protein [Vitis vinifera]	1e-55	II				0.0823126	0.285385	0.0254014	-0.162391
CUST_9717_PI425249770	JI453397	PREDICTED: hypothetical protein [Vitis vinifera]	2e-73	II				0.83436	-0.706594	-0.00690746	0.41967
CUST_9771_PI425249770	JI453451	predicted protein [Physcomitrella patens subsp. patens]	0.55	II				0.639587	0.810741	-2.04936	-0.412615
CUST_9783_PI425249770	JI453463	PREDICTED: similar to midasin-related [Vitis vinifera]	6e-67	II				0.617895	0.356527	-0.0899951	0.00204277
CUST_9803_PI425249770	JI453483	"U3 small nucleolar RNA-associated protein, putative [Ricinus communis]"	7e-20	II				0.412092	0.281807	0.0370706	0.318067
CUST_9843_PI425249770	JI453523	predicted protein [Populus trichocarpa]	8e-15	II				1.13898	0.944205	-0.164396	-0.262756
CUST_9911_PI425249770	JI453591	predicted protein [Populus trichocarpa]	1e-80	II				0.793045	0.161343	-0.0635203	0.0920143
CUST_9916_PI425249770	JI453596	"phosphoglycerate mutase, putative [Ricinus communis]"	2e-14	II				0.348141	1.60069	-0.537216	-0.685887
CUST_9918_PI425249770	JI453598	predicted protein [Populus trichocarpa]	1e-96	II				0.164659	0.258682	0.125484	-0.0224339
CUST_9950_PI425249770	JI453630	conserved hypothetical protein [Ricinus communis]	4e-91	II				0.190603	0.0433083	0.111415	-0.0313079
CUST_9959_PI425249770	JI453639	predicted protein [Populus trichocarpa]	e-111	II				0.242064	0.298306	0.139615	-0.197945
CUST_9989_PI425249770	JI453669	PREDICTED: hypothetical protein [Vitis vinifera]	e-117	II				0.658989	0.515538	-0.139868	-0.307365
CUST_9998_PI425249770	JI453678	"ubiquitin-protein ligase, putative [Ricinus communis]"	e-100	II				0.117471	-0.0241472	-0.200401	0.0789445
CUST_10515_PI425249770	JI454195	"glutathione peroxidase, putative [Ricinus communis]"	2e-81	III	GPX2	antioxidant activity	antioxidant activity	-0.218767	0.22951	0.439614	0.64397
CUST_11187_PI425249770	JI454867	PREDICTED: hypothetical protein [Vitis vinifera]	2e-94	III	DHAR2	antioxidant activity	antioxidant activity	-0.15636	0.347514	0.518047	0.423824
CUST_11962_PI425249770	JI455642	"L-ascorbate peroxidase 1, cytosolic, putative [Ricinus communis]"	e-145	III	APX3	antioxidant activity	antioxidant activity	-0.140533	-0.14657	0.134279	0.311292
CUST_1369_PI425249770	JI445049	PREDICTED: hypothetical protein [Vitis vinifera]	e-121	III	AT3G11630	antioxidant activity	antioxidant activity	0.038585	0.269818	0.466087	0.412979
CUST_1654_PI425249770	JI445334	PREDICTED: hypothetical protein [Vitis vinifera]	0	III	GR1	antioxidant activity	antioxidant activity	-0.0223796	0.136412	0.354953	0.0371968
CUST_3172_PI425249770	JI446852	"peroxiredoxin, putative [Ricinus communis]"	4e-88	III	PRXIIF	antioxidant activity	antioxidant activity	-0.215206	0.20126	0.455573	0.32526
CUST_8539_PI425249770	JI452219	PREDICTED: hypothetical protein [Vitis vinifera]	5e-68	III	DHAR3	antioxidant activity	antioxidant activity	-0.331715	0.0358621	0.0956799	-0.0188583
CUST_1258_PI425249770	JI444938	predicted protein [Populus trichocarpa]	8e-58	III	AT4G26910	Citrate cycle(TCA cycle)	Carbonhydrate Metabolism	0.118468	0.21957	0.0247046	0.143777
CUST_1261_PI425249770	JI444941	PREDICTED: hypothetical protein [Vitis vinifera]	e-108	III	AT5G55070	Citrate cycle(TCA cycle)	Carbonhydrate Metabolism	-0.094631	-0.430136	0.208121	0.175342
CUST_2633_PI425249770	JI446313	predicted protein [Populus trichocarpa]	0	III	FUM1	Citrate cycle(TCA cycle)	Carbonhydrate Metabolism	-0.247941	-0.136631	0.420218	0.178719
CUST_2696_PI425249770	JI446376	dehydrogenase E1 component family protein [Arabidopsis thaliana]	0.004	III	PDH-E1	Citrate cycle(TCA cycle)	Carbonhydrate Metabolism	-0.0357898	0.109778	0.22997	0.0847031
CUST_2747_PI425249770	JI446427	"succinate dehydrogenase, putative [Ricinus communis]"	4e-79	III	SDH2-2	Citrate cycle(TCA cycle)	Carbonhydrate Metabolism	-0.113715	0.152166	0.282315	0.146735
CUST_3387_PI425249770	JI447067	PREDICTED: similar to NADP-specific isocitrate dehydrogenase [Vitis vinifera]	e-101	III	AT5G14590	Citrate cycle(TCA cycle)	Carbonhydrate Metabolism	-0.0839246	0.265107	0.428962	0.134367
CUST_425_PI425249770	JI444105	predicted protein [Populus trichocarpa]	0	III	cICDH	Citrate cycle(TCA cycle)	Carbonhydrate Metabolism	-0.0935497	0.127977	0.322542	0.113314
CUST_6616_PI425249770	JI450296	PREDICTED: hypothetical protein [Vitis vinifera]	0	III	ATCS	Citrate cycle(TCA cycle)	Carbonhydrate Metabolism	0.139312	0.148132	0.522605	0.704399
CUST_7515_PI425249770	JI451195	"pyruvate dehydrogenase, putative [Ricinus communis]"	0	III	MAB1	Citrate cycle(TCA cycle)	Carbonhydrate Metabolism	-0.0683616	0.0684705	0.0230687	-0.0372403
CUST_6744_PI425249770	JI450424	PREDICTED: hypothetical protein [Vitis vinifera]	0	III	AT2G36580	Glycolysis	Carbonhydrate metabolism	-0.646071	0.0611503	0.790185	0.948743
CUST_6933_PI425249770	JI450613	predicted protein [Populus trichocarpa]	1e-34	III	PKP-ALPHA	Glycolysis	Carbonhydrate metabolism	0.167596	0.256964	0.311977	0.414237
CUST_10519_PI425249770	JI454199	PREDICTED: hypothetical protein [Vitis vinifera]	e-128	III	TPI	Glycolysis/Gluconeogenesis	Carbonhydrate Metabolism	-0.081152	0.177983	0.339022	0.11645
CUST_13133_PI425249770	JI456813	PGM (PHOSPHOGLUCOMUTASE); phosphoglucomutase [Arabidopsis thaliana]	8e-55	III	PGM	Glycolysis/Gluconeogenesis	Carbonhydrate Metabolism	-0.0399313	0.1475	-0.235458	0.221658
CUST_2299_PI425249770	JI445979	"aldehyde dehydrogenase, putative [Ricinus communis]"	0	III		Glycolysis/Gluconeogenesis	Carbonhydrate Metabolism	-0.163352	0.00555833	0.351516	0.383141
CUST_2696_PI425249770	JI446376	dehydrogenase E1 component family protein [Arabidopsis thaliana]	0.004	III	PDH-E1	Glycolysis/Gluconeogenesis	Carbonhydrate Metabolism	-0.0357898	0.109778	0.22997	0.0847031
CUST_3012_PI425249770	JI446692	6-phosphofructokinase [Zea mays]	e-104	III	PFK3	Glycolysis/Gluconeogenesis	Carbonhydrate Metabolism	-0.260351	0.100852	0.0159589	0.399209
CUST_3096_PI425249770	JI446776	PREDICTED: hypothetical protein [Vitis vinifera]	e-167	III	AT3G52930	Glycolysis/Gluconeogenesis	Carbonhydrate Metabolism	-0.12612	0.146598	0.262918	0.175166
CUST_461_PI425249770	JI444141	PREDICTED: hypothetical protein [Vitis vinifera]	e-146	III		Glycolysis/Gluconeogenesis	Carbonhydrate Metabolism	-0.0665646	0.120212	0.508766	0.199954
CUST_4713_PI425249770	JI448393	predicted protein [Populus trichocarpa]	0	III	ALDH7B4	Glycolysis/Gluconeogenesis	Carbonhydrate Metabolism	-0.295229	0.154612	0.139938	0.295946
CUST_7243_PI425249770	JI450923	predicted protein [Populus trichocarpa]	4e-97	III		Glycolysis/Gluconeogenesis	Carbonhydrate Metabolism	0.427206	0.248928	1.46553	1.67964
CUST_7515_PI425249770	JI451195	"pyruvate dehydrogenase, putative [Ricinus communis]"	0	III	MAB1	Glycolysis/Gluconeogenesis	Carbonhydrate Metabolism	-0.0683616	0.0684705	0.0230687	-0.0372403
CUST_9604_PI425249770	JI453284	PREDICTED: hypothetical protein [Vitis vinifera]	3e-74	III	HXK3	Glycolysis/Gluconeogenesis	Carbonhydrate Metabolism	-0.285405	0.106583	0.147465	-0.0372534
CUST_12958_PI425249770	JI456638	PREDICTED: hypothetical protein [Vitis vinifera]	e-115	III		Pentose phosphate pathway	Carbonhydrate Metabolism	0.0487636	0.345468	0.332903	0.32364
CUST_13133_PI425249770	JI456813	PGM (PHOSPHOGLUCOMUTASE); phosphoglucomutase [Arabidopsis thaliana]	8e-55	III	PGM	Pentose phosphate pathway	Carbonhydrate Metabolism	-0.0399313	0.1475	-0.235458	0.221658
CUST_3012_PI425249770	JI446692	6-phosphofructokinase [Zea mays]	e-104	III	PFK3	Pentose phosphate pathway	Carbonhydrate Metabolism	-0.260351	0.100852	0.0159589	0.399209
CUST_3096_PI425249770	JI446776	PREDICTED: hypothetical protein [Vitis vinifera]	e-167	III	AT3G52930	Pentose phosphate pathway	Carbonhydrate Metabolism	-0.12612	0.146598	0.262918	0.175166
CUST_3347_PI425249770	JI447027	PREDICTED: hypothetical protein [Vitis vinifera]	6e-13	III		Pentose phosphate pathway	Carbonhydrate Metabolism	-0.113913	-0.1094	0.306842	0.150264
CUST_13133_PI425249770	JI456813	PGM (PHOSPHOGLUCOMUTASE); phosphoglucomutase [Arabidopsis thaliana]	8e-55	III	PGM	starch and sucrose metabolism	Carbonhydrate Metabolism	-0.0399313	0.1475	-0.235458	0.221658
CUST_14327_PI425249770	JI458007	predicted protein [Ostreococcus lucimarinus CCE9901]	e-129	III	APL3	starch and sucrose metabolism	Carbonhydrate Metabolism	0.390655	0.447316	0.302299	0.696091
CUST_9604_PI425249770	JI453284	PREDICTED: hypothetical protein [Vitis vinifera]	3e-74	III	HXK3	starch and sucrose metabolism	Carbonhydrate Metabolism	-0.285405	0.106583	0.147465	-0.0372534
CUST_10426_PI425249770	JI454106	predicted protein [Populus trichocarpa]	1e-23	III	AT3G52730	Oxidative phosphorylation	Energy	-0.0365664	0.250126	0.390088	0.476733
CUST_12531_PI425249770	JI456211	PREDICTED: hypothetical protein [Vitis vinifera]	1e-08	III	AVP1	Oxidative phosphorylation	Energy	0.328482	0.142158	0.118788	0.459781
CUST_12992_PI425249770	JI456672	NADH dehydrogenase ND5 subunit [Gossypium barbadense]	e-100	III	ndhF	Oxidative phosphorylation	Energy	-0.41983	0.221278	0.239538	0.20924
CUST_13160_PI425249770	JI456840	predicted protein [Populus trichocarpa]	3e-30	III	AT5G55290	Oxidative phosphorylation	Energy	-0.30304	-0.095657	0.115659	0.0426016
CUST_13457_PI425249770	JI457137	hypothetical protein SORBIDRAFT_04g025700 [Sorghum bicolor]	3e-36	III	AT5G57815	Oxidative phosphorylation	Energy	-0.084246	0.179509	0.312721	-0.0910241
CUST_14284_PI425249770	JI457964	PREDICTED: hypothetical protein [Vitis vinifera]	4e-63	III	AT4G02620	Oxidative phosphorylation	Energy	-0.0594602	0.201538	0.346585	0.204878
CUST_14802_PI425249770	JI458482	PREDICTED: hypothetical protein [Vitis vinifera]	0	III	AT2G20360	Oxidative phosphorylation	Energy	-0.0174942	0.107545	0.281908	0.379795
CUST_2408_PI425249770	JI446088	PREDICTED: hypothetical protein isoform 1 [Vitis vinifera]	7e-86	III	ATP5	Oxidative phosphorylation	Energy	-0.0378265	0.00426992	0.149993	0.374883
CUST_2747_PI425249770	JI446427	"succinate dehydrogenase, putative [Ricinus communis]"	4e-79	III	SDH2-2	Oxidative phosphorylation	Energy	-0.113715	0.152166	0.282315	0.146735
CUST_3624_PI425249770	JI447304	PREDICTED: hypothetical protein [Vitis vinifera]	e-112	III	AT3G58730	Oxidative phosphorylation	Energy	-0.262641	-0.38211	0.273783	0.352713
CUST_4552_PI425249770	JI448232	"NADH dehydrogenase, putative [Ricinus communis]"	7e-77	III		Oxidative phosphorylation	Energy	0.0709797	0.0335739	0.297351	0.426693
CUST_5069_PI425249770	JI448749	NADH-ubiquinone oxidoreductase-related [Arabidopsis thaliana]	1e-31	III		Oxidative phosphorylation	Energy	-0.133911	0.0751041	0.0707906	-0.0636129
CUST_5674_PI425249770	JI449354	PREDICTED: hypothetical protein [Vitis vinifera]	1e-34	III	AT4G37830	Oxidative phosphorylation	Energy	0.0550321	0.149755	0.176067	-0.163202
CUST_8294_PI425249770	JI451974	NADH-ubiquinone oxidoreductase-related [Arabidopsis thaliana]	1e-40	III		Oxidative phosphorylation	Energy	0.0139275	0.0134166	0.47901	0.0542151
CUST_8627_PI425249770	JI452307	predicted protein [Populus trichocarpa]	8e-50	III	COX6B	Oxidative phosphorylation	Energy	-0.103732	0.273746	0.330929	0.187854
CUST_8701_PI425249770	JI452381	PREDICTED: hypothetical protein [Vitis vinifera]	2e-56	III	FRO1	Oxidative phosphorylation	Energy	-0.119362	0.187173	0.409302	0.0712833
CUST_9035_PI425249770	JI452715	predicted protein [Populus trichocarpa]	e-107	III	AtPPa1	Oxidative phosphorylation	Energy	-0.34065	0.214475	0.498638	0.305092
CUST_15016_PI425249770	JI458696	PREDICTED: hypothetical protein [Vitis vinifera]	2e-63	III		Aminoacyl-tRNA biosynthesis	Genetic information processing	-0.00408745	0.280305	0.47359	0.255457
CUST_11277_PI425249770	JI454957	PREDICTED: hypothetical protein [Vitis vinifera]	1e-70	III	GTF2H2	Basal transcription factors	Genetic information processing	0.0647618	-0.156409	0.0374225	0.336092
CUST_15022_PI425249770	JI458702	PREDICTED: hypothetical protein isoform 1 [Vitis vinifera]	7e-60	III	TAF13	Basal transcription factors	Genetic information processing	0.000336647	-0.138538	-0.122818	0.192996
CUST_1932_PI425249770	JI445612	protein with unknown function [Ricinus communis]	9e-19	III	AT1G07470	Basal transcription factors	Genetic information processing	-0.124754	-0.4011	0.19699	0.548954
CUST_2685_PI425249770	JI446365	PREDICTED: hypothetical protein [Vitis vinifera]	e-106	III	TBP2	Basal transcription factors	Genetic information processing	-0.225885	0.0872838	-0.139637	0.106713
CUST_3430_PI425249770	JI447110	PREDICTED: hypothetical protein [Vitis vinifera]	e-125	III		Basal transcription factors	Genetic information processing	0.285987	0.0252767	0.256373	0.478279
CUST_3640_PI425249770	JI447320	PREDICTED: hypothetical protein [Vitis vinifera]	1e-57	III		Basal transcription factors	Genetic information processing	0.0636101	0.0650368	-0.118865	0.104892
CUST_477_PI425249770	JI444157	PREDICTED: hypothetical protein [Vitis vinifera]	e-167	III		Basal transcription factors	Genetic information processing	-0.0890029	-0.303414	0.0935335	0.29888
CUST_6787_PI425249770	JI450467	PREDICTED: hypothetical protein [Vitis vinifera]	1e-40	III		Basal transcription factors	Genetic information processing	-0.533147	0.0290019	0.0850032	0.468485
CUST_7848_PI425249770	JI451528	predicted protein [Populus trichocarpa]	9e-66	III		Basal transcription factors	Genetic information processing	0.310644	-0.45463	0.415541	0.141841
CUST_12402_PI425249770	JI456082	ubiquitin fusion protein [Chlamydomonas reinhardtii]	1.9	III		Base excision repair	Genetic information processing	-0.0111192	0.502696	0.119006	0.189215
CUST_2683_PI425249770	JI446363	"ap endonuclease, putative [Ricinus communis]"	1e-19	III	ARP	Base excision repair	Genetic information processing	-0.160762	-0.0926532	0.481083	0.424108
CUST_10006_PI425249770	JI453686	PREDICTED: hypothetical protein [Vitis vinifera]	3e-70	III		DNA replication	Genetic information processing	0.144811	0.619278	0.586206	0.806698
CUST_12825_PI425249770	JI456505	predicted protein [Populus trichocarpa]	3e-25	III		DNA replication	Genetic information processing	0.0690478	-0.0308778	0.275472	0.0888545
CUST_10006_PI425249770	JI453686	PREDICTED: hypothetical protein [Vitis vinifera]	3e-70	III		Homologous recombination	Genetic information processing	0.144811	0.619278	0.586206	0.806698
CUST_12825_PI425249770	JI456505	predicted protein [Populus trichocarpa]	3e-25	III		Homologous recombination	Genetic information processing	0.0690478	-0.0308778	0.275472	0.0888545
CUST_13192_PI425249770	JI456872	PREDICTED: similar to ATP-dependent helicase [Vitis vinifera]	4e-17	III		Homologous recombination	Genetic information processing	-0.179094	0.239752	0.503935	0.864276
CUST_10006_PI425249770	JI453686	PREDICTED: hypothetical protein [Vitis vinifera]	3e-70	III		Mismatch repair	Genetic information processing	0.144811	0.619278	0.586206	0.806698
CUST_12825_PI425249770	JI456505	predicted protein [Populus trichocarpa]	3e-25	III		Mismatch repair	Genetic information processing	0.0690478	-0.0308778	0.275472	0.0888545
CUST_10722_PI425249770	JI454402	"ku P70 DNA helicase, putative [Ricinus communis]"	1e-50	III	KU70	Non-homologous end-joining	Genetic information processing	-0.0729314	0.414781	0.888549	0.595056
CUST_13672_PI425249770	JI457352	"ku P80 DNA helicase, putative [Ricinus communis]"	8e-43	III	KU80	Non-homologous end-joining	Genetic information processing	0.096048	0.160613	0.234237	-0.142746
CUST_10006_PI425249770	JI453686	PREDICTED: hypothetical protein [Vitis vinifera]	3e-70	III		Nucleotide excision repair	Genetic information processing	0.144811	0.619278	0.586206	0.806698
CUST_11277_PI425249770	JI454957	PREDICTED: hypothetical protein [Vitis vinifera]	1e-70	III	GTF2H2	Nucleotide excision repair	Genetic information processing	0.0647618	-0.156409	0.0374225	0.336092
CUST_1973_PI425249770	JI445653	"uv excision repair protein rad23, putative [Ricinus communis]"	3e-71	III	RAD23	Nucleotide excision repair	Genetic information processing	0.0415109	0.373525	0.400929	0.0246588
CUST_3640_PI425249770	JI447320	PREDICTED: hypothetical protein [Vitis vinifera]	1e-57	III		Nucleotide excision repair	Genetic information processing	0.0636101	0.0650368	-0.118865	0.104892
CUST_7753_PI425249770	JI451433	predicted protein [Populus trichocarpa]	8e-56	III	RBX1	Nucleotide excision repair	Genetic information processing	0.229554	-0.034687	0.0535351	0.238187
CUST_10423_PI425249770	JI454103	PREDICTED: similar to PBC1 (20S proteasome beta subunit C1); peptidase isoform 1 [Vitis vinifera]	2e-63	III	PBC1	Proteasome	Genetic information processing	0.135969	0.120951	0.33026	-0.0193694
CUST_10573_PI425249770	JI454253	PREDICTED: hypothetical protein [Vitis vinifera]	0	III		Proteasome	Genetic information processing	0.19751	0.0298274	0.717467	0.644146
CUST_11060_PI425249770	JI454740	predicted protein [Populus trichocarpa]	0.11	III	RPT4A	Proteasome	Genetic information processing	-0.0678355	0.167828	0.247757	0.332815
CUST_11327_PI425249770	JI455007	PREDICTED: hypothetical protein [Vitis vinifera]	0	III	RPT6A	Proteasome	Genetic information processing	0.110758	0.403654	0.718009	0.377018
CUST_1141_PI425249770	JI444821	PREDICTED: hypothetical protein [Vitis vinifera]	3e-60	III	MEE34	Proteasome	Genetic information processing	0.00993601	0.221332	0.276032	0.0317911
CUST_1142_PI425249770	JI444822	PREDICTED: hypothetical protein [Vitis vinifera]	e-166	III	RPN8A	Proteasome	Genetic information processing	0.0330957	0.109254	0.206768	-0.05502
CUST_14895_PI425249770	JI458575	PREDICTED: similar to 26S proteasome subunit RPN5b [Vitis vinifera]	9e-38	III		Proteasome	Genetic information processing	-0.0911757	-0.0937255	0.101684	0.0331367
CUST_3293_PI425249770	JI446973	predicted protein [Populus trichocarpa]	1e-32	III		Proteasome	Genetic information processing	-0.061182	0.491466	0.620652	0.10944
CUST_4023_PI425249770	JI447703	PREDICTED: hypothetical protein [Vitis vinifera]	1e-90	III	PAD2	Proteasome	Genetic information processing	0.0658474	0.207758	0.296507	0.153295
CUST_4152_PI425249770	JI447832	PREDICTED: hypothetical protein [Vitis vinifera]	0	III	RPT1A	Proteasome	Genetic information processing	0.332577	0.651819	1.09877	0.515599
CUST_4224_PI425249770	JI447904	PREDICTED: hypothetical protein [Vitis vinifera]	e-119	III	RPN12a	Proteasome	Genetic information processing	-0.213857	-0.157864	0.38465	-0.239422
CUST_4382_PI425249770	JI448062	PREDICTED: hypothetical protein [Vitis vinifera]	e-149	III	RPN10	Proteasome	Genetic information processing	-0.0275758	-0.0492242	0.0642662	0.0772082
CUST_447_PI425249770	JI444127	PREDICTED: hypothetical protein isoform 1 [Vitis vinifera]	e-131	III	PBB1	Proteasome	Genetic information processing	-0.0294689	-0.0583386	0.221647	0.0662131
CUST_10840_PI425249770	JI454520	"Sec-independent protein translocase protein tatC, putative [Ricinus communis]"	1e-37	III	APG2	Protein export	Genetic information processing	0.0310996	0.0483251	-0.0243088	0.287162
CUST_4698_PI425249770	JI448378	Os02g0435000 [Oryza sativa (japonica cultivar-group)]	1e-70	III	AT3G20920	Protein export	Genetic information processing	0.0809542	-0.305739	-0.187655	0.282462
CUST_7806_PI425249770	JI451486	SEC61-alpha subunit of ER-translocon [Chlamydomonas reinhardtii]	3e-78	III	AT1G78720	Protein export	Genetic information processing	-0.0627499	0.0959228	-0.122074	0.128008
CUST_10172_PI425249770	JI453852	PREDICTED: hypothetical protein [Vitis vinifera]	e-116	III		Ribosome	Genetic information processing	-0.0890492	0.346441	-0.0727256	0.332616
CUST_1032_PI425249770	JI444712	PREDICTED: similar to ribosomal protein L10a [Vitis vinifera]	4e-92	III		Ribosome	Genetic information processing	-0.303106	0.361777	0.712233	0.231751
CUST_10507_PI425249770	JI454187	predicted protein [Populus trichocarpa]	4e-54	III		Ribosome	Genetic information processing	0.0274671	0.174256	0.268792	0.268799
CUST_1123_PI425249770	JI444803	"40S ribosomal protein S9, putative [Ricinus communis]"	2e-67	III		Ribosome	Genetic information processing	0.0148999	0.235539	-0.0165272	0.261393
CUST_1205_PI425249770	JI444885	PREDICTED: hypothetical protein [Vitis vinifera]	5e-53	III	RPL23AB	Ribosome	Genetic information processing	0.230374	0.529794	0.601893	0.570523
CUST_1215_PI425249770	JI444895	predicted protein [Populus trichocarpa]	4e-47	III		Ribosome	Genetic information processing	0.0706031	0.184925	0.0294476	0.36357
CUST_12725_PI425249770	JI456405	Os12g0406200 [Oryza sativa (japonica cultivar-group)]	e-111	III		Ribosome	Genetic information processing	0.146866	0.403125	0.305215	-0.0335123
CUST_1313_PI425249770	JI444993	PREDICTED: hypothetical protein [Vitis vinifera]	8e-10	III		Ribosome	Genetic information processing	-0.0481135	0.265233	0.305452	0.303491
CUST_14673_PI425249770	JI458353	"PREDICTED: similar to 50S ribosomal protein L17, chloroplastic [Vitis vinifera]"	2e-79	III		Ribosome	Genetic information processing	-0.15774	0.0785933	0.0495847	0.320056
CUST_2145_PI425249770	JI445825	PREDICTED: hypothetical protein [Vitis vinifera]	9e-56	III		Ribosome	Genetic information processing	0.0346581	0.16857	0.599615	0.345738
CUST_246_PI425249770	JI443926	PREDICTED: hypothetical protein [Vitis vinifera]	6e-37	III	ARS27A	Ribosome	Genetic information processing	0.0515283	0.0315797	-0.00443459	0.422153
CUST_262_PI425249770	JI443942	60S acidic ribosomal protein P0 (RPP0A) [Arabidopsis thaliana]	7e-15	III		Ribosome	Genetic information processing	0.0975596	0.281946	0.391584	0.244397
CUST_286_PI425249770	JI443966	"ribosomal protein L15, putative [Ricinus communis]"	2e-96	III		Ribosome	Genetic information processing	-0.0532125	0.135433	0.182601	0.210808
CUST_3717_PI425249770	JI447397	PREDICTED: hypothetical protein isoform 1 [Vitis vinifera]	5e-24	III		Ribosome	Genetic information processing	-0.251059	-0.0937592	0.0812451	0.339271
CUST_3936_PI425249770	JI447616	"30S ribosomal protein S13, chloroplast (CS13) [Arabidopsis thaliana]"	3e-18	III		Ribosome	Genetic information processing	-0.141111	-0.278159	0.226424	0.0250642
CUST_413_PI425249770	JI444093	predicted protein [Populus trichocarpa]	0	III	RPL3B	Ribosome	Genetic information processing	-0.279682	0.211567	0.148831	0.528921
CUST_4142_PI425249770	JI447822	PREDICTED: hypothetical protein [Vitis vinifera]	7e-54	III		Ribosome	Genetic information processing	-0.104982	0.176146	0.128462	0.0740429
CUST_4258_PI425249770	JI447938	PREDICTED: hypothetical protein isoform 1 [Vitis vinifera]	e-120	III		Ribosome	Genetic information processing	-0.153246	-0.0754299	0.0534217	0.327447
CUST_4334_PI425249770	JI448014	predicted protein [Populus trichocarpa]	1e-45	III		Ribosome	Genetic information processing	0.104135	0.261412	0.0706113	0.302879
CUST_4442_PI425249770	JI448122	predicted protein [Populus trichocarpa]	7e-54	III		Ribosome	Genetic information processing	-0.0359618	0.186553	0.168908	0.23387
CUST_4542_PI425249770	JI448222	"40S ribosomal protein S5, putative [Ricinus communis]"	1e-95	III		Ribosome	Genetic information processing	-0.0291189	0.165465	0.138422	0.221358
CUST_4647_PI425249770	JI448327	PREDICTED: hypothetical protein [Vitis vinifera]	3e-91	III	RPL18	Ribosome	Genetic information processing	0.168784	0.0607878	0.0958633	0.170933
CUST_476_PI425249770	JI444156	PREDICTED: hypothetical protein [Vitis vinifera]	1e-86	III		Ribosome	Genetic information processing	-0.331028	-0.0563629	0.262336	0.671047
CUST_488_PI425249770	JI444168	predicted protein [Populus trichocarpa]	6e-55	III		Ribosome	Genetic information processing	0.175145	0.2272	0.151061	0.433384
CUST_7164_PI425249770	JI450844	"60S ribosomal protein L31, putative [Ricinus communis]"	1e-46	III		Ribosome	Genetic information processing	-0.213787	0.152887	0.172661	0.086462
CUST_7334_PI425249770	JI451014	"60S ribosomal protein L6, putative [Ricinus communis]"	5e-52	III		Ribosome	Genetic information processing	0.0945288	0.164618	0.325004	0.205581
CUST_7536_PI425249770	JI451216	predicted protein [Populus trichocarpa]	1e-51	III		Ribosome	Genetic information processing	-0.137513	-0.0285964	0.110429	-0.0838655
CUST_8067_PI425249770	JI451747	predicted protein [Micromonas sp. RCC299]	2e-08	III		Ribosome	Genetic information processing	-0.0246674	0.327491	0.314165	0.290614
CUST_8260_PI425249770	JI451940	Os02g0815000 [Oryza sativa (japonica cultivar-group)]	1e-46	III		Ribosome	Genetic information processing	-0.120418	-0.208551	-0.00561333	0.416617
CUST_86_PI425249770	JI443766	PREDICTED: hypothetical protein [Vitis vinifera]	3e-63	III	RPL9	Ribosome	Genetic information processing	-0.165431	-0.238333	-0.0844428	0.512001
CUST_8658_PI425249770	JI452338	ribosomal protein S4 [Buxus microphylla]	e-104	III	rps4	Ribosome	Genetic information processing	-0.23767	-0.195692	0.417317	0.503845
CUST_92_PI425249770	JI443772	PREDICTED: hypothetical protein isoform 2 [Vitis vinifera]	e-137	III	RPL5B	Ribosome	Genetic information processing	-0.0564919	0.429169	0.305082	0.0468947
CUST_9487_PI425249770	JI453167	PREDICTED: hypothetical protein [Vitis vinifera]	5e-55	III	RPL23AA	Ribosome	Genetic information processing	-0.084561	0.269781	0.271953	0.379309
CUST_10877_PI425249770	JI454557	PREDICTED: hypothetical protein [Vitis vinifera]	4e-78	III		RNA degradation	Genetic information processing	-0.200264	0.870386	-0.217822	0.470003
CUST_4199_PI425249770	JI447879	"small nuclear ribonucleoprotein f, putative [Ricinus communis]"	7e-43	III		RNA degradation	Genetic information processing	0.256914	0.180466	0.338572	0.697988
CUST_4408_PI425249770	JI448088	PREDICTED: similar to ATP-dependent helicase [Vitis vinifera]	2e-33	III		RNA degradation	Genetic information processing	0.133815	-0.0800718	0.112374	0.213852
CUST_11398_PI425249770	JI455078	RNA polymerase beta'' subunit [Vitis vinifera]	0	III	rpoC2	RNA polymerase	Genetic information processing	-0.186884	0.209527	0.371991	0.551829
CUST_5505_PI425249770	JI449185	PREDICTED: hypothetical protein [Vitis vinifera]	5e-52	III	NRPB8B	RNA polymerase	Genetic information processing	-0.0766519	-0.15271	0.302883	0.164996
CUST_13080_PI425249770	JI456760	PREDICTED: hypothetical protein [Vitis vinifera]	0.001	III	SNAP33	SNARE interactions in vesicular transport	Genetic information processing	-0.200812	-0.0654983	0.0171684	0.0984408
CUST_13962_PI425249770	JI457642	PREDICTED: hypothetical protein [Vitis vinifera]	5e-97	III	MEMB12	SNARE interactions in vesicular transport	Genetic information processing	0.104245	0.206297	0.0787223	0.252714
CUST_15257_PI425249770	JI458937	PREDICTED: hypothetical protein [Vitis vinifera]	e-113	III	GOS12	SNARE interactions in vesicular transport	Genetic information processing	0.238609	0.244837	0.445958	0.604616
CUST_1705_PI425249770	JI445385	predicted protein [Populus trichocarpa]	2e-07	III	SEC22	SNARE interactions in vesicular transport	Genetic information processing	-0.0120087	-0.0876867	0.276971	0.240177
CUST_2270_PI425249770	JI445950	PREDICTED: hypothetical protein [Vitis vinifera]	e-119	III	SYP71	SNARE interactions in vesicular transport	Genetic information processing	-0.10308	-0.037058	0.156186	-0.00503381
CUST_2818_PI425249770	JI446498	"Vesicle transport protein SEC20, putative [Ricinus communis]"	5e-58	III		SNARE interactions in vesicular transport	Genetic information processing	-0.140293	-0.100266	0.206202	0.515555
CUST_3954_PI425249770	JI447634	"Vesicle-associated membrane protein, putative [Ricinus communis]"	2e-99	III	VAMP714	SNARE interactions in vesicular transport	Genetic information processing	-0.352994	0.459883	0.926215	0.519576
CUST_12720_PI425249770	JI456400	PREDICTED: similar to EMB2733/ESP3 (EMBRYO DEFECTIVE 2733); ATP-dependent RNA helicase [Vitis vinifera]	4e-35	III	ESP3	Spliceosome	Genetic information processing	0.282605	-0.0302628	0.0626459	0.166897
CUST_12763_PI425249770	JI456443	PREDICTED: hypothetical protein [Vitis vinifera]	8e-12	III	ATSC35	Spliceosome	Genetic information processing	0.11787	-0.127432	0.255738	0.18748
CUST_13398_PI425249770	JI457078	predicted protein [Populus trichocarpa]	1e-23	III	HSP70	Spliceosome	Genetic information processing	-0.0200679	0.0413523	-0.00428518	0.293372
CUST_14084_PI425249770	JI457764	"ATP-dependent RNA helicase, putative [Ricinus communis]"	8e-80	III		Spliceosome	Genetic information processing	-0.346683	0.0262159	0.159414	0.103035
CUST_2641_PI425249770	JI446321	"20 kD nuclear cap binding protein, putative [Ricinus communis]"	1e-62	III	CBP20	Spliceosome	Genetic information processing	0.0706975	0.303102	0.4835	0.435602
CUST_34_PI425249770	JI458998	PREDICTED: hypothetical protein [Vitis vinifera]	e-122	III		Spliceosome	Genetic information processing	0.125089	0.0118292	-0.150181	0.298933
CUST_4199_PI425249770	JI447879	"small nuclear ribonucleoprotein f, putative [Ricinus communis]"	7e-43	III		Spliceosome	Genetic information processing	0.256914	0.180466	0.338572	0.697988
CUST_5775_PI425249770	JI449455	"Small nuclear ribonucleoprotein E, putative [Ricinus communis]"	4e-31	III		Spliceosome	Genetic information processing	0.0403207	-0.0379761	-0.0400327	0.13522
CUST_7118_PI425249770	JI450798	predicted protein [Populus trichocarpa]	3e-12	III		Spliceosome	Genetic information processing	0.243634	0.177448	0.489243	0.111176
CUST_7226_PI425249770	JI450906	PREDICTED: similar to Os11g0657300 [Vitis vinifera]	5e-40	III	RUXF	Spliceosome	Genetic information processing	0.0441875	0.299279	0.0859877	0.0667248
CUST_7778_PI425249770	JI451458	PREDICTED: hypothetical protein [Vitis vinifera]	2e-80	III		Spliceosome	Genetic information processing	0.245998	0.125057	0.118766	0.166863
CUST_10874_PI425249770	JI454554	PREDICTED: hypothetical protein [Vitis vinifera]	0	III	ATUBA1	Ubiquitin mediated proteolysis	Genetic information processing	0.0591046	0.456683	0.266036	0.130087
CUST_13756_PI425249770	JI457436	"skp1, putative [Ricinus communis]"	2e-32	III	SKP1	Ubiquitin mediated proteolysis	Genetic information processing	-0.131228	-0.0342474	-0.0178757	0.500683
CUST_15095_PI425249770	JI458775	"ubiquitin-protein ligase, putative [Ricinus communis]"	4e-50	III	UPL6	Ubiquitin mediated proteolysis	Genetic information processing	-0.584424	0.198723	0.416882	0.1339
CUST_3390_PI425249770	JI447070	predicted protein [Populus trichocarpa]	7e-60	III		Ubiquitin mediated proteolysis	Genetic information processing	0.0932504	0.15955	0.580992	0.449899
CUST_4365_PI425249770	JI448045	predicted protein [Populus trichocarpa]	3e-84	III	UBC28	Ubiquitin mediated proteolysis	Genetic information processing	-0.159005	-0.102681	0.120309	0.0127379
CUST_7753_PI425249770	JI451433	predicted protein [Populus trichocarpa]	8e-56	III	RBX1	Ubiquitin mediated proteolysis	Genetic information processing	0.229554	-0.034687	0.0535351	0.238187
CUST_12119_PI425249770	JI455799	predicted protein [Populus trichocarpa]	8e-09	III	SMC6A	cell cycle	growth	-0.311205	0.15413	0.872257	-0.344132
CUST_12135_PI425249770	JI455815	PREDICTED: hypothetical protein [Vitis vinifera]	2e-63	III	VPS9A	cell cycle	growth	-0.061156	-0.115687	0.179537	0.267168
CUST_13080_PI425249770	JI456760	PREDICTED: hypothetical protein [Vitis vinifera]	0.001	III	SNAP33	cell cycle	growth	-0.200812	-0.0654983	0.0171684	0.0984408
CUST_13756_PI425249770	JI457436	"skp1, putative [Ricinus communis]"	2e-32	III	SKP1	cell cycle	growth	-0.131228	-0.0342474	-0.0178757	0.500683
CUST_5918_PI425249770	JI449598	predicted protein [Populus trichocarpa]	4e-34	III	CYCD1;1	cell cycle	growth	0.0964195	0.0880539	0.485124	0.211425
CUST_12135_PI425249770	JI455815	PREDICTED: hypothetical protein [Vitis vinifera]	2e-63	III	VPS9A	cell divison	growth	-0.061156	-0.115687	0.179537	0.267168
CUST_13080_PI425249770	JI456760	PREDICTED: hypothetical protein [Vitis vinifera]	0.001	III	SNAP33	cell divison	growth	-0.200812	-0.0654983	0.0171684	0.0984408
CUST_9604_PI425249770	JI453284	PREDICTED: hypothetical protein [Vitis vinifera]	3e-74	III	HXK3	cell divison	growth	-0.285405	0.106583	0.147465	-0.0372534
CUST_10788_PI425249770	JI454468	PREDICTED: hypothetical protein [Vitis vinifera]	2e-93	III	XRN4	cell growth	growth	0.387371	0.403994	0.265624	0.566355
CUST_14026_PI425249770	JI457706	PREDICTED: hypothetical protein [Vitis vinifera]	7e-59	III	SAL1	cell growth	growth	0.0635595	0.438155	0.256453	0.195294
CUST_3607_PI425249770	JI447287	hypothetical protein SORBIDRAFT_03g043210 [Sorghum bicolor]	2e-05	III	REF6	cell growth	growth	-0.308568	-0.0122149	0.3029	-0.228171
CUST_4382_PI425249770	JI448062	PREDICTED: hypothetical protein [Vitis vinifera]	e-149	III	RPN10	cell growth	growth	-0.0275758	-0.0492242	0.0642662	0.0772082
CUST_5316_PI425249770	JI448996	PREDICTED: hypothetical protein [Vitis vinifera]	e-152	III	POM1	cell growth	growth	-0.166128	0.0792372	0.0345615	0.420009
CUST_7474_PI425249770	JI451154	predicted protein [Populus trichocarpa]	3e-14	III	SPIK	cell growth	growth	-0.0429697	0.376715	-0.0930071	0.492958
CUST_7785_PI425249770	JI451465	PREDICTED: hypothetical protein [Vitis vinifera]	0	III	KOB1	cell growth	growth	0.0381681	0.0223731	0.399071	0.690725
CUST_8195_PI425249770	JI451875	"rac-GTP binding protein, putative [Ricinus communis]"	1e-77	III	MIRO1	cell growth	growth	-0.0520061	0.258061	0.44193	0.181148
CUST_8235_PI425249770	JI451915	PREDICTED: hypothetical protein [Vitis vinifera]	3e-08	III	PIP5K3	cell growth	growth	0.495953	0.120703	0.50089	0.285432
CUST_8644_PI425249770	JI452324	PREDICTED: hypothetical protein [Vitis vinifera]	2e-44	III	RIC10	cell growth	growth	0.449837	0.447339	0.526221	0.692997
CUST_943_PI425249770	JI444623	"aminobutyrate aminotransferase, putative [Ricinus communis]"	2e-70	III	POP2	cell growth	growth	-0.115236	-0.059442	0.0446285	0.28966
CUST_2240_PI425249770	JI445920	predicted protein [Populus trichocarpa]	0	III	CRY2	cycadian	growth	-0.18112	0.0628928	0.431307	0.644694
CUST_2350_PI425249770	JI446030	PREDICTED: similar to chalcone synthase [Vitis vinifera]	0	III	TT4	cycadian	growth	-0.172885	-0.115638	-0.205376	0.608229
CUST_9224_PI425249770	JI452904	"Mitogen-activated protein kinase kinase kinase, putative [Ricinus communis]"	9.8	III	CRY1	cycadian	growth	0.0235354	0.19314	0.290901	0.494838
CUST_1684_PI425249770	JI445364	PREDICTED: hypothetical protein [Vitis vinifera]	3e-74	III	CPL2	develo_growth	growth	-0.00251961	0.200511	0.0711724	-0.120228
CUST_2240_PI425249770	JI445920	predicted protein [Populus trichocarpa]	0	III	CRY2	develo_growth	growth	-0.18112	0.0628928	0.431307	0.644694
CUST_4284_PI425249770	JI447964	"Receptor protein kinase CLAVATA1 precursor, putative [Ricinus communis]"	0	III	BAM1	develo_growth	growth	0.0870628	0.0245748	-0.150187	0.167128
CUST_4382_PI425249770	JI448062	PREDICTED: hypothetical protein [Vitis vinifera]	e-149	III	RPN10	develo_growth	growth	-0.0275758	-0.0492242	0.0642662	0.0772082
CUST_7474_PI425249770	JI451154	predicted protein [Populus trichocarpa]	3e-14	III	SPIK	develo_growth	growth	-0.0429697	0.376715	-0.0930071	0.492958
CUST_8195_PI425249770	JI451875	"rac-GTP binding protein, putative [Ricinus communis]"	1e-77	III	MIRO1	develo_growth	growth	-0.0520061	0.258061	0.44193	0.181148
CUST_8235_PI425249770	JI451915	PREDICTED: hypothetical protein [Vitis vinifera]	3e-08	III	PIP5K3	develo_growth	growth	0.495953	0.120703	0.50089	0.285432
CUST_8644_PI425249770	JI452324	PREDICTED: hypothetical protein [Vitis vinifera]	2e-44	III	RIC10	develo_growth	growth	0.449837	0.447339	0.526221	0.692997
CUST_9224_PI425249770	JI452904	"Mitogen-activated protein kinase kinase kinase, putative [Ricinus communis]"	9.8	III	CRY1	develo_growth	growth	0.0235354	0.19314	0.290901	0.494838
CUST_943_PI425249770	JI444623	"aminobutyrate aminotransferase, putative [Ricinus communis]"	2e-70	III	POP2	develo_growth	growth	-0.115236	-0.059442	0.0446285	0.28966
CUST_10217_PI425249770	JI453897	PREDICTED: hypothetical protein [Vitis vinifera]	2e-84	III	COL1	rhythmic process	growth	-0.616517	-0.0760078	0.443765	0.293039
CUST_12618_PI425249770	JI456298			III	LIP1	rhythmic process	growth	-0.20808	0.0759478	0.360768	0.0788075
CUST_14478_PI425249770	JI458158	PREDICTED: hypothetical protein [Vitis vinifera]	1e-60	III	XCT	rhythmic process	growth	0.00988849	-0.0272183	0.35694	0.439521
CUST_2240_PI425249770	JI445920	predicted protein [Populus trichocarpa]	0	III	CRY2	rhythmic process	growth	-0.18112	0.0628928	0.431307	0.644694
CUST_8769_PI425249770	JI452449	PREDICTED: hypothetical protein [Vitis vinifera]	0.81	III	SFR6	rhythmic process	growth	-0.0312522	-0.179259	0.308115	-0.0563815
CUST_9224_PI425249770	JI452904	"Mitogen-activated protein kinase kinase kinase, putative [Ricinus communis]"	9.8	III	CRY1	rhythmic process	growth	0.0235354	0.19314	0.290901	0.494838
CUST_10037_PI425249770	JI453717	ULP1D (UB-LIKE PROTEASE 1D); SUMO-specific protease/ cysteine-type peptidase [Arabidopsis thaliana]	2e-46	III	ULP1D	response to abiotic stimulus	response to abiotic stimulus	0.0853933	0.129202	0.143312	-0.0928933
CUST_10197_PI425249770	JI453877	"DNA binding protein, putative [Ricinus communis]"	e-120	III	AT5G52660	response to abiotic stimulus	response to abiotic stimulus	0.0525354	0.0695537	0.0378997	0.134289
CUST_10322_PI425249770	JI454002	PREDICTED: hypothetical protein [Vitis vinifera]	1e-46	III	HB-12	response to abiotic stimulus	response to abiotic stimulus	-0.146585	0.139835	0.279242	0.127179
CUST_10519_PI425249770	JI454199	PREDICTED: hypothetical protein [Vitis vinifera]	e-128	III	TPI	response to abiotic stimulus	response to abiotic stimulus	-0.081152	0.177983	0.339022	0.11645
CUST_10716_PI425249770	JI454396	PREDICTED: hypothetical protein [Vitis vinifera]	5e-73	III	MYB4	response to abiotic stimulus	response to abiotic stimulus	-0.341721	0.205828	-0.154734	1.31631
CUST_10722_PI425249770	JI454402	"ku P70 DNA helicase, putative [Ricinus communis]"	1e-50	III	KU70	response to abiotic stimulus	response to abiotic stimulus	-0.0729314	0.414781	0.888549	0.595056
CUST_10788_PI425249770	JI454468	PREDICTED: hypothetical protein [Vitis vinifera]	2e-93	III	XRN4	response to abiotic stimulus	response to abiotic stimulus	0.387371	0.403994	0.265624	0.566355
CUST_11051_PI425249770	JI454731	PREDICTED: hypothetical protein [Vitis vinifera]	2e-82	III	CHY1	response to abiotic stimulus	response to abiotic stimulus	0.412917	0.392742	0.75724	0.458118
CUST_11138_PI425249770	JI454818	cc-nbs-lrr resistance protein [Populus trichocarpa]	0.69	III	LEW3	response to abiotic stimulus	response to abiotic stimulus	-0.046902	-0.160622	0.383968	0.741745
CUST_11235_PI425249770	JI454915	PREDICTED: hypothetical protein [Vitis vinifera]	0	III	SIR	response to abiotic stimulus	response to abiotic stimulus	-0.085214	0.145629	0.0318699	0.259279
CUST_1205_PI425249770	JI444885	PREDICTED: hypothetical protein [Vitis vinifera]	5e-53	III	RPL23AB	response to abiotic stimulus	response to abiotic stimulus	0.230374	0.529794	0.601893	0.570523
CUST_12119_PI425249770	JI455799	predicted protein [Populus trichocarpa]	8e-09	III	SMC6A	response to abiotic stimulus	response to abiotic stimulus	-0.311205	0.15413	0.872257	-0.344132
CUST_12172_PI425249770	JI455852	PREDICTED: hypothetical protein [Vitis vinifera]	e-113	III	ALDH5F1	response to abiotic stimulus	response to abiotic stimulus	-0.158005	-0.190034	0.554959	0.913013
CUST_12207_PI425249770	JI455887	PREDICTED: hypothetical protein [Vitis vinifera]	2e-72	III	FRS3	response to abiotic stimulus	response to abiotic stimulus	0.25011	-0.113623	0.377209	0.0620534
CUST_12531_PI425249770	JI456211	PREDICTED: hypothetical protein [Vitis vinifera]	1e-08	III	AVP1	response to abiotic stimulus	response to abiotic stimulus	0.328482	0.142158	0.118788	0.459781
CUST_12542_PI425249770	JI456222	predicted protein [Populus trichocarpa]	1e-44	III	VTC4	response to abiotic stimulus	response to abiotic stimulus	-0.0737959	0.151493	0.624859	-0.0321865
CUST_12571_PI425249770	JI456251	predicted protein [Populus trichocarpa]	6e-64	III	CGL1	response to abiotic stimulus	response to abiotic stimulus	-0.354514	-0.461107	0.363523	0.624369
CUST_12618_PI425249770	JI456298			III	LIP1	response to abiotic stimulus	response to abiotic stimulus	-0.20808	0.0759478	0.360768	0.0788075
CUST_12671_PI425249770	JI456351	PREDICTED: hypothetical protein [Vitis vinifera]	e-161	III	DELTA-OAT	response to abiotic stimulus	response to abiotic stimulus	-0.113879	-0.0483526	0.0120424	0.184194
CUST_13080_PI425249770	JI456760	PREDICTED: hypothetical protein [Vitis vinifera]	0.001	III	SNAP33	response to abiotic stimulus	response to abiotic stimulus	-0.200812	-0.0654983	0.0171684	0.0984408
CUST_13133_PI425249770	JI456813	PGM (PHOSPHOGLUCOMUTASE); phosphoglucomutase [Arabidopsis thaliana]	8e-55	III	PGM	response to abiotic stimulus	response to abiotic stimulus	-0.0399313	0.1475	-0.235458	0.221658
CUST_13258_PI425249770	JI456938	PREDICTED: hypothetical protein [Vitis vinifera]	4e-52	III	ABF2	response to abiotic stimulus	response to abiotic stimulus	-0.0650005	-0.0496569	-0.188632	0.371664
CUST_13398_PI425249770	JI457078	predicted protein [Populus trichocarpa]	1e-23	III	HSP70	response to abiotic stimulus	response to abiotic stimulus	-0.0200679	0.0413523	-0.00428518	0.293372
CUST_13672_PI425249770	JI457352	"ku P80 DNA helicase, putative [Ricinus communis]"	8e-43	III	KU80	response to abiotic stimulus	response to abiotic stimulus	0.096048	0.160613	0.234237	-0.142746
CUST_1369_PI425249770	JI445049	PREDICTED: hypothetical protein [Vitis vinifera]	e-121	III	AT3G11630	response to abiotic stimulus	response to abiotic stimulus	0.038585	0.269818	0.466087	0.412979
CUST_14026_PI425249770	JI457706	PREDICTED: hypothetical protein [Vitis vinifera]	7e-59	III	SAL1	response to abiotic stimulus	response to abiotic stimulus	0.0635595	0.438155	0.256453	0.195294
CUST_14478_PI425249770	JI458158	PREDICTED: hypothetical protein [Vitis vinifera]	1e-60	III	XCT	response to abiotic stimulus	response to abiotic stimulus	0.00988849	-0.0272183	0.35694	0.439521
CUST_14499_PI425249770	JI458179	PREDICTED: hypothetical protein [Vitis vinifera]	e-135	III	SBH1	response to abiotic stimulus	response to abiotic stimulus	-0.422613	0.202348	-0.111445	0.700933
CUST_14722_PI425249770	JI458402	"endo-1,3-1,4-beta-d-glucanase, putative [Ricinus communis]"	e-113	III	AT3G23600	response to abiotic stimulus	response to abiotic stimulus	-0.137332	0.127135	0.248343	0.0909592
CUST_14724_PI425249770	JI458404	PREDICTED: hypothetical protein [Vitis vinifera]	5e-68	III	RD26	response to abiotic stimulus	response to abiotic stimulus	-0.0109723	0.0883479	0.228141	0.367526
CUST_14802_PI425249770	JI458482	PREDICTED: hypothetical protein [Vitis vinifera]	0	III	AT2G20360	response to abiotic stimulus	response to abiotic stimulus	-0.0174942	0.107545	0.281908	0.379795
CUST_1553_PI425249770	JI445233	conserved hypothetical protein [Ricinus communis]	2.6	III	VIP4	response to abiotic stimulus	response to abiotic stimulus	-0.0699917	-0.0193974	-0.0729109	0.554795
CUST_1621_PI425249770	JI445301	PREDICTED: hypothetical protein [Vitis vinifera]	2e-06	III	KCS5	response to abiotic stimulus	response to abiotic stimulus	0.257997	0.436731	0.529381	0.572259
CUST_1684_PI425249770	JI445364	PREDICTED: hypothetical protein [Vitis vinifera]	3e-74	III	CPL2	response to abiotic stimulus	response to abiotic stimulus	-0.00251961	0.200511	0.0711724	-0.120228
CUST_1972_PI425249770	JI445652	PREDICTED: hypothetical protein [Vitis vinifera]	9e-81	III	HVA22A	response to abiotic stimulus	response to abiotic stimulus	-0.0750694	0.180488	0.297995	0.32057
CUST_2140_PI425249770	JI445820	predicted protein [Populus trichocarpa]	8e-72	III	XLG3	response to abiotic stimulus	response to abiotic stimulus	-0.0932552	0.330645	0.382022	0.509784
CUST_2240_PI425249770	JI445920	predicted protein [Populus trichocarpa]	0	III	CRY2	response to abiotic stimulus	response to abiotic stimulus	-0.18112	0.0628928	0.431307	0.644694
CUST_2350_PI425249770	JI446030	PREDICTED: similar to chalcone synthase [Vitis vinifera]	0	III	TT4	response to abiotic stimulus	response to abiotic stimulus	-0.172885	-0.115638	-0.205376	0.608229
CUST_2633_PI425249770	JI446313	predicted protein [Populus trichocarpa]	0	III	FUM1	response to abiotic stimulus	response to abiotic stimulus	-0.247941	-0.136631	0.420218	0.178719
CUST_2648_PI425249770	JI446328	subunit of GARP complex [Chlamydomonas reinhardtii]	2e-19	III	HIT1	response to abiotic stimulus	response to abiotic stimulus	0.134035	0.0426521	0.186948	-0.0272525
CUST_3096_PI425249770	JI446776	PREDICTED: hypothetical protein [Vitis vinifera]	e-167	III	AT3G52930	response to abiotic stimulus	response to abiotic stimulus	-0.12612	0.146598	0.262918	0.175166
CUST_3282_PI425249770	JI446962	PREDICTED: hypothetical protein [Vitis vinifera]	3e-36	III	AT4G38840	response to abiotic stimulus	response to abiotic stimulus	-0.453822	0.181197	0.540962	0.469847
CUST_3920_PI425249770	JI447600	PREDICTED: hypothetical protein [Vitis vinifera]	2e-67	III	AT4G39960	response to abiotic stimulus	response to abiotic stimulus	-0.369816	0.206904	0.389888	0.524646
CUST_3921_PI425249770	JI447601	PREDICTED: hypothetical protein [Vitis vinifera]	0	III	AT2G22360	response to abiotic stimulus	response to abiotic stimulus	0.0714102	0.194803	0.167976	0.39284
CUST_3954_PI425249770	JI447634	"Vesicle-associated membrane protein, putative [Ricinus communis]"	2e-99	III	VAMP714	response to abiotic stimulus	response to abiotic stimulus	-0.352994	0.459883	0.926215	0.519576
CUST_3979_PI425249770	JI447659	6-phosphogluconate dehydrogenase family protein [Arabidopsis thaliana]	e-138	III	AT3G02360	response to abiotic stimulus	response to abiotic stimulus	-0.19012	-0.11755	0.101666	0.179969
CUST_4159_PI425249770	JI447839	PREDICTED: hypothetical protein [Vitis vinifera]	0	III	RD21	response to abiotic stimulus	response to abiotic stimulus	-0.181255	-0.091692	0.266287	0.346199
CUST_4224_PI425249770	JI447904	PREDICTED: hypothetical protein [Vitis vinifera]	e-119	III	RPN12a	response to abiotic stimulus	response to abiotic stimulus	-0.213857	-0.157864	0.38465	-0.239422
CUST_4229_PI425249770	JI447909	PREDICTED: similar to plastid acyl carrier protein [Vitis vinifera]	8e-36	III	ACP4	response to abiotic stimulus	response to abiotic stimulus	-0.231559	0.162446	0.247819	-0.0148436
CUST_425_PI425249770	JI444105	predicted protein [Populus trichocarpa]	0	III	cICDH	response to abiotic stimulus	response to abiotic stimulus	-0.0935497	0.127977	0.322542	0.113314
CUST_4335_PI425249770	JI448015	PREDICTED: hypothetical protein [Vitis vinifera]	0	III	FUS12	response to abiotic stimulus	response to abiotic stimulus	-0.425616	0.185052	0.712145	0.0351729
CUST_4364_PI425249770	JI448044	predicted protein [Populus trichocarpa]	1e-61	III	HRB1	response to abiotic stimulus	response to abiotic stimulus	0.0395266	-0.0482812	0.0978918	0.822134
CUST_4382_PI425249770	JI448062	PREDICTED: hypothetical protein [Vitis vinifera]	e-149	III	RPN10	response to abiotic stimulus	response to abiotic stimulus	-0.0275758	-0.0492242	0.0642662	0.0772082
CUST_4713_PI425249770	JI448393	predicted protein [Populus trichocarpa]	0	III	ALDH7B4	response to abiotic stimulus	response to abiotic stimulus	-0.295229	0.154612	0.139938	0.295946
CUST_4719_PI425249770	JI448399	PREDICTED: hypothetical protein isoform 1 [Vitis vinifera]	2e-76	III	CSD1	response to abiotic stimulus	response to abiotic stimulus	-0.281327	0.0324485	0.0982482	0.771832
CUST_4830_PI425249770	JI448510	predicted protein [Populus trichocarpa]	4e-34	III	ACBP6	response to abiotic stimulus	response to abiotic stimulus	-0.313749	-0.0682408	0.19553	-0.0808414
CUST_4887_PI425249770	JI448567	PREDICTED: hypothetical protein [Vitis vinifera]	0	III	FAD8	response to abiotic stimulus	response to abiotic stimulus	-0.15775	0.104718	0.0978819	0.314189
CUST_494_PI425249770	JI444174	hypothetical protein SORBIDRAFT_02g039155 [Sorghum bicolor]	1.6	III	MSL10	response to abiotic stimulus	response to abiotic stimulus	-0.0230573	-0.107393	-0.484358	0.956228
CUST_5316_PI425249770	JI448996	PREDICTED: hypothetical protein [Vitis vinifera]	e-152	III	POM1	response to abiotic stimulus	response to abiotic stimulus	-0.166128	0.0792372	0.0345615	0.420009
CUST_5358_PI425249770	JI449038	PREDICTED: hypothetical protein [Vitis vinifera]	6e-59	III	MAMI	response to abiotic stimulus	response to abiotic stimulus	-0.364114	0.00215578	-0.0467939	0.398232
CUST_5445_PI425249770	JI449125	PREDICTED: chalcone isomerase [Vitis vinifera]	9e-76	III	TT5	response to abiotic stimulus	response to abiotic stimulus	-0.748048	-0.427936	0.699775	1.11916
CUST_5745_PI425249770	JI449425	NDPK1; ATP binding / nucleoside diphosphate kinase [Arabidopsis thaliana]	4e-73	III	NDPK1	response to abiotic stimulus	response to abiotic stimulus	0.0471859	-0.0246161	0.47028	0.0213957
CUST_6243_PI425249770	JI449923	hypothetical protein POPTRDRAFT_716206 [Populus trichocarpa]	e-160	III	PSBO2	response to abiotic stimulus	response to abiotic stimulus	-0.267132	-0.110166	-0.077165	0.404888
CUST_653_PI425249770	JI444333	PREDICTED: MADS-box protein [Vitis vinifera]	6e-70	III	AGL20	response to abiotic stimulus	response to abiotic stimulus	-0.33443	0.394927	0.83315	1.9125
CUST_6581_PI425249770	JI450261	PREDICTED: hypothetical protein [Vitis vinifera]	3e-19	III	GLY3	response to abiotic stimulus	response to abiotic stimulus	0.1512	-0.561303	0.229575	0.184514
CUST_8289_PI425249770	JI451969	CAM7 (CALMODULIN 7); calcium ion binding [Arabidopsis thaliana]	3e-80	III	CAM7	response to abiotic stimulus	response to abiotic stimulus	-0.100993	0.046689	-0.182533	0.326371
CUST_8570_PI425249770	JI452250	"pyrroline-5-carboxylate reductase, putative [Ricinus communis]"	4e-45	III	P5CR	response to abiotic stimulus	response to abiotic stimulus	-0.347591	-0.192164	0.56055	0.44347
CUST_8627_PI425249770	JI452307	predicted protein [Populus trichocarpa]	8e-50	III	COX6B	response to abiotic stimulus	response to abiotic stimulus	-0.103732	0.273746	0.330929	0.187854
CUST_8701_PI425249770	JI452381	PREDICTED: hypothetical protein [Vitis vinifera]	2e-56	III	FRO1	response to abiotic stimulus	response to abiotic stimulus	-0.119362	0.187173	0.409302	0.0712833
CUST_8769_PI425249770	JI452449	PREDICTED: hypothetical protein [Vitis vinifera]	0.81	III	SFR6	response to abiotic stimulus	response to abiotic stimulus	-0.0312522	-0.179259	0.308115	-0.0563815
CUST_8846_PI425249770	JI452526	PREDICTED: hypothetical protein [Vitis vinifera]	0	III	ASP5	response to abiotic stimulus	response to abiotic stimulus	-0.237872	-0.0386747	0.30821	0.203918
CUST_8949_PI425249770	JI452629	PREDICTED: hypothetical protein [Vitis vinifera]	e-161	III	AT5G20080	response to abiotic stimulus	response to abiotic stimulus	-0.847972	0.0222996	0.660432	0.0468521
CUST_9224_PI425249770	JI452904	"Mitogen-activated protein kinase kinase kinase, putative [Ricinus communis]"	9.8	III	CRY1	response to abiotic stimulus	response to abiotic stimulus	0.0235354	0.19314	0.290901	0.494838
CUST_9257_PI425249770	JI452937	PREDICTED: hypothetical protein [Vitis vinifera]	2e-72	III	VRN1	response to abiotic stimulus	response to abiotic stimulus	0.0961936	0.211965	0.218398	0.435079
CUST_9316_PI425249770	JI452996	PREDICTED: hypothetical protein [Vitis vinifera]	6e-40	III	MYB109	response to abiotic stimulus	response to abiotic stimulus	-0.150395	-0.153381	0.0893736	-0.00527604
CUST_9487_PI425249770	JI453167	PREDICTED: hypothetical protein [Vitis vinifera]	5e-55	III	RPL23AA	response to abiotic stimulus	response to abiotic stimulus	-0.084561	0.269781	0.271953	0.379309
CUST_9527_PI425249770	JI453207	PREDICTED: hypothetical protein [Vitis vinifera]	e-135	III	ABCB1	response to abiotic stimulus	response to abiotic stimulus	-0.184294	-0.162183	0.348235	-0.15284
CUST_10197_PI425249770	JI453877	"DNA binding protein, putative [Ricinus communis]"	e-120	III	AT5G52660	transcription factor activity	TFs	0.0525354	0.0695537	0.0378997	0.134289
CUST_10217_PI425249770	JI453897	PREDICTED: hypothetical protein [Vitis vinifera]	2e-84	III	COL1	transcription factor activity	TFs	-0.616517	-0.0760078	0.443765	0.293039
CUST_10322_PI425249770	JI454002	PREDICTED: hypothetical protein [Vitis vinifera]	1e-46	III	HB-12	transcription factor activity	TFs	-0.146585	0.139835	0.279242	0.127179
CUST_10586_PI425249770	JI454266	PREDICTED: hypothetical protein [Vitis vinifera]	e-113	III	HSL1	transcription factor activity	TFs	0.136952	-0.206066	0.0231733	0.353937
CUST_10716_PI425249770	JI454396	PREDICTED: hypothetical protein [Vitis vinifera]	5e-73	III	MYB4	transcription factor activity	TFs	-0.341721	0.205828	-0.154734	1.31631
CUST_10755_PI425249770	JI454435	AP2/ERF domain-containing transcription factor [Populus trichocarpa]	1e-20	III	AT5G61890	transcription factor activity	TFs	-0.32156	0.34327	0.278733	0.709282
CUST_11470_PI425249770	JI455150	PREDICTED: hypothetical protein [Vitis vinifera]	1e-29	III	ZML1	transcription factor activity	TFs	-0.179478	-0.0563364	1.01035	0.603407
CUST_11971_PI425249770	JI455651	"RNA polymerase sigma factor rpoD, putative [Ricinus communis]"	e-102	III	SIGF	transcription factor activity	TFs	0.191401	0.0146855	0.143214	0.496555
CUST_12198_PI425249770	JI455878	PREDICTED: hypothetical protein [Vitis vinifera]	e-172	III	HAM3	transcription factor activity	TFs	-0.0637447	0.0479064	0.835465	-0.200493
CUST_12199_PI425249770	JI455879	PREDICTED: hypothetical protein [Vitis vinifera]	3e-44	III	ZFP8	transcription factor activity	TFs	-0.543273	-0.042268	0.349497	0.66668
CUST_12289_PI425249770	JI455969	PREDICTED: hypothetical protein [Vitis vinifera]	6e-36	III	ERF3	transcription factor activity	TFs	0.225355	0.303384	0.762835	0.353101
CUST_12701_PI425249770	JI456381	PREDICTED: hypothetical protein isoform 1 [Vitis vinifera]	1e-40	III	BPC2	transcription factor activity	TFs	0.280247	0.03864	0.242378	0.136685
CUST_12714_PI425249770	JI456394	ERF11 (ERF DOMAIN PROTEIN 11); DNA binding / transcription factor/ transcription repressor [Arabidopsis thaliana]	1e-27	III	ERF11	transcription factor activity	TFs	-0.248068	0.0820886	0.36762	0.187854
CUST_12802_PI425249770	JI456482	PREDICTED: hypothetical protein [Vitis vinifera]	3e-16	III	HAT14	transcription factor activity	TFs	0.184194	0.223465	0.627857	0.109416
CUST_12920_PI425249770	JI456600	PREDICTED: hypothetical protein [Vitis vinifera]	2e-36	III	AT5G05550	transcription factor activity	TFs	-0.0375013	0.213618	0.0710532	0.27072
CUST_13258_PI425249770	JI456938	PREDICTED: hypothetical protein [Vitis vinifera]	4e-52	III	ABF2	transcription factor activity	TFs	-0.0650005	-0.0496569	-0.188632	0.371664
CUST_1328_PI425249770	JI445008	PREDICTED: hypothetical protein [Vitis vinifera]	5e-25	III	AT5G54470	transcription factor activity	TFs	0.805352	-0.135856	0.204461	0.916904
CUST_13569_PI425249770	JI457249	PREDICTED: hypothetical protein [Vitis vinifera]	6e-71	III	TINY2	transcription factor activity	TFs	-0.343384	0.0478889	-0.0225023	0.161701
CUST_1425_PI425249770	JI445105	PREDICTED: hypothetical protein [Vitis vinifera]	e-133	III	TLP3	transcription factor activity	TFs	-0.250224	0.0566206	0.0734364	-0.131077
CUST_14274_PI425249770	JI457954	PREDICTED: hypothetical protein [Vitis vinifera]	1e-84	III	BPEp	transcription factor activity	TFs	-0.121942	-0.194121	0.151378	0.226453
CUST_14727_PI425249770	JI458407	PREDICTED: hypothetical protein [Vitis vinifera]	2e-33	III	AT1G05805	transcription factor activity	TFs	-0.197329	-0.0996858	0.248074	0.83875
CUST_14824_PI425249770	JI458504	predicted protein [Populus trichocarpa]	3e-33	III	ZML2	transcription factor activity	TFs	-0.00261052	0.170896	-0.0228704	-0.0671383
CUST_14882_PI425249770	JI458562	myb family transcription factor [Arabidopsis thaliana]	4e-09	III	UNE16	transcription factor activity	TFs	-0.211467	-0.133219	-0.07057	0.483798
CUST_190_PI425249770	JI443870	PREDICTED: similar to F2D10.18 [Vitis vinifera]	4e-21	III	HMGB3	transcription factor activity	TFs	-0.00416501	0.0636495	0.172522	0.178865
CUST_1932_PI425249770	JI445612	protein with unknown function [Ricinus communis]	9e-19	III	AT1G07470	transcription factor activity	TFs	-0.124754	-0.4011	0.19699	0.548954
CUST_2092_PI425249770	JI445772	"Chitin-inducible gibberellin-responsive protein, putative [Ricinus communis]"	0	III	AT5G66770	transcription factor activity	TFs	0.146434	-0.330966	-0.266039	0.366331
CUST_2289_PI425249770	JI445969	"transcription factor, putative [Ricinus communis]"	e-116	III	AT1G76510	transcription factor activity	TFs	0.222834	0.036991	0.116973	0.150022
CUST_257_PI425249770	JI443937	"ATP binding protein, putative [Ricinus communis]"	1.2	III	IBM1	transcription factor activity	TFs	0.0334346	-0.508551	0.369527	0.151921
CUST_3023_PI425249770	JI446703	PREDICTED: hypothetical protein [Vitis vinifera]	5e-84	III	AT2G42280	transcription factor activity	TFs	0.198865	0.325212	-0.137712	0.658801
CUST_3296_PI425249770	JI446976	PREDICTED: hypothetical protein [Vitis vinifera]	1e-92	III	EDM2	transcription factor activity	TFs	0.27621	-0.234702	-0.147049	0.468862
CUST_3364_PI425249770	JI447044	PREDICTED: hypothetical protein [Vitis vinifera]	5e-37	III	NF-YB11	transcription factor activity	TFs	-0.107759	0.0836498	0.206015	-0.0556348
CUST_3372_PI425249770	JI447052	"Shwachman-Bodian-Diamond syndrome protein, putative [Ricinus communis]"	4e-22	III	AT1G43860	transcription factor activity	TFs	0.0747328	0.153368	0.0795727	0.0523481
CUST_3446_PI425249770	JI447126	PREDICTED: hypothetical protein [Vitis vinifera]	8e-41	III	TLP10	transcription factor activity	TFs	0.0586332	0.115853	0.10402	-0.0262798
CUST_3607_PI425249770	JI447287	hypothetical protein SORBIDRAFT_03g043210 [Sorghum bicolor]	2e-05	III	REF6	transcription factor activity	TFs	-0.308568	-0.0122149	0.3029	-0.228171
CUST_443_PI425249770	JI444123	PREDICTED: hypothetical protein [Vitis vinifera]	1e-95	III	ARF4	transcription factor activity	TFs	-0.196531	0.265685	0.45783	0.147539
CUST_4654_PI425249770	JI448334	PREDICTED: hypothetical protein isoform 1 [Vitis vinifera]	e-123	III	AT3G12130	transcription factor activity	TFs	0.0927312	0.0316219	0.447711	0.745047
CUST_4714_PI425249770	JI448394	PREDICTED: hypothetical protein [Vitis vinifera]	e-101	III	VIP1	transcription factor activity	TFs	0.151024	-0.050986	0.221703	0.14133
CUST_5679_PI425249770	JI449359	Os04g0613900 [Oryza sativa (japonica cultivar-group)]	3.3	III	NAC007	transcription factor activity	TFs	0.370125	1.07221	1.36379	1.45739
CUST_5886_PI425249770	JI449566	AGL52; transcription factor [Arabidopsis thaliana]	4.1	III	AGL52	transcription factor activity	TFs	0.433219	-0.367326	-0.152157	0.621329
CUST_5911_PI425249770	JI449591	PREDICTED: hypothetical protein [Vitis vinifera]	0	III	EIN3	transcription factor activity	TFs	-0.00161807	0.806664	0.0164765	0.383829
CUST_6058_PI425249770	JI449738	PREDICTED: hypothetical protein isoform 2 [Vitis vinifera]	0.0008	III	WRKY59	transcription factor activity	TFs	-0.121858	0.051072	0.433952	-0.0566737
CUST_653_PI425249770	JI444333	PREDICTED: MADS-box protein [Vitis vinifera]	6e-70	III	AGL20	transcription factor activity	TFs	-0.33443	0.394927	0.83315	1.9125
CUST_6876_PI425249770	JI450556	predicted protein [Populus trichocarpa]	6e-45	III	AT5G54630	transcription factor activity	TFs	0.0714253	0.414301	0.605224	0.482584
CUST_7328_PI425249770	JI451008			III	AT4G03090	transcription factor activity	TFs	-0.0705573	0.0532454	0.00658035	0.458643
CUST_7996_PI425249770	JI451676	ethylene-insensitive 3f [Populus trichocarpa]	1e-75	III	EIL3	transcription factor activity	TFs	0.343467	-0.419831	1.51247	0.66325
CUST_8610_PI425249770	JI452290	PREDICTED: hypothetical protein [Vitis vinifera]	e-165	III	bZIP16	transcription factor activity	TFs	0.263739	-0.106322	-0.060414	0.258563
CUST_8668_PI425249770	JI452348	predicted protein [Populus trichocarpa]	8e-15	III	PTF1	transcription factor activity	TFs	-0.0358159	-0.271351	0.266679	0.0922372
CUST_8770_PI425249770	JI452450	"transcription factor, putative [Ricinus communis]"	4e-35	III	HSL1	transcription factor activity	TFs	-0.178749	0.081322	0.572302	-0.194546
CUST_9316_PI425249770	JI452996	PREDICTED: hypothetical protein [Vitis vinifera]	6e-40	III	MYB109	transcription factor activity	TFs	-0.150395	-0.153381	0.0893736	-0.00527604
CUST_984_PI425249770	JI444664	PREDICTED: hypothetical protein [Vitis vinifera]	e-105	III	WLIM1	transcription factor activity	TFs	-0.195239	-0.0259654	0.155599	0.0821012
CUST_10062_PI425249770	JI453742	PREDICTED: hypothetical protein [Vitis vinifera]	0	III	AT3G28715	transporter	transporter	0.0495413	0.461005	0.386482	0.261857
CUST_10426_PI425249770	JI454106	predicted protein [Populus trichocarpa]	1e-23	III	AT3G52730	transporter	transporter	-0.0365664	0.250126	0.390088	0.476733
CUST_10609_PI425249770	JI454289	PREDICTED: hypothetical protein [Vitis vinifera]	1e-91	III	NAP9	transporter	transporter	-0.125657	-0.119991	-0.0390088	0.582272
CUST_10765_PI425249770	JI454445	"Grave disease carrier protein, putative [Ricinus communis]"	e-134	III	AT4G26180	transporter	transporter	0.0856927	0.130604	0.16012	0.509129
CUST_10840_PI425249770	JI454520	"Sec-independent protein translocase protein tatC, putative [Ricinus communis]"	1e-37	III	APG2	transporter	transporter	0.0310996	0.0483251	-0.0243088	0.287162
CUST_10982_PI425249770	JI454662	"BTB/POZ domain-containing protein KCTD9, putative [Ricinus communis]"	1e-92	III	FIP2	transporter	transporter	-0.125849	0.76622	1.17613	0.508249
CUST_11104_PI425249770	JI454784	PREDICTED: hypothetical protein [Vitis vinifera]	0	III	AT3G09030	transporter	transporter	-0.109351	0.0222009	0.173453	0.173381
CUST_11256_PI425249770	JI454936	predicted protein [Populus trichocarpa]	2e-78	III	AT5G62290	transporter	transporter	-0.104537	0.0568167	0.110755	0.326036
CUST_11783_PI425249770	JI455463	PREDICTED: hypothetical protein isoform 2 [Vitis vinifera]	8e-48	III	INT4	transporter	transporter	-0.104657	-0.127508	0.160962	0.144383
CUST_1206_PI425249770	JI444886	PREDICTED: hypothetical protein [Vitis vinifera]	0	III	WBC11	transporter	transporter	-0.505179	0.217315	0.521894	1.02988
CUST_12250_PI425249770	JI455930	predicted protein [Populus trichocarpa]	1e-25	III	BAC2	transporter	transporter	0.0639877	0.364989	-0.211127	0.485229
CUST_1233_PI425249770	JI444913	PREDICTED: hypothetical protein isoform 1 [Vitis vinifera]	1e-60	III	NTF2A	transporter	transporter	-0.121608	-0.00901191	0.0694866	0.326995
CUST_12531_PI425249770	JI456211	PREDICTED: hypothetical protein [Vitis vinifera]	1e-08	III	AVP1	transporter	transporter	0.328482	0.142158	0.118788	0.459781
CUST_12598_PI425249770	JI456278	PREDICTED: similar to pentatricopeptide repeat-containing protein At1g32415 [Vitis vinifera]	1e-46	III	AT1G32410	transporter	transporter	-0.00583108	0.238159	0.31106	0.0023276
CUST_12727_PI425249770	JI456407	"purine permease, putative [Ricinus communis]"	0	III	NAT7	transporter	transporter	0.276842	0.32544	0.630401	-0.0868317
CUST_13006_PI425249770	JI456686	predicted protein [Populus trichocarpa]	1e-08	III	NRT2.3	transporter	transporter	0.197131	0.591222	1.17968	0.517465
CUST_13160_PI425249770	JI456840	predicted protein [Populus trichocarpa]	3e-30	III	AT5G55290	transporter	transporter	-0.30304	-0.095657	0.115659	0.0426016
CUST_13236_PI425249770	JI456916	predicted protein [Populus trichocarpa]	3e-51	III	AT1G64890	transporter	transporter	0.0409813	0.360428	0.431793	0.237408
CUST_13247_PI425249770	JI456927	PREDICTED: hypothetical protein [Vitis vinifera]	4e-65	III	TOM20-3	transporter	transporter	0.125571	0.201475	0.381072	0.195856
CUST_13273_PI425249770	JI456953	"AP-1 complex subunit gamma-2, putative [Ricinus communis]"	0	III	AT1G60070	transporter	transporter	0.109669	0.208162	0.205527	0.023229
CUST_13457_PI425249770	JI457137	hypothetical protein SORBIDRAFT_04g025700 [Sorghum bicolor]	3e-36	III	AT5G57815	transporter	transporter	-0.084246	0.179509	0.312721	-0.0910241
CUST_13563_PI425249770	JI457243	white-brown-complex ABC transporter family [Populus trichocarpa]	5e-67	III	NAP7	transporter	transporter	-0.145336	0.191062	0.125074	0.142694
CUST_13768_PI425249770	JI457448	bile acid:Na+ symporter family protein [Populus trichocarpa]	6e-27	III	AT2G26900	transporter	transporter	-0.0725346	-0.10432	0.0539141	0.293773
CUST_14225_PI425249770	JI457905	conserved hypothetical protein [Ricinus communis]	1.1	III	HST	transporter	transporter	-0.210237	-0.00082159	-0.0486412	0.0190525
CUST_14284_PI425249770	JI457964	PREDICTED: hypothetical protein [Vitis vinifera]	4e-63	III	AT4G02620	transporter	transporter	-0.0594602	0.201538	0.346585	0.204878
CUST_15052_PI425249770	JI458732	PREDICTED: similar to oligopeptide transporter OPT family protein [Vitis vinifera]	0	III	OPT3	transporter	transporter	-0.333413	0.0910427	0.427358	0.25157
CUST_15087_PI425249770	JI458767	PREDICTED: hypothetical protein [Vitis vinifera]	e-139	III	AT1G61790	transporter	transporter	0.151815	0.151612	0.26833	0.0125173
CUST_15205_PI425249770	JI458885	predicted protein [Physcomitrella patens subsp. patens]	3e-59	III	SUT4	transporter	transporter	0.062966	-0.0621212	0.317422	-0.0501707
CUST_15279_PI425249770	JI458959	PREDICTED: hypothetical protein [Vitis vinifera]	4e-58	III	PAT2	transporter	transporter	-0.284681	-0.587317	0.884475	-0.311231
CUST_1546_PI425249770	JI445226	predicted protein [Populus trichocarpa]	2e-07	III	ABC1	transporter	transporter	-9.67979e-05	0.254199	0.410352	0.814842
CUST_1573_PI425249770	JI445253	predicted protein [Physcomitrella patens subsp. patens]	5.9	III	UPS5	transporter	transporter	-0.0625995	-0.108811	0.272803	-0.0310569
CUST_1705_PI425249770	JI445385	predicted protein [Populus trichocarpa]	2e-07	III	SEC22	transporter	transporter	-0.0120087	-0.0876867	0.276971	0.240177
CUST_2005_PI425249770	JI445685	"amino acid transporter, putative [Ricinus communis]"	2e-37	III	AT1G47670	transporter	transporter	-0.193781	0.198992	0.206484	-0.26283
CUST_2188_PI425249770	JI445868	PREDICTED: hypothetical protein isoform 2 [Vitis vinifera]	4e-75	III	GONST5	transporter	transporter	-0.237041	-0.311214	0.255078	0.0627861
CUST_2270_PI425249770	JI445950	PREDICTED: hypothetical protein [Vitis vinifera]	e-119	III	SYP71	transporter	transporter	-0.10308	-0.037058	0.156186	-0.00503381
CUST_2408_PI425249770	JI446088	PREDICTED: hypothetical protein isoform 1 [Vitis vinifera]	7e-86	III	ATP5	transporter	transporter	-0.0378265	0.00426992	0.149993	0.374883
CUST_2648_PI425249770	JI446328	subunit of GARP complex [Chlamydomonas reinhardtii]	2e-19	III	HIT1	transporter	transporter	0.134035	0.0426521	0.186948	-0.0272525
CUST_2999_PI425249770	JI446679	predicted protein [Populus trichocarpa]	1.5	III	AT5G22780	transporter	transporter	0.502404	0.467511	0.760896	0.960848
CUST_3148_PI425249770	JI446828	PREDICTED: hypothetical protein [Vitis vinifera]	e-145	III	SAMC1	transporter	transporter	-0.108862	-0.129745	0.517466	0.352279
CUST_3624_PI425249770	JI447304	PREDICTED: hypothetical protein [Vitis vinifera]	e-112	III	AT3G58730	transporter	transporter	-0.262641	-0.38211	0.273783	0.352713
CUST_3747_PI425249770	JI447427	"CMP-sialic acid transporter, putative [Ricinus communis]"	5e-63	III	AT4G35335	transporter	transporter	-0.175783	0.0928817	0.404304	0.23757
CUST_3882_PI425249770	JI447562	"STA1 (STARIK 1); ATPase, coupled to transmembrane movement of substances / transporter [Arabidopsis thaliana]"	9e-87	III	ATM3	transporter	transporter	-0.00362364	0.0425108	0.265319	0.180154
CUST_3958_PI425249770	JI447638	predicted protein [Micromonas sp. RCC299]	0.17	III	AT5G17630	transporter	transporter	-0.0462631	0.0712239	0.185121	0.626258
CUST_4056_PI425249770	JI447736	hypothetical protein SORBIDRAFT_01g035130 [Sorghum bicolor]	3e-98	III	AT4G11380	transporter	transporter	0.0350733	0.258428	0.522599	0.215537
CUST_4119_PI425249770	JI447799	predicted protein [Populus trichocarpa]	e-162	III	GPT2	transporter	transporter	-0.54621	-0.231319	0.368158	0.717858
CUST_4229_PI425249770	JI447909	PREDICTED: similar to plastid acyl carrier protein [Vitis vinifera]	8e-36	III	ACP4	transporter	transporter	-0.231559	0.162446	0.247819	-0.0148436
CUST_4698_PI425249770	JI448378	Os02g0435000 [Oryza sativa (japonica cultivar-group)]	1e-70	III	AT3G20920	transporter	transporter	0.0809542	-0.305739	-0.187655	0.282462
CUST_494_PI425249770	JI444174	hypothetical protein SORBIDRAFT_02g039155 [Sorghum bicolor]	1.6	III	MSL10	transporter	transporter	-0.0230573	-0.107393	-0.484358	0.956228
CUST_5460_PI425249770	JI449140	"amino acid transporter, putative [Ricinus communis]"	5e-37	III	AT5G41800	transporter	transporter	0.299734	-0.282456	0.251076	-0.00997432
CUST_5674_PI425249770	JI449354	PREDICTED: hypothetical protein [Vitis vinifera]	1e-34	III	AT4G37830	transporter	transporter	0.0550321	0.149755	0.176067	-0.163202
CUST_6345_PI425249770	JI450025	hypothetical protein SORBIDRAFT_01g010190 [Sorghum bicolor]	e-117	III	AT2G46520	transporter	transporter	-0.227819	-0.0299874	0.312556	-0.0406321
CUST_6603_PI425249770	JI450283	PREDICTED: hypothetical protein [Vitis vinifera]	3e-28	III	TAAC	transporter	transporter	0.257097	0.374873	0.235782	0.656453
CUST_6982_PI425249770	JI450662	predicted protein [Populus trichocarpa]	1e-85	III	ACD11	transporter	transporter	0.03663	0.32102	0.310135	0.316538
CUST_7028_PI425249770	JI450708	"Sodium-dependent phosphate transport protein, putative [Ricinus communis]"	9e-60	III	PHT4;1	transporter	transporter	-0.148312	-0.0593384	-0.00529893	0.207656
CUST_7474_PI425249770	JI451154	predicted protein [Populus trichocarpa]	3e-14	III	SPIK	transporter	transporter	-0.0429697	0.376715	-0.0930071	0.492958
CUST_7806_PI425249770	JI451486	SEC61-alpha subunit of ER-translocon [Chlamydomonas reinhardtii]	3e-78	III	AT1G78720	transporter	transporter	-0.0627499	0.0959228	-0.122074	0.128008
CUST_7807_PI425249770	JI451487	PREDICTED: hypothetical protein [Vitis vinifera]	e-150	III	LAX2	transporter	transporter	-0.453402	-0.112979	0.418596	-0.0492694
CUST_8033_PI425249770	JI451713	Os05g0220900 [Oryza sativa (japonica cultivar-group)]	2.1	III	AT1G67640	transporter	transporter	-0.196603	0.0995137	0.389511	-0.249125
CUST_8228_PI425249770	JI451908	predicted protein [Populus trichocarpa]	1e-95	III	PUMP1	transporter	transporter	-0.241393	-0.0295883	0.551739	0.360831
CUST_8377_PI425249770	JI452057	predicted protein [Populus trichocarpa]	8e-69	III	AT1G75170	transporter	transporter	-0.40509	-0.088852	0.412379	0.397101
CUST_8420_PI425249770	JI452100	ZIFL1 (ZINC INDUCED FACILITATOR-like 1); tetracycline:hydrogen antiporter [Arabidopsis thaliana]	7e-48	III	ZIF1	transporter	transporter	-0.00886249	-0.0252997	-0.0184956	0.221088
CUST_8627_PI425249770	JI452307	predicted protein [Populus trichocarpa]	8e-50	III	COX6B	transporter	transporter	-0.103732	0.273746	0.330929	0.187854
CUST_872_PI425249770	JI444552	PREDICTED: hypothetical protein [Vitis vinifera]	7e-32	III	TOM22-V	transporter	transporter	0.0168177	0.282106	0.0134419	0.526355
CUST_9006_PI425249770	JI452686	"protein transporter, putative [Ricinus communis]"	3e-12	III	AT1G06210	transporter	transporter	-0.00345484	-0.024453	0.0654475	0.0814142
CUST_9045_PI425249770	JI452725	PREDICTED: hypothetical protein [Vitis vinifera]	6e-27	III	CER5	transporter	transporter	-0.0696491	-0.055466	0.0413669	0.208934
CUST_9192_PI425249770	JI452872	PREDICTED: hypothetical protein [Vitis vinifera]	1e-89	III	AT1G14140	transporter	transporter	-0.116442	-0.182213	0.37691	0.223379
CUST_9201_PI425249770	JI452881	predicted protein [Physcomitrella patens subsp. patens]	3e-23	III	AT5G27395	transporter	transporter	0.381806	0.162737	0.141464	0.526166
CUST_9240_PI425249770	JI452920	PREDICTED: hypothetical protein [Vitis vinifera]	2e-43	III	AT3G54450	transporter	transporter	-0.18965	-0.11192	0.153833	0.450767
CUST_9378_PI425249770	JI453058	predicted protein [Populus trichocarpa]	5e-49	III	AT5G65000	transporter	transporter	0.65093	0.564552	0.826107	0.775702
CUST_9527_PI425249770	JI453207	PREDICTED: hypothetical protein [Vitis vinifera]	e-135	III	ABCB1	transporter	transporter	-0.184294	-0.162183	0.348235	-0.15284
CUST_10003_PI425249770	JI453683	conserved hypothetical protein [Ricinus communis]	e-125	III				-0.324607	-0.122395	0.453055	0.168158
CUST_10005_PI425249770	JI453685	PREDICTED: hypothetical protein [Vitis vinifera]	2e-19	III				0.322852	0.454709	0.75011	0.676763
CUST_10012_PI425249770	JI453692	PREDICTED: hypothetical protein [Vitis vinifera]	0	III				-0.0634457	0.0676068	-0.0918957	0.357367
CUST_1002_PI425249770	JI444682	"Dual specificity phosphatase Cdc25, putative [Ricinus communis]"	7e-24	III				-0.620502	0.0131702	0.528359	0.556075
CUST_10036_PI425249770	JI453716	predicted protein [Populus trichocarpa]	2e-79	III				-0.0827001	-0.013032	0.0657174	0.509285
CUST_10064_PI425249770	JI453744	PREDICTED: hypothetical protein [Vitis vinifera]	3e-07	III				0.141326	0.132064	0.348446	-0.083938
CUST_10096_PI425249770	JI453776	PREDICTED: hypothetical protein [Vitis vinifera]	0	III				0.0559107	0.653347	0.452065	-0.0036459
CUST_10099_PI425249770	JI453779	Os09g0322900 [Oryza sativa (japonica cultivar-group)]	2e-10	III				0.0387761	0.598831	0.577651	0.335713
CUST_10106_PI425249770	JI453786	PREDICTED: hypothetical protein [Vitis vinifera]	2e-42	III				0.301726	0.0834956	0.386333	0.472531
CUST_10121_PI425249770	JI453801	PREDICTED: hypothetical protein [Vitis vinifera]	e-175	III				0.154393	0.424982	0.732078	1.10818
CUST_10145_PI425249770	JI453825	PREDICTED: hypothetical protein [Vitis vinifera]	e-155	III				-0.0824397	0.0748518	0.237293	0.258394
CUST_1020_PI425249770	JI444700	PREDICTED: hypothetical protein [Vitis vinifera]	5e-76	III				-0.0157808	-0.216292	0.0171302	0.135241
CUST_10218_PI425249770	JI453898	conserved hypothetical protein [Ricinus communis]	9e-17	III				-0.0168692	0.174974	0.140558	0.405739
CUST_10220_PI425249770	JI453900	PREDICTED: hypothetical protein [Vitis vinifera]	4e-50	III				-0.184066	0.0130631	0.112268	-0.0204029
CUST_10249_PI425249770	JI453929	"WD-repeat protein, putative [Ricinus communis]"	3e-43	III				-0.0684036	0.303283	0.0139621	0.0192976
CUST_10259_PI425249770	JI453939	PREDICTED: hypothetical protein [Vitis vinifera]	4e-41	III				-0.186044	0.0249918	0.266347	0.0351756
CUST_10264_PI425249770	JI453944	PREDICTED: hypothetical protein [Vitis vinifera]	3e-95	III				0.128498	-0.137178	0.412691	0.268821
CUST_10267_PI425249770	JI453947			III				-0.153425	0.0762092	0.0612338	1.02452
CUST_10270_PI425249770	JI453950	PREDICTED: hypothetical protein [Vitis vinifera]	e-156	III				-0.209153	0.0160219	0.0692142	0.141568
CUST_10290_PI425249770	JI453970	PREDICTED: hypothetical protein [Vitis vinifera]	1e-15	III				0.128023	-0.0309747	0.0222874	0.140697
CUST_10315_PI425249770	JI453995	predicted protein [Populus trichocarpa]	2e-18	III				-0.182015	0.0586278	0.139311	0.441072
CUST_10344_PI425249770	JI454024	PREDICTED: hypothetical protein [Vitis vinifera]	e-116	III				-0.375834	-0.176588	0.536558	0.0701903
CUST_10356_PI425249770	JI454036	PREDICTED: hypothetical protein [Vitis vinifera]	2e-30	III				-0.0844386	1.09216	1.12854	0.727721
CUST_10381_PI425249770	JI454061	PREDICTED: hypothetical protein [Vitis vinifera]	3e-27	III				-0.146172	0.341776	0.153864	0.0562924
CUST_10473_PI425249770	JI454153	PREDICTED: hypothetical protein isoform 1 [Vitis vinifera]	e-178	III				-0.226403	-0.141413	0.0451644	0.241226
CUST_1051_PI425249770	JI444731	conserved hypothetical protein [Ricinus communis]	e-128	III				-0.958383	-0.257222	0.933331	0.840563
CUST_10517_PI425249770	JI454197	"protein phosphatase 2c, putative [Ricinus communis]"	e-128	III				0.0430311	0.275594	0.334838	0.277658
CUST_10535_PI425249770	JI454215	PREDICTED: similar to Gag-protease-integrase-RT-RNaseH polyprotein [Vitis vinifera]	4.6	III				0.00435511	-0.0224296	0.747312	0.643911
CUST_1055_PI425249770	JI444735	PREDICTED: hypothetical protein isoform 1 [Vitis vinifera]	1e-35	III				-0.00192006	0.0431569	-0.172815	0.263534
CUST_10551_PI425249770	JI454231	"50S robosomal protein L11, putative [Ricinus communis]"	4e-71	III				-0.00722567	0.0114088	0.373695	0.14571
CUST_10571_PI425249770	JI454251	predicted protein [Populus trichocarpa]	e-106	III				-0.0289481	-0.0738325	0.148728	0.177721
CUST_10595_PI425249770	JI454275	predicted protein [Populus trichocarpa]	e-109	III				-0.476012	0.399061	-0.0428462	0.260829
CUST_10613_PI425249770	JI454293	predicted protein [Populus trichocarpa]	4e-36	III				-0.0491571	-0.013137	0.211763	0.439487
CUST_10618_PI425249770	JI454298	PREDICTED: hypothetical protein [Vitis vinifera]	7e-81	III				-0.203443	-0.15111	0.0506109	0.326989
CUST_10636_PI425249770	JI454316	PREDICTED: hypothetical protein [Vitis vinifera]	2e-08	III				-0.00667349	-0.0663001	0.252848	0.737921
CUST_10652_PI425249770	JI454332	PREDICTED: hypothetical protein [Vitis vinifera]	8e-98	III				0.105012	0.245777	0.174478	0.196709
CUST_10726_PI425249770	JI454406	predicted protein [Populus trichocarpa]	4e-32	III				-0.046422	0.149121	0.258088	0.59674
CUST_10737_PI425249770	JI454417	"serine/threonine protein kinase, putative [Ricinus communis]"	2e-64	III				-0.0870578	-0.0286835	-0.144442	0.0495338
CUST_1074_PI425249770	JI444754	predicted protein [Populus trichocarpa]	2e-19	III				-0.132534	0.917772	0.914058	1.36232
CUST_10799_PI425249770	JI454479	predicted protein [Populus trichocarpa]	2e-88	III				-0.556795	0.283614	0.00594298	0.25218
CUST_10802_PI425249770	JI454482	PREDICTED: hypothetical protein [Vitis vinifera]	1e-62	III				0.028221	0.171563	0.451946	0.237895
CUST_10824_PI425249770	JI454504	PREDICTED: hypothetical protein [Vitis vinifera]	e-108	III				0.0235427	0.115762	0.383913	0.0180321
CUST_10839_PI425249770	JI454519	"Hsp90 co-chaperone AHA1, putative [Ricinus communis]"	2e-72	III				0.176826	0.617979	0.455605	0.125299
CUST_10875_PI425249770	JI454555	PREDICTED: hypothetical protein [Vitis vinifera]	e-160	III				0.301352	0.21278	0.227088	0.513724
CUST_10876_PI425249770	JI454556	PREDICTED: hypothetical protein [Vitis vinifera]	1e-55	III				0.16674	0.315537	0.752965	0.509502
CUST_10887_PI425249770	JI454567	PREDICTED: hypothetical protein [Vitis vinifera]	9e-17	III				-0.430513	0.201098	0.328687	-0.165993
[truncated: 1,378 more rows]
