# Supplementary material for: Transcript Profiling of Paoenia ostii during Artificial Chilling Induced Dormancy Release Identifies Activation of GA Pathway and Carbohydrate Metabolism
Source: PLoS One. 2013 Feb 6;8(2):e55297. doi: 10.1371/journal.pone.0055297 (PMC3566188; doi:10.1371/journal.pone.0055297)
Supplement: File S5 — List of probes and differentially-expressed probes related to GA response and signaling pathway. The information of probeID, GeneID, GO subcategory, differentially expressed or not and symbol was included. (XLS) [file pone.0055297.s005.xls]

## Sheet: additional_file_5
Additional file 5. List of probes and differetially expressed probes related to GA signalling pathway and its response
ProbeID	GeneID	GO subcategory	Differentially-expressed or not	Symbol
CUST_5965_PI425249770	JI449645	S/R	D	GA2（KS)
CUST_11800_PI425249770	JI455470	S/R	D	AT3G18050
CUST_6430_PI425249770	JI450110	S/R	D	ATGA20OX
CUST_13238_PI425249770	JI456918	S/R	D	ATGA2OX
CUST_11867_PI425249770	JI455547	S/R	D	GID1A
CUST_13663_PI425249770	JI457343	S/R	D	GID1B
CUST_8273_PI425249770	JI451953	S/R	D	HB22
CUST_4428_PI425249770	JI448108	S/R	D	PEX11
CUST_10848_PI425249770	JI454528	S/R	D	RGA1
CUST_14700_PI425249770	JI458380	S/R	D	RGA2
CUST_13587_PI425249770	JI457267	S/R	D	RGL1
CUST_12553_PI425249770	JI456233	S/R	D	SPY
CUST_5074_PI425249770	JI448754	S/R	N	ABI5
CUST_7212_PI425249770	JI450892	S/R	N	AT1G74670
CUST_11249_PI425249770	JI454929	S/R	N	GAI
CUST_12845_PI425249770	JI456525	S/R	N	GAMMA-TIP
CUST_1266_PI425249770	JI456340	S/R	N	GASA4
CUST_3559_PI425249770	JI447239	S/R	N	GP
CUST_653_PI425249770	JI444333	R	D	AGL20
CUST_12838_PI425249770	JI456518	R	D	AMY
CUST_4789_PI425249770	JI448469	R	D	AS1
CUST_7697_PI425249770	JI451377	R	D	AT1G22690
CUST_9999_PI425249770	JI453679	R	D	AT1G70000
CUST_13414_PI425249770	JI457094	R	D	AT2G31730
CUST_12790_PI425249770	JI456470	R	D	CDPK1
CUST_74_PI425249770	JI443754	R	D	ERD14
CUST_7522_PI425249770	JI451202	R	D	MYB31
CUST_11019_PI425249770	JI454699	R	D	SNRK2.3
CUST_10207_PI425249770	JI453887	R	N	AMY1
CUST_11703_PI425249770	JI455383	R	N	TCP14
CUST_8778_PI425249770	JI452458	R	N	AT5G47390
CUST_7815_PI425249770	JI451495	R	N	SNRK2.3
CUST_13708_PI425249770	JI457388	R	N	AT2G14900
CUST_2723_PI425249770	JI446402	R	N	AT3G09600
CUST_10197_PI425249770	JI453867	R	N	AT5G52660
CUST_10939_PI425249770	JI454619	R	N	BT4
CUST_11087_PI425249770	JI454767	R	N	ETR1
CUST_10369_PI425249770	JI454049	R	N	EXPA1
CUST_11861_PI425249770	JI455541	R	N	GASA1
CUST_12812_PI425249770	JI456492	R	N	GASA2
CUST_13720_PI425249770	JI457400	R	N	GASA3
CUST_12485_PI425249770	JI456165	R	N	IQD22
CUST_11666_PI425249770	JI455346	R	N	MYB13
CUST_161_PI425249770	JI443841	R	N	MYB26
CUST_7883_PI425249770	JI451563	R	N	MYB30
CUST_8586_PI425249770	JI452266	R	N	MYBR1
CUST_5037_PI425249770	JI448717	R	N	PKL
CUST_5859_PI425249770	JI449539	R	N	PKL
CUST_9207_PI425249770	JI452887	R	N	SCL3
CUST_3097_PI425249770	JI446777	R	N	TCH2
CUST_7184_PI425249770	JI450864	R	N	XERICO
Notes: S in GO subcategory: gibberellic acid mediated signaling pathway (GO:0009740); R in GO subcategory: cellular response to gibberellin stimulus (GO:0071370); D in differentially expressed probes: Differentially expressed; N is "not".
